# Supplementary material for: Nepenthes × ventrata Transcriptome Profiling Reveals a Similarity Between the Evolutionary Origins of Carnivorous Traps and Floral Organs
Source: Front Plant Sci. 2021 May 28;12:643137. doi: 10.3389/fpls.2021.643137 (PMC8194089; doi:10.3389/fpls.2021.643137)
Supplement: Supplementary Table 1 — Statistics of Nepenthes × ventrata transcriptome assembly. [file Data_Sheet_2.zip]

Archive with 2 entries (2 files):
- Supplementary Tables S1-S6.XLS
- Supplementary Tables S7-S16.XLS
