# Supplementary material for: Nepenthes × ventrata Transcriptome Profiling Reveals a Similarity Between the Evolutionary Origins of Carnivorous Traps and Floral Organs
Source: Front Plant Sci. 2021 May 28;12:643137. doi: 10.3389/fpls.2021.643137 (PMC8194089; doi:10.3389/fpls.2021.643137)
Supplement: Supplementary Table 1 — Statistics of Nepenthes × ventrata transcriptome assembly. [file Data_Sheet_2.zip › Supplementary Tables S1-S6.XLS]

## Sheet: Supplementary
Nepenthes × ventrata transcriptome profiling reveals a similarity between the evolutionary origins of carnivorous traps and flowers
Anna V. Shchennikova*, Alexey V. Beletsky, Mikhail A. Filyushin, Maria A. Slugina, Eugeny V. Gruzdev, Andrey V. Mardanov, Elena Z. Kochieva, and Nikolai V. Ravin*
Institute of Bioengineering, Research Center of Biotechnology of the Russian Academy of Sciences, Moscow 119071, Russia
*Correspondence and requests for materials should be addressed to A.S. (email: shchennikova@yandex.ru) or N.R. (email: nravin@biengi.ac.ru)
Supplementary Tables: Table S1 "Statistics of Nepenthes x ventrata transcriptome assembly". Table S2 "Assembled Nepenthes x ventrata transcripts with read number normalized among transcriptomes". Table S3 "Species distribution of the top BLAST hits for assembled Nepenthes x ventrata transcripts". Table S4 "Hierarchical GO annotation of the assembled Nepenthes x ventrata transcripts". Table S5 "An…

## Sheet: Table S1
Table S1. Statistics of N. x ventrata transcriptome assembly
Designations: L - leaf, PP, YP and MP - early (primordial), young and mature pitcher, respectively
Sample	MiSeq (2 x 250bp)		HiSeq 2500 (1 x 200bp)		Total number of reads	Number of expressed trascripts	Expressed transcripts N50	Expressed transcripts > 500 bp	Expressed transcripts > 1000 bp
	Number of reads	Total nucleotides	Number of reads	Total nucleotides
Leaf-1	3,286,866	821,716,500	31,578,628	6,315,725,600	34,865,494	199118	1662	116515	67812
Leaf-2	1,126,122	281,530,500	34,308,972	6,861,794,400	35,435,094	202557	1659	118330	68829
Leaf-3	1,889,570	472,392,500	33,598,972	6,719,794,400	35,488,542	207573	1652	119686	69557
PP-1	2,182,767	545,691,750	30,791,654	6,158,330,800	32,974,421	212975	1647	123655	71981
PP-2	2,171,474	542,868,500	32,800,240	6,560,048,000	34,971,714	216662	1637	123901	71930
PP-3	1,337,749	334,437,250	30,233,093	6,046,618,600	31,570,842	193337	1692	120531	70946
YP-1	1,771,002	442,750,500	39,547,226	7,909,445,200	41,318,228	206406	1661	122880	71606
YP-2	1,744,634	436,158,500	30,274,904	6,054,980,800	32,019,538	199939	1677	121722	71325
YP-3	1,040,929	260,232,250	31,695,639	6,339,127,800	32,736,568	195197	1687	120697	70857
MP-1	2,047,079	511,769,750	31,320,275	6,264,055,000	33,367,354	195982	1675	118514	69198
MP-2	2,431,938	607,984,500	33,137,905	6,627,581,000	35,569,843	199835	1655	116421	67701
MP-3	2,247,055	561,763,750	28,642,905	5,728,581,000	30,889,960	203104	1665	120889	70568
						Total number of assembled transcripts
						245999	1602	131450	76087

## Sheet: Table S2
Table S2. Assembled Nepenthes x ventratatranscripts with read number normalized among transcriptomes
Designations: L - leaf, PP, YP and MP - early (primordial), young and mature pitcher, respectively
Transcript_id	Product	Average cross sample normalized TPM values. L - leaf; P - pitcher primordial (P), young (Y) or mature (M)				FDR (adjusted p-value) If value <= 0.05, the difference is significant						Protein_id
		L	PP	YP	MP	L vs PP	L vs YP	L vs MP	PP vs YP	PP vs MP	YP vs MP
TRINITY_DN32788_c0_g4_i1	(-)-alpha-pinene synthase-like [Malus domestica]	0.0976667	1.73233	0.387333	0.0296667							TRINITY_DN32788_c0_g4_i1.p1
TRINITY_DN31411_c0_g1_i11	(-)-germacrene D synthase [Vitis vinifera]	0.0136667	2.29233	0.113667	0.0296667	2.04431e-07			0.000119093	3.7461e-07		TRINITY_DN31411_c0_g1_i11.p1
TRINITY_DN31411_c0_g1_i13	(-)-germacrene D synthase [Vitis vinifera]	1.66067	1.66233	0.509	3.12367	0.811633	0.0424852	0.155188	0.0187667	0.0237695	0.000144339	TRINITY_DN31411_c0_g1_i13.p1
TRINITY_DN31411_c0_g1_i19	(-)-germacrene D synthase [Vitis vinifera]	0.358333	3.184	0.572	1.16167	0.00316035	0.669538	0.0734412	0.000899981	0.0393002	0.134564	TRINITY_DN31411_c0_g1_i19.p1
TRINITY_DN32788_c0_g2_i1	(-)-germacrene D synthase [Vitis vinifera]	4.38767	19.7597	20.912	6.845	0.0340593	0.0178969	0.280219	0.951219	0.0976749	0.0436055	TRINITY_DN32788_c0_g2_i1.p1
TRINITY_DN32788_c0_g2_i2	(-)-germacrene D synthase [Vitis vinifera]	0.0876667	6.46133	1.528	0.0693333	6.9735e-10	0.000517247		0.00866107	8.6888e-15	3.41272e-05	TRINITY_DN32788_c0_g2_i2.p1
TRINITY_DN21538_c0_g1_i1	(-)-germacrene D synthase isoform X1 [Vitis vinifera]	0.00633333	0.0323333	0.0286667	1.69633							TRINITY_DN21538_c0_g1_i1.p1
TRINITY_DN21538_c0_g1_i4	(-)-germacrene D synthase isoform X1 [Vitis vinifera]	0.133667	0.0373333	0.0496667	2.12433			0.00668269		4.74131e-05	0.000169157	TRINITY_DN21538_c0_g1_i4.p1
TRINITY_DN21538_c0_g1_i7	(-)-germacrene D synthase isoform X1 [Vitis vinifera]	0.161333	0	0	5.50233			3.40016e-06		8.56089e-13	1.65051e-13	TRINITY_DN21538_c0_g1_i7.p1
TRINITY_DN21060_c1_g1_i3	(-)-germacrene D synthase-like [Citrus sinensis]	0	0.025	0	1.30733							TRINITY_DN21060_c1_g1_i3.p1
TRINITY_DN31411_c0_g2_i5	(-)-germacrene D synthase-like [Juglans regia]	10.8333	5.84467	0.769667	1.05767	0.125836	6.69935e-05	2.20505e-07	0.00689793	0.00774719	0.516491	TRINITY_DN31411_c0_g2_i5.p1
TRINITY_DN32788_c0_g2_i14	(-)-germacrene D synthase-like [Juglans regia]	0.635333	2.42767	1.371	12.385	0.041877	0.195944	1.06629e-08	0.180296	4.17574e-05	3.12131e-12	TRINITY_DN32788_c0_g2_i14.p1
TRINITY_DN21060_c0_g1_i1	(-)-germacrene D synthase-like [Olea europaea var. sylvestris]	0	0	0.039	1.527							TRINITY_DN21060_c0_g1_i1.p1
TRINITY_DN21060_c1_g1_i5	(-)-germacrene D synthase-like [Pyrus x bretschneideri]	0.816	0.971	0.873667	1.93667			0.0817989		0.0767085	0.042014	TRINITY_DN21060_c1_g1_i5.p1
TRINITY_DN31411_c0_g2_i1	(-)-germacrene D synthase-like [Quercus suber]	74.1863	15.3707	4.194	4.74967	0.00051825	2.27576e-07	8.96247e-14	0.026249	0.0306296	0.568728	TRINITY_DN31411_c0_g2_i1.p1
TRINITY_DN31411_c0_g1_i8	(+)-delta-cadinene synthase isozyme A [Theobroma cacao]	0.416333	5.159	0.733667	0.0443333	1.16694e-05			0.00243679	1.99555e-10		TRINITY_DN31411_c0_g1_i8.p1
TRINITY_DN28182_c0_g1_i1	(+)-neomenthol dehydrogenase isoform X1 [Theobroma cacao]	65.792	31.838	16.7263	48.4133	0.0291602	7.6657e-07	0.624935	0.0362104	0.126384	6.38266e-05	TRINITY_DN28182_c0_g1_i1.p1
TRINITY_DN28182_c0_g1_i4	(+)-neomenthol dehydrogenase isoform X1 [Theobroma cacao]	62.0883	17.653	12.622	37.7473	0.00113041	2.74337e-08	0.289924	0.320351	0.0270138	5.61547e-05	TRINITY_DN28182_c0_g1_i4.p1
TRINITY_DN28182_c0_g1_i6	(+)-neomenthol dehydrogenase isoform X1 [Theobroma cacao]	151.367	41.619	28.2917	96.069	0.000640376	4.45752e-10	0.294702	0.2112	0.0102261	7.16047e-08	TRINITY_DN28182_c0_g1_i6.p1
TRINITY_DN32019_c1_g2_i5	(+)-neomenthol dehydrogenase-like [Arachis ipaensis]	2.674	0	0	5.43533	5.05236e-08	2.51854e-08	0.317238		2.40709e-10	6.8797e-11	TRINITY_DN32019_c1_g2_i5.p1
TRINITY_DN24197_c0_g1_i4	(+)-neomenthol dehydrogenase-like [Chenopodium quinoa]	0.696	0.732333	0.893	0.429333							TRINITY_DN24197_c0_g1_i4.p1
TRINITY_DN28182_c0_g1_i3	(+)-neomenthol dehydrogenase-like [Juglans regia]	14.482	2.78133	1.33367	5.683	5.41091e-05	8.52052e-09	0.0654308	0.148485	0.121591	0.00492946	TRINITY_DN28182_c0_g1_i3.p1
TRINITY_DN32019_c1_g2_i4	(+)-neomenthol dehydrogenase-like isoform X1 [Juglans regia]	0.198	0.217	0.103	0.0936667							TRINITY_DN32019_c1_g2_i4.p1
TRINITY_DN29452_c0_g1_i1	(6-4)DNA photolyase [Jatropha curcas]	4.475	5.59467	6.454	3.62133	0.726675	0.411104	0.738836	0.697704	0.325436	0.10757	TRINITY_DN29452_c0_g1_i1.p1
TRINITY_DN29452_c0_g1_i5	(6-4)DNA photolyase [Jatropha curcas]	1.46567	2.693	3.477	0.908667	0.235202	0.0458951	0.43349	0.557634	0.0409568	0.00593788	TRINITY_DN29452_c0_g1_i5.p1
TRINITY_DN29452_c0_g1_i6	(6-4)DNA photolyase [Jatropha curcas]	2.885	1.102	1.67167	1.447	0.032292	0.13709	0.282502	0.470022	0.343178	0.827202	TRINITY_DN29452_c0_g1_i6.p1
TRINITY_DN29452_c0_g1_i7	(6-4)DNA photolyase [Jatropha curcas]	0.221667	0.184	0.238667	0.216							TRINITY_DN29452_c0_g1_i7.p1
TRINITY_DN29036_c0_g2_i1	(6-4)DNA photolyase [Spinacia oleracea]	0.0453333	0	0.146333	0							TRINITY_DN29036_c0_g2_i1.p2
TRINITY_DN29036_c0_g2_i2	(6-4)DNA photolyase [Spinacia oleracea]	0	1.462	0.59	0	2.14966e-14	3.30817e-08		0.0544463	1.93642e-12	2.97745e-07	TRINITY_DN29036_c0_g2_i2.p1
TRINITY_DN29036_c0_g2_i3	(6-4)DNA photolyase [Spinacia oleracea]	1.04367	0.0713333	0.403	0.847333	0.000451441	0.15544	0.91115		0.00107747	0.204105	TRINITY_DN29036_c0_g2_i3.p1
TRINITY_DN29036_c0_g2_i4	(6-4)DNA photolyase [Spinacia oleracea]	3.35267	6.928	5.537	2.86133	0.0596754	0.182495	0.861423	0.337794	0.0182808	0.0850894	TRINITY_DN29036_c0_g2_i4.p2
TRINITY_DN29036_c0_g2_i6	(6-4)DNA photolyase-like [Chenopodium quinoa]	2.42767	3.969	3.11033	0.988333	0.258907	0.65298	0.0540267	0.395597	0.00255882	0.021178	TRINITY_DN29036_c0_g2_i6.p1
TRINITY_DN29036_c0_g2_i7	(6-4)DNA photolyase-like [Chenopodium quinoa]	3.451	4.56533	4.04133	2.21633	0.593348	0.846642	0.418742	0.540313	0.152966	0.243941	TRINITY_DN29036_c0_g2_i7.p1
TRINITY_DN26334_c1_g1_i16	(DL)-glycerol-3-phosphatase 2 [Eucalyptus grandis]	0	0.722333	0	0.248333					0.421733		TRINITY_DN26334_c1_g1_i16.p1
TRINITY_DN26334_c1_g1_i5	(DL)-glycerol-3-phosphatase 2 [Eucalyptus grandis]	1.32467	1.677	1.34567	0.879	0.725445	0.900818	0.582036	0.492896	0.267699	0.570813	TRINITY_DN26334_c1_g1_i5.p1
TRINITY_DN26334_c1_g1_i9	(DL)-glycerol-3-phosphatase 2 [Eucalyptus grandis]	0.775	1.36067	1.57467	0.756667	0.290309	0.121626	0.906471	0.78841	0.538638	0.399802	TRINITY_DN26334_c1_g1_i9.p1
TRINITY_DN26334_c1_g1_i13	(DL)-glycerol-3-phosphatase 2 [Juglans regia]	2.66967	4.793	10.2203	5.90767	0.260582	0.000247373	0.0142223	0.0468418	0.365831	0.249796	TRINITY_DN26334_c1_g1_i13.p1
TRINITY_DN26334_c1_g1_i1	(DL)-glycerol-3-phosphatase 2 [Prunus avium]	2.764	5.50267	6.45167	2.678	0.105357	0.0183275	0.754636	0.684385	0.124561	0.0254193	TRINITY_DN26334_c1_g1_i1.p1
TRINITY_DN26334_c1_g1_i4	(DL)-glycerol-3-phosphatase 2 [Prunus avium]	1.26033	2.56167	1.533	2.27967	0.141532	0.776006	0.0649022	0.120898	0.880143	0.105343	TRINITY_DN26334_c1_g1_i4.p1
TRINITY_DN26334_c1_g1_i8	(DL)-glycerol-3-phosphatase 2 [Prunus avium]	1.185	1.296	1.001	0.678	1						TRINITY_DN26334_c1_g1_i8.p1
TRINITY_DN26334_c1_g1_i3	(DL)-glycerol-3-phosphatase 2 [Sesamum indicum]	0.189333	0.149667	0.481667	0.472		0.171015		0.101045		0.973802	TRINITY_DN26334_c1_g1_i3.p1
TRINITY_DN26334_c1_g1_i10	(DL)-glycerol-3-phosphatase 2-like [Nicotiana tabacum]	2.74033	4.58067	8.597	4.775	0.289436	0.000952182	0.0678973	0.063955	0.643116	0.137773	TRINITY_DN26334_c1_g1_i10.p1
TRINITY_DN27250_c0_g1_i1	(E,E)-alpha-farnesene synthase-like [Beta vulgaris subsp. vulgaris]	1.179	6.63667	0.428667	0.456333	0.01516			0.000238816	0.00184946		TRINITY_DN27250_c0_g1_i1.p1
TRINITY_DN27250_c1_g1_i1	(E,E)-alpha-farnesene synthase-like [Beta vulgaris subsp. vulgaris]	0.457	0.917	0.408333	1.18833	0.305239	0.764246	0.0299057	0.247956	0.440142	0.061672	TRINITY_DN27250_c1_g1_i1.p1
TRINITY_DN27250_c1_g1_i2	(E,E)-alpha-farnesene synthase-like [Beta vulgaris subsp. vulgaris]	0	2.01067	0	0	3.36432e-06			1.00217e-06	5.61364e-06		TRINITY_DN27250_c1_g1_i2.p1
TRINITY_DN27250_c1_g1_i24	(E,E)-alpha-farnesene synthase-like [Beta vulgaris subsp. vulgaris]	1.80333	0.790667	0.193	2.79267	0.138931		0.293062		0.0356996	0.000180811	TRINITY_DN27250_c1_g1_i24.p1
TRINITY_DN27250_c1_g1_i6	(E,E)-alpha-farnesene synthase-like [Beta vulgaris subsp. vulgaris]	0	4.96333	2.651	0.0253333	8.3504e-18			0.373132	2.51823e-14		TRINITY_DN27250_c1_g1_i6.p1
TRINITY_DN27250_c1_g4_i1	(E,E)-alpha-farnesene synthase-like [Beta vulgaris subsp. vulgaris]	0.302667	4.108	0.132333	0.0743333	0.00346983			0.000320114	0.000428967		TRINITY_DN27250_c1_g4_i1.p1
TRINITY_DN27250_c1_g3_i1	(E,E)-alpha-farnesene synthase-like [Vitis vinifera]	1.44767	0	0	0							TRINITY_DN27250_c1_g3_i1.p1
TRINITY_DN22639_c0_g1_i2	(R)-mandelonitrile lyase-like [Beta vulgaris subsp. vulgaris]	0.150667	0.826333	0.989667	11.5927	0.00253969	0.000192559	7.50297e-22	0.754471	1.63125e-12	8.41158e-16	TRINITY_DN22639_c0_g1_i2.p1
TRINITY_DN28634_c3_g3_i1	(R)-specific enoyl-CoA hydratase [Citrus sinensis]	0.972667	1.70033	1.415	0.932667	0.294754	0.494251	0.820868	0.513455	0.295289	0.557187	TRINITY_DN28634_c3_g3_i1.p1
TRINITY_DN28634_c3_g3_i10	(R)-specific enoyl-CoA hydratase [Citrus sinensis]	1.43667	2.04333	2.06	1.37633	0.547151	0.480746	0.804764	0.929817	0.664526	0.653146	TRINITY_DN28634_c3_g3_i10.p1
TRINITY_DN28634_c3_g3_i2	(R)-specific enoyl-CoA hydratase [Citrus sinensis]	0.386	1.05467	0.662333	0.186333	0.215266	0.589177		0.296667	0.00761515	0.0969926	TRINITY_DN28634_c3_g3_i2.p1
TRINITY_DN28634_c3_g3_i4	(R)-specific enoyl-CoA hydratase [Citrus sinensis]	0.600333	0.82	0.971333	0.354	0.668625	0.33209		0.734079	0.233214	0.123487	TRINITY_DN28634_c3_g3_i4.p1
TRINITY_DN28634_c3_g3_i5	(R)-specific enoyl-CoA hydratase [Citrus sinensis]	0.679333	0.659	0.762333	0.489333	0.830071	1	0.733412	0.869484	0.84254	0.721829	TRINITY_DN28634_c3_g3_i5.p1
TRINITY_DN28634_c3_g3_i9	(R)-specific enoyl-CoA hydratase [Citrus sinensis]	2.37567	0.997667	2.65	2.499	0.0354144	0.985958	0.717943	0.0148915	0.0163594	0.760598	TRINITY_DN28634_c3_g3_i9.p1
TRINITY_DN30427_c1_g1_i2	(RS)-norcoclaurine 6-O-methyltransferase-like [Populus euphratica]	6.308	14.9493	27.9673	57.3493	0.259956	0.0195394	0.000223704	0.188704	0.00231733	0.00200652	TRINITY_DN30427_c1_g1_i2.p1
TRINITY_DN32007_c0_g1_i3	(S)-coclaurine N-methyltransferase [Jatropha curcas]	1.22467	0.92	1.66	0.419	0.601001	0.648195	0.264618	0.417079	0.539044	0.146906	TRINITY_DN32007_c0_g1_i3.p1
TRINITY_DN32007_c0_g1_i9	(S)-coclaurine N-methyltransferase [Jatropha curcas]	0.330667	1.057	0.419	0							TRINITY_DN32007_c0_g1_i9.p1
TRINITY_DN32007_c0_g1_i6	(S)-coclaurine N-methyltransferase isoform X1 [Sesamum indicum]	1.10267	2.15233	1.562	0.615	0.495054	0.800894	0.541085	0.569642	0.118536	0.29523	TRINITY_DN32007_c0_g1_i6.p2
TRINITY_DN32007_c0_g1_i8	(S)-coclaurine N-methyltransferase isoform X1 [Sesamum indicum]	0	1.645	2.46067	0.623	4.52612e-07	1.40195e-07		0.642777	0.355658	0.203685	TRINITY_DN32007_c0_g1_i8.p1
TRINITY_DN32007_c0_g1_i11	(S)-coclaurine N-methyltransferase-like [Chenopodium quinoa]	1.22233	0.914	0.982	0.303667							TRINITY_DN32007_c0_g1_i11.p1
TRINITY_DN32007_c0_g1_i4	(S)-coclaurine N-methyltransferase-like [Populus euphratica]	7.447	2.037	3.59767	2.53633	0.00137498	0.0135761	0.01088	0.208027	0.428734	0.653314	TRINITY_DN32007_c0_g1_i4.p1
TRINITY_DN32007_c0_g1_i7	(S)-coclaurine N-methyltransferase-like isoform X2 [Durio zibethinus]	18.186	8.54633	13.6887	8.09967	0.01346	0.189715	0.0533478	0.130138	0.736611	0.287456	TRINITY_DN32007_c0_g1_i7.p1
TRINITY_DN22942_c1_g1_i3	(S)-ureidoglycine aminohydrolase [Gossypium arboreum]	3.01667	4.59333	3.724	2.44767	0.374294	0.703887	0.7294	0.442518	0.173273	0.405459	TRINITY_DN22942_c1_g1_i3.p1
TRINITY_DN22942_c1_g1_i6	(S)-ureidoglycine aminohydrolase [Gossypium arboreum]	0.0226667	0.210667	0.140333	0.0503333							TRINITY_DN22942_c1_g1_i6.p1
TRINITY_DN22942_c1_g1_i8	(S)-ureidoglycine aminohydrolase [Gossypium arboreum]	1.81633	0.403333	1.20033	1.10833	0.000494519	0.172791	0.398046	0.0312573		0.85279	TRINITY_DN22942_c1_g1_i8.p1
TRINITY_DN22942_c1_g1_i7	(S)-ureidoglycine aminohydrolase [Gossypium raimondii]	14.752	6.53833	9.72567	16.3167	0.0083733	0.0721741	0.509261	0.202431	0.0014779	0.0113488	TRINITY_DN22942_c1_g1_i7.p1
TRINITY_DN21369_c0_g1_i1	1-(5-phosphoribosyl)-5-[(5-phosphoribosylamino)methylideneamino] imidazole-4-carboxamide isomerase, chloroplastic isoform X1 [Beta vulgaris subsp. vulgaris]	1.067	2.73167	3.498	1.49167	0.0688006	0.0140461	0.412488	0.602295	0.294481	0.0970825	TRINITY_DN21369_c0_g1_i1.p2
TRINITY_DN21369_c0_g1_i3	1-(5-phosphoribosyl)-5-[(5-phosphoribosylamino)methylideneamino] imidazole-4-carboxamide isomerase, chloroplastic isoform X1 [Spinacia oleracea]	2.37	2.91867	5.032	4.01867	0.836409	0.102658	0.11107	0.228808	0.278937	0.95675	TRINITY_DN21369_c0_g1_i3.p1
TRINITY_DN26722_c0_g1_i7	1,2-dihydroxy-3-keto-5-methylthiopentene dioxygenase 1 [Gossypium hirsutum]	8.99833	2.27467	1.727	3.993	4.97517e-05	6.50453e-07	0.0450206	0.40804	0.0754039	0.0122596	TRINITY_DN26722_c0_g1_i7.p1
TRINITY_DN26722_c0_g1_i1	1,2-dihydroxy-3-keto-5-methylthiopentene dioxygenase 1 [Nelumbo nucifera]	173.784	39.648	49.998	77.518	2.55062e-06	1.77924e-06	0.0293721	0.447445	0.0155721	0.036184	TRINITY_DN26722_c0_g1_i1.p1
TRINITY_DN25380_c1_g1_i1	1,2-dihydroxy-3-keto-5-methylthiopentene dioxygenase 2 [Citrus clementina]	1.39667	1.65867	1.20933	0.978	0.918778	0.550495	0.551221	0.383181	0.399478	0.903139	TRINITY_DN25380_c1_g1_i1.p1
TRINITY_DN25380_c1_g1_i6	1,2-dihydroxy-3-keto-5-methylthiopentene dioxygenase 2 [Citrus clementina]	0.083	0.470667	0.108667	0.00833333							TRINITY_DN25380_c1_g1_i6.p1
TRINITY_DN25380_c1_g1_i10	1,2-dihydroxy-3-keto-5-methylthiopentene dioxygenase 2 [Durio zibethinus]	102.809	60.22	86.5787	95.624	0.0487464	0.300668	0.969193	0.19851	0.0559352	0.315388	TRINITY_DN25380_c1_g1_i10.p1
TRINITY_DN25380_c1_g1_i2	1,2-dihydroxy-3-keto-5-methylthiopentene dioxygenase 2 [Durio zibethinus]	48.7163	31.978	45.6037	48.085	0.103096	0.522198	0.801064	0.208088	0.0683418	0.378477	TRINITY_DN25380_c1_g1_i2.p1
TRINITY_DN25380_c1_g1_i5	1,2-dihydroxy-3-keto-5-methylthiopentene dioxygenase 2 [Durio zibethinus]	63.7227	45.4603	60.426	54.0683	0.169124	0.551757	0.823327	0.326501	0.276405	0.806136	TRINITY_DN25380_c1_g1_i5.p1
TRINITY_DN26418_c3_g2_i7	1,4-alpha-glucan-branching enzyme 1, chloroplastic/amyloplastic [Nelumbo nucifera]	2.46767	0.935667	1.06367	1.55533	0.0126635	0.0133568	0.493235	0.895776	0.137638	0.179707	TRINITY_DN26418_c3_g2_i7.p1
TRINITY_DN26418_c3_g2_i9	1,4-alpha-glucan-branching enzyme 1, chloroplastic/amyloplastic isoform X1 [Cicer arietinum]	0.873333	0.405	0.440333	0.542333							TRINITY_DN26418_c3_g2_i9.p1
TRINITY_DN31556_c4_g1_i11	1,4-alpha-glucan-branching enzyme 1, chloroplastic/amyloplastic-like [Carica papaya]	11.9813	5.728	7.025	7.608	0.013208	0.0273468	0.263712	0.554342	0.16409	0.335863	TRINITY_DN31556_c4_g1_i11.p1
TRINITY_DN26418_c3_g3_i1	1,4-alpha-glucan-branching enzyme 1, chloroplastic/amyloplastic-like [Malus domestica]	1.387	0.764	1.54	1.122							TRINITY_DN26418_c3_g3_i1.p1
TRINITY_DN31556_c1_g1_i1	1,4-alpha-glucan-branching enzyme 1, chloroplastic/amyloplastic-like [Malus domestica]	0.92	0.632333	0.45	1.24767							TRINITY_DN31556_c1_g1_i1.p1
TRINITY_DN31556_c4_g1_i12	1,4-alpha-glucan-branching enzyme 1, chloroplastic/amyloplastic-like [Vigna angularis]	3.338	3.75	2.91067	1.15167	0.978149	0.604849	0.0395397	0.487392	0.031871	0.112771	TRINITY_DN31556_c4_g1_i12.p1
TRINITY_DN31556_c4_g1_i2	1,4-alpha-glucan-branching enzyme 1, chloroplastic/amyloplastic-like [Vigna angularis]	1.625	1.915	0.938667	0.475333	0.896219	0.106933	0.0122413	0.0896408	0.0144213	0.290191	TRINITY_DN31556_c4_g1_i2.p1
TRINITY_DN31556_c4_g1_i14	1,4-alpha-glucan-branching enzyme 1, chloroplastic/amyloplastic-like isoform X1 [Hevea brasiliensis]	3.09567	3.28767	1.96167	1.97333	0.904391	0.0820721	0.366572	0.0644935	0.340391	0.532987	TRINITY_DN31556_c4_g1_i14.p1
TRINITY_DN31556_c4_g1_i3	1,4-alpha-glucan-branching enzyme 1, chloroplastic/amyloplastic-like isoform X1 [Hevea brasiliensis]	1.45967	1.94067	2.428	1.42933		0.360659		0.728023		0.544312	TRINITY_DN31556_c4_g1_i3.p1
TRINITY_DN31556_c4_g1_i4	1,4-alpha-glucan-branching enzyme 1, chloroplastic/amyloplastic-like isoform X1 [Hevea brasiliensis]	54.525	21.8483	25.2117	25.5417	0.00132637	0.00106481	0.0350377	0.674102	0.259455	0.401003	TRINITY_DN31556_c4_g1_i4.p1
TRINITY_DN31556_c4_g1_i9	1,4-alpha-glucan-branching enzyme 1, chloroplastic/amyloplastic-like isoform X1 [Hevea brasiliensis]	0.546667	0.708	0.350667	0.246667							TRINITY_DN31556_c4_g1_i9.p1
TRINITY_DN26418_c3_g2_i10	1,4-alpha-glucan-branching enzyme 2-2, chloroplastic/amyloplastic [Camelina sativa]	1.31967	0.936	1.073	0.875	0.309066	0.416284	0.596918	0.901327		1	TRINITY_DN26418_c3_g2_i10.p2
TRINITY_DN30247_c1_g1_i14	1,4-alpha-glucan-branching enzyme 2-2, chloroplastic/amyloplastic isoform X1 [Theobroma cacao]	1.19667	1.18167	1.01533	0.811667	0.788016	0.448063	0.586214	0.592308	0.71695	1	TRINITY_DN30247_c1_g1_i14.p1
TRINITY_DN30247_c1_g1_i15	1,4-alpha-glucan-branching enzyme 2-2, chloroplastic/amyloplastic isoform X1 [Theobroma cacao]	0	0.763333	0.457667	0.356							TRINITY_DN30247_c1_g1_i15.p1
TRINITY_DN31136_c7_g10_i1	1,4-alpha-glucan-branching enzyme 2-2, chloroplastic/amyloplastic isoform X1 [Vitis vinifera]	0.764333	0.364667	0.508667	0.768							TRINITY_DN31136_c7_g10_i1.p1
TRINITY_DN30247_c1_g1_i1	1,4-alpha-glucan-branching enzyme 2-2, chloroplastic/amyloplastic-like isoform X1 [Durio zibethinus]	2.29367	0.959333	1.32667	1.664	0.0169104	0.0705749	0.572358	0.479038	0.0973845	0.300182	TRINITY_DN30247_c1_g1_i1.p1
TRINITY_DN30247_c1_g1_i13	1,4-alpha-glucan-branching enzyme 2-2, chloroplastic/amyloplastic-like isoform X1 [Durio zibethinus]	0.620333	1.03167	1.00967	0.662333	0.381498	0.380073	0.696492	0.86013	0.538154	0.590465	TRINITY_DN30247_c1_g1_i13.p1
TRINITY_DN30247_c1_g1_i4	1,4-alpha-glucan-branching enzyme 2-2, chloroplastic/amyloplastic-like isoform X1 [Durio zibethinus]	0.677667	0.547667	0.307333	0.36							TRINITY_DN30247_c1_g1_i4.p1
TRINITY_DN30247_c1_g1_i11	1,4-alpha-glucan-branching enzyme 2-2, chloroplastic/amyloplastic-like isoform X1 [Herrania umbratica]	1.31267	1.50967	0.872333	0.748333	0.929518	0.143427	0.227626	0.0973146	0.172213	1	TRINITY_DN30247_c1_g1_i11.p1
TRINITY_DN30247_c1_g1_i2	1,4-alpha-glucan-branching enzyme 2-2, chloroplastic/amyloplastic-like isoform X1 [Herrania umbratica]	2.35933	6.94433	6.42733	4.90967	0.0209309	0.021661	0.0814052	0.684306	0.518007	0.665715	TRINITY_DN30247_c1_g1_i2.p1
TRINITY_DN30247_c1_g1_i5	1,4-alpha-glucan-branching enzyme 2-2, chloroplastic/amyloplastic-like isoform X1 [Herrania umbratica]	19.3067	11.0487	10.6	9.865	0.0483958	0.00968968	0.0593106	0.725689	0.895059	0.672933	TRINITY_DN30247_c1_g1_i5.p1
TRINITY_DN30247_c1_g1_i12	1,4-alpha-glucan-branching enzyme 2-2, chloroplastic/amyloplastic-like isoform X1 [Tarenaya hassleriana]	2.72067	1.08333	1.01	1.427	0.0237719	0.00514588	0.27356	0.797845	0.325116	0.196437	TRINITY_DN30247_c1_g1_i12.p2
TRINITY_DN30520_c2_g1_i1	1,4-alpha-glucan-branching enzyme 3, chloroplastic/amyloplastic [Beta vulgaris subsp. vulgaris]	1.441	1.23567	1.056	0.809667	0.546911	0.293302	0.265234	0.595247	0.529747	0.822587	TRINITY_DN30520_c2_g1_i1.p1
TRINITY_DN30520_c2_g1_i7	1,4-alpha-glucan-branching enzyme 3, chloroplastic/amyloplastic [Quercus suber]	0.140333	0.688667	0.395333	0.194333							TRINITY_DN30520_c2_g1_i7.p1
TRINITY_DN30520_c2_g1_i2	1,4-alpha-glucan-branching enzyme 3, chloroplastic/amyloplastic [Spinacia oleracea]	1.837	0.0376667	0.024	0.018	0.000810737	0.000197347	6.47348e-05				TRINITY_DN30520_c2_g1_i2.p1
TRINITY_DN30520_c2_g1_i3	1,4-alpha-glucan-branching enzyme 3, chloroplastic/amyloplastic [Spinacia oleracea]	0.027	0	0.003	0.00733333							TRINITY_DN30520_c2_g1_i3.p1
TRINITY_DN30520_c2_g1_i6	1,4-alpha-glucan-branching enzyme 3, chloroplastic/amyloplastic [Spinacia oleracea]	1.02433	2.34267	2.80833	1.56733	0.0657678	0.0164266	0.181874	0.679159	0.521952	0.257542	TRINITY_DN30520_c2_g1_i6.p1
TRINITY_DN30520_c2_g1_i4	1,4-alpha-glucan-branching enzyme 3, chloroplastic/amyloplastic [Vitis vinifera]	15.82	10.313	9.65233	7.047	0.0930545	0.0268028	0.0206565	0.663116	0.441528	0.547754	TRINITY_DN30520_c2_g1_i4.p1
TRINITY_DN30520_c2_g1_i5	1,4-alpha-glucan-branching enzyme 3, chloroplastic/amyloplastic [Vitis vinifera]	0	0.298667	0.324667	0.334							TRINITY_DN30520_c2_g1_i5.p1
TRINITY_DN29119_c0_g1_i2	1,4-dihydroxy-2-naphthoyl-CoA synthase, peroxisomal [Ziziphus jujuba]	7.13767	4.585	6.227	4.66433	0.101889	0.415221	0.325304	0.33496	0.568286	0.682187	TRINITY_DN29119_c0_g1_i2.p1
TRINITY_DN29119_c0_g1_i3	1,4-dihydroxy-2-naphthoyl-CoA synthase, peroxisomal [Ziziphus jujuba]	0.377333	0.873	0.722	0.643	0.122444	0.224672	0.180903	0.569641	0.713583	0.937204	TRINITY_DN29119_c0_g1_i3.p1
TRINITY_DN29119_c0_g2_i1	1,4-dihydroxy-2-naphthoyl-CoA synthase, peroxisomal-like [Malus domestica]	0.366667	0.524333	0.892333	0.299667							TRINITY_DN29119_c0_g2_i1.p1
TRINITY_DN29119_c0_g2_i2	1,4-dihydroxy-2-naphthoyl-CoA synthase, peroxisomal-like [Malus domestica]	41.0823	13.814	23.3487	18.4607	0.000803351	0.0151456	0.0478707	0.100324	0.2154	0.894324	TRINITY_DN29119_c0_g2_i2.p1
TRINITY_DN26240_c1_g1_i11	1,4-dihydroxy-2-naphthoyl-CoA thioesterase 1 [Malus domestica]	1.019	1.329	1.83133	1.387		0.378259		0.616593		0.828852	TRINITY_DN26240_c1_g1_i11.p1
TRINITY_DN26240_c1_g1_i10	1,4-dihydroxy-2-naphthoyl-CoA thioesterase 1-like [Chenopodium quinoa]	0	0	0.161333	0.506							TRINITY_DN26240_c1_g1_i10.p1
TRINITY_DN26240_c1_g1_i5	1,4-dihydroxy-2-naphthoyl-CoA thioesterase 1-like [Chenopodium quinoa]	11.3517	0.164333	0.162	0.962333	1.39161e-15	2.84966e-16	1.68396e-07				TRINITY_DN26240_c1_g1_i5.p1
TRINITY_DN26240_c1_g1_i6	1,4-dihydroxy-2-naphthoyl-CoA thioesterase 1-like [Chenopodium quinoa]	11.481	4.237	6.43833	12.88	0.0066726	0.0375172	0.536725	0.301594	0.00138393	0.00572133	TRINITY_DN26240_c1_g1_i6.p1
TRINITY_DN26240_c1_g1_i9	1,4-dihydroxy-2-naphthoyl-CoA thioesterase 1-like [Chenopodium quinoa]	7.114	1.61067	1.61	8.21467	0.00236885	5.34453e-05	0.559778		0.00105541	2.20239e-05	TRINITY_DN26240_c1_g1_i9.p1
TRINITY_DN22871_c0_g1_i1	10 kDa chaperonin 1, chloroplastic [Nicotiana attenuata]	1.588	4.58067	4.888	1.77333	0.0132011	0.0048343	0.584523	0.936037	0.0270298	0.0126368	TRINITY_DN22871_c0_g1_i1.p1
TRINITY_DN22871_c0_g1_i2	10 kDa chaperonin 1, chloroplastic [Nicotiana attenuata]	64.178	28.2003	51.734	39.7873	0.00849178	0.250047	0.277278	0.0527612	0.184135	0.769256	TRINITY_DN22871_c0_g1_i2.p1
TRINITY_DN22871_c0_g1_i3	10 kDa chaperonin 1, chloroplastic [Nicotiana attenuata]	49.9797	31.483	57.883	40.4037	0.130488	0.877081	0.74182	0.071916	0.273623	0.48834	TRINITY_DN22871_c0_g1_i3.p1
TRINITY_DN22871_c0_g1_i5	10 kDa chaperonin 1, chloroplastic [Nicotiana attenuata]	0.962333	3.48533	3.38233	1.159	0.00270783	0.00147355	0.526037	0.816564	0.0143091	0.0134401	TRINITY_DN22871_c0_g1_i5.p1
TRINITY_DN28584_c0_g2_i4	10-formyltetrahydrofolate synthetase family protein [Populus trichocarpa]	0.642333	0.602	0.257	0.33	0.733293	0.283247	0.478462	0.336817	0.564979	0.816895	TRINITY_DN28584_c0_g2_i4.p1
TRINITY_DN28584_c0_g2_i5	10-formyltetrahydrofolate synthetase family protein [Populus trichocarpa]	1.05333	0.659667	1.09833	0.393333	0.476669	0.966824	0.499148	0.304135	0.783046	0.335737	TRINITY_DN28584_c0_g2_i5.p1
TRINITY_DN28584_c0_g2_i6	10-formyltetrahydrofolate synthetase family protein [Populus trichocarpa]	1.463	0.716	0.751333	0.516	0.0507816	0.0392643	0.0378095	1	0.739843	0.700526	TRINITY_DN28584_c0_g2_i6.p1
TRINITY_DN29996_c1_g2_i1	110 kDa U5 small nuclear ribonucleoprotein component CLO [Vitis vinifera]	31.1463	31.4453	34.195	26.2613	0.781385	0.988715	0.882657	0.882709	0.955851	0.730379	TRINITY_DN29996_c1_g2_i1.p1
TRINITY_DN29996_c1_g2_i2	110 kDa U5 small nuclear ribonucleoprotein component CLO [Vitis vinifera]	0.0523333	0.117333	0.146	0.037							TRINITY_DN29996_c1_g2_i2.p1
TRINITY_DN23857_c0_g1_i1	11-beta-hydroxysteroid dehydrogenase-like 5 [Chenopodium quinoa]	1.92433	2.323	2.54667	1.51467	0.843556	0.637889	0.761115	0.91505	0.576069	0.456584	TRINITY_DN23857_c0_g1_i1.p1
TRINITY_DN23857_c0_g1_i2	11-beta-hydroxysteroid dehydrogenase-like 5 [Chenopodium quinoa]	5.55	3.73267	4.43533	3.088	0.149944	0.299048	0.157033	0.687871	0.855542	0.511957	TRINITY_DN23857_c0_g1_i2.p1
TRINITY_DN28818_c3_g2_i2	11S globulin seed storage protein 2-like [Cucurbita maxima]	0.639667	0.169333	0.111667	0.683333							TRINITY_DN28818_c3_g2_i2.p2
TRINITY_DN28818_c3_g3_i1	11S globulin seed storage protein 2-like [Cucurbita maxima]	0.639667	0.169333	0.111667	0.683333							TRINITY_DN28818_c3_g3_i1.p2
TRINITY_DN23595_c1_g2_i4	12-oxophytodienoate reductase 3 [Beta vulgaris subsp. vulgaris]	10.478	6.68467	5.29333	7.022	0.151516	0.0245084	0.430173	0.421654	0.552349	0.149345	TRINITY_DN23595_c1_g2_i4.p1
TRINITY_DN23595_c1_g2_i5	12-oxophytodienoate reductase 3 [Beta vulgaris subsp. vulgaris]	2.52567	0.363	0.452667	0.331667							TRINITY_DN23595_c1_g2_i5.p1
TRINITY_DN28989_c0_g2_i7	12-oxophytodienoate reductase 3 [Jatropha curcas]	2.67867	8.95533	13.7423	7.504	0.0208126	4.84163e-05	0.00565803	0.293633	0.924946	0.140586	TRINITY_DN28989_c0_g2_i7.p1
TRINITY_DN28989_c0_g1_i2	12-oxophytodienoate reductase 3 [Morus notabilis]	0.159	0	0	0							TRINITY_DN28989_c0_g1_i2.p1
TRINITY_DN28989_c0_g1_i3	12-oxophytodienoate reductase 3 [Morus notabilis]	4.12933	2.527	4.25733	2.17867	0.171254	0.861613	0.227538	0.212091	0.97615	0.212403	TRINITY_DN28989_c0_g1_i3.p1
TRINITY_DN28989_c0_g2_i3	12-oxophytodienoate reductase 3 [Morus notabilis]	3.96567	7.59567	9.158	4.029	0.163236	0.0345538	0.81139	0.64897	0.20642	0.0590688	TRINITY_DN28989_c0_g2_i3.p1
TRINITY_DN28989_c0_g2_i4	12-oxophytodienoate reductase 3 [Morus notabilis]	15.408	19.0993	29.2383	23.105	0.7505	0.0684897	0.0868636	0.183623	0.263493	0.864102	TRINITY_DN28989_c0_g2_i4.p1
TRINITY_DN28989_c0_g2_i5	12-oxophytodienoate reductase 3 [Morus notabilis]	0.247667	0.958667	0.756	0.391							TRINITY_DN28989_c0_g2_i5.p1
TRINITY_DN28989_c0_g2_i8	12-oxophytodienoate reductase 3 [Morus notabilis]	32.7323	65.0687	91.625	41.362	0.141092	0.00548439	0.383386	0.346663	0.343873	0.022084	TRINITY_DN28989_c0_g2_i8.p1
TRINITY_DN29080_c0_g1_i1	12-oxophytodienoate reductase 3 [Morus notabilis]	4.69067	2.39733	1.61567	1.354	0.281665	0.0994565	0.105855	0.256207	0.320268	0.922604	TRINITY_DN29080_c0_g1_i1.p1
TRINITY_DN29080_c0_g1_i5	12-oxophytodienoate reductase 3 [Morus notabilis]	4.75167	6.073	4.21367	4.55633	0.921417	0.794906	0.957365	0.253974	0.63347	0.684216	TRINITY_DN29080_c0_g1_i5.p1
TRINITY_DN29080_c0_g1_i6	12-oxophytodienoate reductase 3 [Morus notabilis]	40.874	35.1147	54.2743	37.102	0.618218	0.803254	0.912281	0.134767	0.564386	0.414074	TRINITY_DN29080_c0_g1_i6.p1
TRINITY_DN29080_c0_g2_i1	12-oxophytodienoate reductase 3 [Morus notabilis]	7.37333	15.383	17.7507	19.4503	0.0689678	0.0127603	0.00163411	0.690809	0.190844	0.30052	TRINITY_DN29080_c0_g2_i1.p1
TRINITY_DN29080_c0_g2_i3	12-oxophytodienoate reductase 3 [Morus notabilis]	2.92567	6.33267	7.85033	7.92833	0.0846964	0.0106991	0.00265344	0.596262	0.274187	0.531703	TRINITY_DN29080_c0_g2_i3.p1
TRINITY_DN29080_c0_g2_i4	12-oxophytodienoate reductase 3 [Morus notabilis]	3.12267	5.70167	6.80233	4.45	0.20771	0.0504979	0.23073	0.676934	0.82041	0.464747	TRINITY_DN29080_c0_g2_i4.p1
TRINITY_DN31210_c0_g1_i2	12-oxophytodienoate reductase 3 [Morus notabilis]	18.453	27.024	46.898	32.828	0.486333	0.0125458	0.0541184	0.108482	0.327912	0.567321	TRINITY_DN31210_c0_g1_i2.p1
TRINITY_DN30496_c1_g3_i1	12-oxophytodienoate reductase 3 [Pyrus x bretschneideri]	6.501	4.60467	3.848	1.26667	0.310738	0.14464	0.00203761	0.571969	0.0121812	0.0302486	TRINITY_DN30496_c1_g3_i1.p1
TRINITY_DN30496_c1_g3_i3	12-oxophytodienoate reductase 3 [Pyrus x bretschneideri]	1.041	0.183333	0.114	5.62133			0.00594188		3.108e-06	1.38731e-07	TRINITY_DN30496_c1_g3_i3.p1
TRINITY_DN23595_c1_g2_i2	12-oxophytodienoate reductase 3-like [Chenopodium quinoa]	7.14133	2.34667	2.033	0.977667	0.0629677	0.0349389	0.00613329	0.611922	0.0957487	0.158717	TRINITY_DN23595_c1_g2_i2.p1
TRINITY_DN23595_c1_g2_i3	12-oxophytodienoate reductase 3-like [Chenopodium quinoa]	32.99	26.793	24.8987	26.9923	0.366586	0.17201	0.757979	0.697732	0.603269	0.282563	TRINITY_DN23595_c1_g2_i3.p1
TRINITY_DN23595_c1_g2_i6	12-oxophytodienoate reductase 3-like [Chenopodium quinoa]	2.44367	0.800333	0.735333	1.08933	0.052831	0.0343305	0.213576	0.836539	0.379857	0.288676	TRINITY_DN23595_c1_g2_i6.p1
TRINITY_DN29080_c0_g2_i2	12-oxophytodienoate reductase 3-like [Chenopodium quinoa]	1.42133	3.59233	3.87033	1.891	0.0391539	0.0111192	0.345254	0.923254	0.205093	0.115694	TRINITY_DN29080_c0_g2_i2.p1
TRINITY_DN30073_c5_g2_i1	12-oxophytodienoate reductase 3-like [Chenopodium quinoa]	7.594	6.55433	5.56633	2.11367	0.522125	0.279316	0.00909149	0.53384	0.0208449	0.0485956	TRINITY_DN30073_c5_g2_i1.p1
TRINITY_DN28989_c0_g1_i5	12-oxophytodienoate reductase 3-like [Gossypium raimondii]	132.172	122.237	201.324	116.883	0.661872	0.314962	0.970046	0.233321	0.779831	0.204816	TRINITY_DN28989_c0_g1_i5.p1
TRINITY_DN28989_c0_g1_i6	12-oxophytodienoate reductase 3-like [Gossypium raimondii]	109.516	162.327	252.572	250.782	0.386712	0.00820256	0.00197891	0.166915	0.0710127	0.485148	TRINITY_DN28989_c0_g1_i6.p1
TRINITY_DN28989_c0_g1_i4	12-oxophytodienoate reductase 3-like [Lupinus angustifolius]	0.449667	2.96533	2.76967	1.627	0.00508042	0.00369572		0.783281	0.4269	0.507299	TRINITY_DN28989_c0_g1_i4.p1
TRINITY_DN28989_c0_g1_i7	12-oxophytodienoate reductase 3-like [Lupinus angustifolius]	14.7837	18.0853	29.49	16.911	0.793941	0.0576146	0.424733	0.180683	0.792202	0.178826	TRINITY_DN28989_c0_g1_i7.p1
TRINITY_DN28989_c0_g1_i8	12-oxophytodienoate reductase 3-like [Lupinus angustifolius]	1.17533	2.00167	2.657	1.973	0.338498	0.0991002	0.176014	0.569734	0.776699	0.730184	TRINITY_DN28989_c0_g1_i8.p1
TRINITY_DN29080_c0_g1_i2	12-oxophytodienoate reductase 3-like [Lupinus angustifolius]	0.494333	0.493667	0.0803333	0.0903333	0.909229						TRINITY_DN29080_c0_g1_i2.p1
TRINITY_DN29080_c0_g1_i3	12-oxophytodienoate reductase 3-like [Lupinus angustifolius]	4.56367	2.66433	0.957	0.534333	0.403709	0.0336178	0.015573	0.0096296	0.00812807	0.380822	TRINITY_DN29080_c0_g1_i3.p1
TRINITY_DN30496_c1_g2_i1	12-oxophytodienoate reductase 3-like [Lupinus angustifolius]	5.66133	33.6643	45.2587	28.9163	9.8708e-05	2.82288e-09	7.35516e-07	0.470487	0.93342	0.272813	TRINITY_DN30496_c1_g2_i1.p1
TRINITY_DN30496_c1_g2_i2	12-oxophytodienoate reductase 3-like [Lupinus angustifolius]	23.685	40.5283	55.9177	40.6287	0.186828	0.00653868	0.0318071	0.283817	0.610844	0.543036	TRINITY_DN30496_c1_g2_i2.p1
TRINITY_DN30496_c1_g2_i4	12-oxophytodienoate reductase 3-like [Lupinus angustifolius]	24.8483	48.415	61.1813	22.468	0.158743	0.0150608	0.924958	0.526979	0.0706058	0.00230948	TRINITY_DN30496_c1_g2_i4.p1
TRINITY_DN22043_c0_g1_i2	12-oxophytodienoate reductase 7-like isoform X2 [Chenopodium quinoa]	2.791	2.985	2.51833	1.926	0.94244	0.585982	0.488854	0.547283	0.464078	0.769984	TRINITY_DN22043_c0_g1_i2.p1
TRINITY_DN22043_c0_g1_i3	12-oxophytodienoate reductase 7-like isoform X2 [Chenopodium quinoa]	2.31433	2.47067	2.29467	1.488	0.931809	0.783803	0.393933	0.748877	0.382808	0.484595	TRINITY_DN22043_c0_g1_i3.p1
TRINITY_DN30073_c5_g1_i1	12-oxophytodienoate reductase 7-like isoform X2 [Chenopodium quinoa]	0.96	0.0836667	0.0203333	7.75			0.00221029		1.87325e-06	1.04041e-08	TRINITY_DN30073_c5_g1_i1.p1
TRINITY_DN30496_c1_g3_i4	12-oxophytodienoate reductase 7-like isoform X2 [Chenopodium quinoa]	1.99033	2.162	1.72533	0.432333							TRINITY_DN30496_c1_g3_i4.p1
TRINITY_DN31777_c0_g1_i4	13S globulin seed storage protein 1-like [Chenopodium quinoa]	0.026	0.993667	1.19867	0.127667							TRINITY_DN31777_c0_g1_i4.p1
TRINITY_DN31777_c0_g1_i6	13S globulin seed storage protein 1-like [Chenopodium quinoa]	0.358667	1.49367	1.24633	0.312	0.00398237	0.00826809		0.584593	0.029736	0.0649878	TRINITY_DN31777_c0_g1_i6.p1
TRINITY_DN101652_c0_g1_i1	14 kDa proline-rich protein DC2.15 [Vitis vinifera]	12.219	13.029	39.6523	23.5597	0.980085	0.0307218	0.067421	0.0248027	0.0785342	0.483313	TRINITY_DN101652_c0_g1_i1.p1
TRINITY_DN30431_c2_g1_i1	14 kDa proline-rich protein DC2.15-like [Phoenix dactylifera]	0	81.8367	121.277	1.32733	8.98036e-30	9.71875e-38		0.338296	1.57552e-08	1.93756e-10	TRINITY_DN30431_c2_g1_i1.p1
TRINITY_DN30431_c2_g1_i2	14 kDa proline-rich protein DC2.15-like [Phoenix dactylifera]	0	224.927	302.107	2.61233	1.19109e-38	7.16538e-44		0.487544	6.15094e-11	3.26655e-12	TRINITY_DN30431_c2_g1_i2.p1
TRINITY_DN30431_c2_g1_i3	14 kDa proline-rich protein DC2.15-like [Phoenix dactylifera]	0	19.4943	28.9937	0.291667	1.35012e-19	1.12872e-24		0.352008	5.8358e-09	1.21351e-11	TRINITY_DN30431_c2_g1_i3.p1
TRINITY_DN29691_c0_g4_i2	14 kDa zinc-binding protein [Nelumbo nucifera]	61.7413	31.972	51.232	57.6983	0.0270161	0.271483	0.881636	0.125356	0.0235433	0.222815	TRINITY_DN29691_c0_g4_i2.p1
TRINITY_DN30469_c1_g2_i2	14 kDa zinc-binding protein [Quercus suber]	68.652	68.8977	110.954	88.101	0.762835	0.16956	0.2493	0.118417	0.228735	0.888902	TRINITY_DN30469_c1_g2_i2.p1
TRINITY_DN27009_c0_g1_i1	14-3-3 protein 10-like [Chenopodium quinoa]	0.598333	1.74267	1.05267	0.505333	0.0757918	0.362345		0.256753	0.04508	0.258111	TRINITY_DN27009_c0_g1_i1.p1
TRINITY_DN27009_c0_g1_i2	14-3-3 protein 10-like [Chenopodium quinoa]	45.322	65.6267	98.8117	44.8223	0.422774	0.0126728	0.749937	0.180559	0.451982	0.00973998	TRINITY_DN27009_c0_g1_i2.p1
TRINITY_DN27009_c0_g1_i3	14-3-3 protein 10-like [Chenopodium quinoa]	9.71633	18.88	22.456	8.57933	0.0852819	0.00750123	0.942798	0.598327	0.0325313	0.0010895	TRINITY_DN27009_c0_g1_i3.p1
TRINITY_DN24441_c2_g1_i4	14-3-3-like protein [Jatropha curcas]	115.355	146.422	308.547	228.521	0.699785	0.00398923	0.0117001	0.0224281	0.0648	0.7577	TRINITY_DN24441_c2_g1_i4.p1
TRINITY_DN24441_c2_g2_i1	14-3-3-like protein [Jatropha curcas]	3.53533	8.09333	16.5233	4.24367	0.0535823	7.47568e-06	0.39276	0.0262068	0.17636	4.08057e-05	TRINITY_DN24441_c2_g2_i1.p1
TRINITY_DN96385_c0_g1_i1	14-3-3-like protein [Musa acuminata subsp. malaccensis]	0.100667	1.04	1.077	0.425							TRINITY_DN96385_c0_g1_i1.p1
TRINITY_DN23391_c2_g1_i1	14-3-3-like protein [Phoenix dactylifera]	0.362	0.195667	0.438667	0.407	0.103566	0.839208	0.603961	0.0793573		0.828781	TRINITY_DN23391_c2_g1_i1.p1
TRINITY_DN23391_c2_g1_i2	14-3-3-like protein [Phoenix dactylifera]	125.999	86.8007	139.002	161.619	0.136953	0.97415	0.248817	0.103327	0.0101104	0.210199	TRINITY_DN23391_c2_g1_i2.p1
TRINITY_DN23391_c2_g1_i3	14-3-3-like protein [Phoenix dactylifera]	9.955	6.75367	9.05767	10.328	0.1267	0.487455	0.652932	0.35318	0.0559361	0.256035	TRINITY_DN23391_c2_g1_i3.p1
TRINITY_DN23391_c2_g1_i4	14-3-3-like protein [Phoenix dactylifera]	0.498333	0.572667	0.576	0.379667	0.941902	0.925573	0.684175	0.927772	0.53629	0.514807	TRINITY_DN23391_c2_g1_i4.p1
TRINITY_DN23391_c1_g1_i1	14-3-3-like protein A [Durio zibethinus]	1.25267	1.45633	1.37467	1.24267	0.951749	0.9684	0.760962	0.81002	0.923171	0.798994	TRINITY_DN23391_c1_g1_i1.p1
TRINITY_DN23391_c1_g1_i2	14-3-3-like protein A [Theobroma cacao]	10.709	7.939	9.94233	11.2963	0.214865	0.517664	0.646458	0.489979	0.11237	0.274772	TRINITY_DN23391_c1_g1_i2.p1
TRINITY_DN23391_c1_g1_i4	14-3-3-like protein A [Theobroma cacao]	2.01067	3.056	2.65967	1.85967	0.415816	0.612556	0.947817	0.560342	0.361733	0.588688	TRINITY_DN23391_c1_g1_i4.p1
TRINITY_DN25418_c0_g1_i3	14-3-3-like protein B [Spinacia oleracea]	45.2693	51.2123	83.072	78.2933	0.954088	0.0756628	0.0269708	0.125151	0.0685428	0.62566	TRINITY_DN25418_c0_g1_i3.p1
TRINITY_DN25418_c0_g3_i2	14-3-3-like protein B [Spinacia oleracea]	73.655	106.415	162.558	98.093	0.414624	0.0104049	0.172807	0.149489	0.817147	0.162752	TRINITY_DN25418_c0_g3_i2.p1
TRINITY_DN25418_c0_g3_i3	14-3-3-like protein B [Spinacia oleracea]	3.76533	5.763	8.72367	4.54933	0.36758	0.013591	0.362329	0.199061	0.833449	0.0953859	TRINITY_DN25418_c0_g3_i3.p1
TRINITY_DN25418_c0_g3_i4	14-3-3-like protein B [Spinacia oleracea]	68.1407	43.2003	55.1803	74.5113	0.0805947	0.23254	0.479987	0.416269	0.0179876	0.0430502	TRINITY_DN25418_c0_g3_i4.p1
TRINITY_DN25418_c0_g3_i6	14-3-3-like protein B [Spinacia oleracea]	0	0	0	0							TRINITY_DN25418_c0_g3_i6.p1
TRINITY_DN25418_c0_g3_i7	14-3-3-like protein B [Spinacia oleracea]	0.931333	2.01	1.84833	1.18	0.0935992	0.123549	0.434811	0.701336	0.341439	0.465411	TRINITY_DN25418_c0_g3_i7.p1
TRINITY_DN24441_c2_g1_i3	14-3-3-like protein C [Hevea brasiliensis]	3.94767	30.635	69.9743	21.9997	4.79496e-05	7.23688e-14	8.05681e-08	0.0711005	0.732695	0.00335324	TRINITY_DN24441_c2_g1_i3.p1
TRINITY_DN24441_c2_g1_i6	14-3-3-like protein C [Hevea brasiliensis]	0.127333	0.772	2.87233	0.5		1.86258e-06		0.0147354		0.00412499	TRINITY_DN24441_c2_g1_i6.p1
TRINITY_DN25418_c0_g1_i13	14-3-3-like protein D [Cucumis sativus]	0.282333	0.312333	0.366667	0.561			0.0753184	0.831529	0.11209	0.190898	TRINITY_DN25418_c0_g1_i13.p1
TRINITY_DN25418_c0_g1_i2	14-3-3-like protein D [Cucumis sativus]	0.620333	0.900667	1.15633	0.892333	0.502347	0.162625	0.260525	0.584883	0.772047	0.783113	TRINITY_DN25418_c0_g1_i2.p1
TRINITY_DN25418_c0_g1_i8	14-3-3-like protein D [Cucumis sativus]	0.046	0.0956667	0.028	0.0396667							TRINITY_DN25418_c0_g1_i8.p1
TRINITY_DN23935_c0_g1_i2	14-3-3-like protein D [Dendrobium catenatum]	0.84	3.426	4.24267	1.232	0.00161874	0.000125894	0.252218	0.614217	0.0264729	0.00412257	TRINITY_DN23935_c0_g1_i2.p1
TRINITY_DN23935_c0_g1_i3	14-3-3-like protein D [Dendrobium catenatum]	1.931	3.34067	3.46567	1.32233	0.240634	0.1511	0.471161	0.989014	0.0598482	0.0371504	TRINITY_DN23935_c0_g1_i3.p1
TRINITY_DN23935_c0_g1_i4	14-3-3-like protein D [Dendrobium catenatum]	0.299	0.606333	0.528667	0.325333	0.190086			0.70405	0.381883		TRINITY_DN23935_c0_g1_i4.p1
TRINITY_DN23935_c0_g1_i1	14-3-3-like protein D [Phalaenopsis equestris]	0.234333	0.514	0.226667	0.101333							TRINITY_DN23935_c0_g1_i1.p1
TRINITY_DN20060_c0_g1_i5	14-3-3-like protein D isoform X1 [Herrania umbratica]	1.67067	1.721	4.039	4.03267	0.879847	0.0391444	0.0219862	0.0517395	0.0378747	0.646524	TRINITY_DN20060_c0_g1_i5.p1
TRINITY_DN25418_c0_g1_i12	14-3-3-like protein D isoform X1 [Momordica charantia]	1.004	1.40667	0.649667	0.836	0.596826	0.212662	0.806294	0.0398667	0.416595	0.511053	TRINITY_DN25418_c0_g1_i12.p1
TRINITY_DN25418_c0_g1_i9	14-3-3-like protein D isoform X1 [Momordica charantia]	13.0713	13.5667	23.251	21.917	0.8492	0.106598	0.0356041	0.0927307	0.0467042	0.634374	TRINITY_DN25418_c0_g1_i9.p1
TRINITY_DN25418_c0_g3_i1	14-3-3-like protein D isoform X1 [Momordica charantia]	1.80633	5.21533	6.94867	2.50033	0.0108064	0.000176992	0.351544	0.368109	0.125305	0.0143631	TRINITY_DN25418_c0_g3_i1.p1
TRINITY_DN32098_c0_g2_i1	14-3-3-like protein GF14 iota [Juglans regia]	0.0483333	2.22933	4.20567	0.583333	0.00147761	1.50456e-10		0.405775	0.132542	0.000144295	TRINITY_DN32098_c0_g2_i1.p1
TRINITY_DN32098_c0_g2_i2	14-3-3-like protein GF14 iota [Juglans regia]	0.263333	2.38933	4.68267	0.242	0.00420462	3.30778e-06		0.238017	0.00151471	9.09592e-08	TRINITY_DN32098_c0_g2_i2.p1
TRINITY_DN26435_c0_g7_i1	14-3-3-like protein GF14 kappa [Nelumbo nucifera]	114.25	39.893	50.3587	83.834	0.000313622	0.000967751	0.471127	0.454836	0.00228863	0.00664852	TRINITY_DN26435_c0_g7_i1.p1
TRINITY_DN26435_c0_g1_i1	14-3-3-like protein GF14 kappa isoform X2 [Malus domestica]	1.16033	6.61167	6.94667	2.55733	0.000487262	2.42569e-05	0.0330636	0.993929	0.117873	0.0673708	TRINITY_DN26435_c0_g1_i1.p1
TRINITY_DN26435_c0_g1_i2	14-3-3-like protein GF14 kappa isoform X2 [Malus domestica]	6.69967	10.83	13.2607	11.7353	0.273109	0.0592281	0.0476314	0.543984	0.458761	0.88259	TRINITY_DN26435_c0_g1_i2.p1
TRINITY_DN24441_c2_g1_i1	14-3-3-like protein isoform X2 [Populus euphratica]	75.746	139.28	232.854	160.833	0.143591	0.00045649	0.00432662	0.104001	0.323855	0.502394	TRINITY_DN24441_c2_g1_i1.p1
TRINITY_DN29129_c7_g1_i2	15.7 kDa heat shock protein, peroxisomal [Beta vulgaris subsp. vulgaris]	26.271	13.606	16.1673	24.226	0.0189675	0.0367717	0.929659	0.63998	0.0971476	0.16789	TRINITY_DN29129_c7_g1_i2.p1
TRINITY_DN29129_c7_g1_i4	15.7 kDa heat shock protein, peroxisomal [Beta vulgaris subsp. vulgaris]	48.796	15.395	23.8607	37.4757	0.000195169	0.00376984	0.62947	0.139145	0.0194816	0.130753	TRINITY_DN29129_c7_g1_i4.p1
TRINITY_DN31785_c1_g3_i2	15-cis-phytoene desaturase, chloroplastic/chromoplastic [Beta vulgaris subsp. vulgaris]	23.5557	12.904	19.0897	24.0127	0.0276374	0.245683	0.656836	0.165001	0.00910502	0.0939166	TRINITY_DN31785_c1_g3_i2.p1
TRINITY_DN31785_c1_g3_i7	15-cis-phytoene desaturase, chloroplastic/chromoplastic [Beta vulgaris subsp. vulgaris]	0	0	0	0							TRINITY_DN31785_c1_g3_i7.p1
TRINITY_DN23171_c0_g1_i1	15-cis-phytoene desaturase, chloroplastic/chromoplastic [Herrania umbratica]	11.0333	3.488	3.42933	6.511	0.00024138	6.72839e-05	0.207655	0.839297	0.0221922	0.0119378	TRINITY_DN23171_c0_g1_i1.p1
TRINITY_DN31785_c1_g3_i3	15-cis-phytoene desaturase, chloroplastic/chromoplastic [Ricinus communis]	2.71967	3.65267	3.20133	3.231	0.616344	0.877682	0.58332	0.586699	0.967806	0.739375	TRINITY_DN31785_c1_g3_i3.p1
TRINITY_DN31785_c1_g3_i8	15-cis-phytoene desaturase, chloroplastic/chromoplastic [Ricinus communis]	1.73167	3.54433	2.554	1.74767	0.110406	0.42849	0.806005	0.286456	0.13065	0.533302	TRINITY_DN31785_c1_g3_i8.p1
TRINITY_DN30656_c0_g1_i13	15-cis-phytoene desaturase-like [Citrus sinensis]	0	0	0	0							TRINITY_DN30656_c0_g1_i13.p1
TRINITY_DN30656_c0_g1_i14	15-cis-phytoene desaturase-like [Citrus sinensis]	3.879	2.26233	2.021	1.88267	0.0609772	0.0196862	0.0919496	0.629979	0.890953	0.874133	TRINITY_DN30656_c0_g1_i14.p1
TRINITY_DN30656_c0_g1_i15	15-cis-phytoene desaturase-like [Citrus sinensis]	3.70233	4.43333	2.588	3.063	0.838763	0.332901	0.821974	0.20092	0.579002	0.532871	TRINITY_DN30656_c0_g1_i15.p1
TRINITY_DN30656_c0_g1_i18	15-cis-phytoene desaturase-like [Citrus sinensis]	0	0	0	0							TRINITY_DN30656_c0_g1_i18.p1
TRINITY_DN30656_c0_g1_i2	15-cis-phytoene desaturase-like [Citrus sinensis]	4.377	3.37533	2.49733	2.58833	0.342609	0.0794848	0.245141	0.292526	0.705423	0.611107	TRINITY_DN30656_c0_g1_i2.p1
TRINITY_DN30656_c0_g1_i4	15-cis-phytoene desaturase-like [Citrus sinensis]	1.54433	2.585	1.39633	0.505333	0.284796	0.677886	0.029852	0.110289	0.00113818	0.0888851	TRINITY_DN30656_c0_g1_i4.p1
TRINITY_DN30656_c0_g1_i6	15-cis-phytoene desaturase-like [Citrus sinensis]	0.957333	0.857	0.499667	0.366667	0.629653	0.0710038	0.0961355	0.172096	0.166922	0.723947	TRINITY_DN30656_c0_g1_i6.p1
TRINITY_DN30656_c0_g1_i8	15-cis-phytoene desaturase-like [Citrus sinensis]	2.143	2.46367	4.774	2.08267	0.978962	0.308245	1	0.143244	0.914041	0.125226	TRINITY_DN30656_c0_g1_i8.p1
TRINITY_DN30656_c0_g1_i9	15-cis-phytoene desaturase-like [Citrus sinensis]	1.16233	1.12233	0.688667	0.272667	0.79759	0.148311	0.0368625	0.258168	0.0712806	0.202566	TRINITY_DN30656_c0_g1_i9.p1
TRINITY_DN29522_c1_g2_i10	15-cis-zeta-carotene isomerase, chloroplastic [Elaeis guineensis]	0.223667	0.726667	0.621333	0.317667	0.0258631	0.0439747		0.664134	0.161307	0.31469	TRINITY_DN29522_c1_g2_i10.p2
TRINITY_DN29522_c1_g2_i11	15-cis-zeta-carotene isomerase, chloroplastic [Spinacia oleracea]	0.123	0.318333	0.258667	0.151333							TRINITY_DN29522_c1_g2_i11.p1
TRINITY_DN29522_c1_g2_i8	15-cis-zeta-carotene isomerase, chloroplastic [Spinacia oleracea]	1.23733	1.10333	1.35733	1.24767	0.623649	1	0.729445	0.664145	0.484929	0.775436	TRINITY_DN29522_c1_g2_i8.p1
TRINITY_DN29522_c1_g2_i9	15-cis-zeta-carotene isomerase, chloroplastic [Spinacia oleracea]	0.334	0.206333	0.299667	0.232333							TRINITY_DN29522_c1_g2_i9.p1
TRINITY_DN29522_c1_g2_i1	15-cis-zeta-carotene isomerase, chloroplastic-like [Chenopodium quinoa]	4.34567	1.79	4.88367	3.19633	0.0248591	0.973571	0.662997	0.0204652	0.100813	0.54477	TRINITY_DN29522_c1_g2_i1.p1
TRINITY_DN29522_c1_g2_i2	15-cis-zeta-carotene isomerase, chloroplastic-like [Chenopodium quinoa]	26.0833	14.9563	24.1763	18.311	0.0587957	0.501924	0.438801	0.132318	0.28399	0.723531	TRINITY_DN29522_c1_g2_i2.p1
TRINITY_DN29522_c1_g2_i5	15-cis-zeta-carotene isomerase, chloroplastic-like [Chenopodium quinoa]	1.29767	2.27467	2.13267	1.316	0.257721	0.29437	0.794891	0.723823	0.298512	0.381398	TRINITY_DN29522_c1_g2_i5.p1
TRINITY_DN21919_c0_g2_i1	17.1 kDa class II heat shock protein-like [Hevea brasiliensis]	0.409333	4.427	6.06267	1.76367	2.89647e-06	3.54007e-08		0.479688	0.0966572	0.0163557	TRINITY_DN21919_c0_g2_i1.p1
TRINITY_DN23889_c1_g1_i1	17.3 kDa class I heat shock protein [Nelumbo nucifera]	0.846667	0.657333	0	2.26933	0.791364		0.53484		0.379972		TRINITY_DN23889_c1_g1_i1.p1
TRINITY_DN23889_c1_g1_i2	17.3 kDa class I heat shock protein [Nelumbo nucifera]	2.15033	3.978	3.84567	4.876	0.564995	0.239219	0.122319	0.930802	0.716688	0.480086	TRINITY_DN23889_c1_g1_i2.p1
TRINITY_DN23889_c1_g1_i3	17.3 kDa class I heat shock protein [Nelumbo nucifera]	1.12367	8.593	10.9083	2.17267	0.00783625	0.00121544	0.24595	0.582446	0.00196438	3.2594e-06	TRINITY_DN23889_c1_g1_i3.p1
TRINITY_DN23889_c1_g1_i5	17.3 kDa class I heat shock protein [Nelumbo nucifera]	1.929	10.8083	13.7773	2.59267	0.0271017	0.0114918	0.633232	0.535345	0.00123382	0.000106575	TRINITY_DN23889_c1_g1_i5.p1
TRINITY_DN31720_c4_g1_i1	17.3 kDa class I heat shock protein-like [Manihot esculenta]	3.04567	8.28633	8.51967	64.6433	0.0169572	0.0080536	0.000212626	0.96692	0.00566225	0.00527254	TRINITY_DN31720_c4_g1_i1.p1
TRINITY_DN21919_c0_g1_i1	17.3 kDa class II heat shock protein-like [Malus domestica]	9.77267	37.0897	42.925	114.523	0.00249341	0.000231794	0.00100017	0.756738	0.0770298	0.105085	TRINITY_DN21919_c0_g1_i1.p1
TRINITY_DN31720_c3_g1_i1	17.4 kDa class I heat shock protein-like [Chenopodium quinoa]	10.143	7.02233	7.68	227.596	0.408268	0.479835	0.00243654	0.90967	0.00034514	0.000327441	TRINITY_DN31720_c3_g1_i1.p1
TRINITY_DN31720_c3_g1_i2	17.4 kDa class I heat shock protein-like [Chenopodium quinoa]	9.96767	6.46467	8.84733	276.57	0.359853	0.729928	0.000790852	0.333382	3.81925e-05	7.61292e-05	TRINITY_DN31720_c3_g1_i2.p1
TRINITY_DN21150_c0_g1_i1	17.4 kDa class III heat shock protein [Prunus avium]	31.1637	28.2903	39.6633	32.84	0.541259	0.617723	0.717137	0.253222	0.43276	0.895403	TRINITY_DN21150_c0_g1_i1.p1
TRINITY_DN21150_c0_g1_i3	17.4 kDa class III heat shock protein [Prunus avium]	6.777	6.07833	6.13333	6.995	0.578783	0.560942	0.802762	0.904237	0.532655	0.500211	TRINITY_DN21150_c0_g1_i3.p1
TRINITY_DN19448_c0_g1_i1	17.6 kDa class II heat shock protein [Ricinus communis]	0.526333	3.91467	4.583	45.6233	0.00249992	0.000427522		0.806554	0.0203014	0.0232193	TRINITY_DN19448_c0_g1_i1.p2
TRINITY_DN31002_c0_g1_i1	17.8 kDa class I heat shock protein-like [Lactuca sativa]	2.01167	3.97067	2.34467	34.4347					0.00199711		TRINITY_DN31002_c0_g1_i1.p2
TRINITY_DN31002_c0_g1_i2	17.8 kDa class I heat shock protein-like [Lactuca sativa]	0.687667	2.00067	1.14033	22.485							TRINITY_DN31002_c0_g1_i2.p2
TRINITY_DN23889_c1_g2_i1	17.8 kDa class I heat shock protein-like [Nelumbo nucifera]	1.63767	8.25333	10.2927	2.69167	0.00310642	2.51043e-05	0.49179	0.634255	0.188004	0.0856866	TRINITY_DN23889_c1_g2_i1.p1
TRINITY_DN23889_c1_g2_i2	17.8 kDa class I heat shock protein-like [Nelumbo nucifera]	26.8393	75.5847	62.6463	20.3583	0.00627793	0.0182643	0.572138	0.387288	0.000840703	0.00296755	TRINITY_DN23889_c1_g2_i2.p1
TRINITY_DN23889_c1_g3_i1	17.8 kDa class I heat shock protein-like isoform X1 [Momordica charantia]	0.104333	1.334	1.15667	0.135333							TRINITY_DN23889_c1_g3_i1.p1
TRINITY_DN31720_c4_g2_i1	17.8 kDa class I heat shock protein-like isoform X1 [Momordica charantia]	1.82367	4.94967	2.319	29.7133	0.0430925	0.790781	0.000344446	0.0331529	0.00860741	0.000379384	TRINITY_DN31720_c4_g2_i1.p1
TRINITY_DN31720_c4_g2_i2	17.8 kDa class I heat shock protein-like isoform X1 [Momordica charantia]	0.699333	0.982	0.813	1.59867	0.582446	0.901249	0.105075	0.569064	0.280904	0.130283	TRINITY_DN31720_c4_g2_i2.p1
TRINITY_DN31720_c4_g2_i4	17.8 kDa class I heat shock protein-like isoform X1 [Momordica charantia]	0.427333	3.85667	2.76233	20.1757	1.76067e-05	0.000169101		0.236419	0.0507453	0.0193477	TRINITY_DN31720_c4_g2_i4.p1
TRINITY_DN31720_c4_g2_i5	17.8 kDa class I heat shock protein-like isoform X1 [Momordica charantia]	0.482	2.23167	1.883	24.0247	0.00166463	0.00216789	2.81344e-05	0.547994	0.00347108	0.00143762	TRINITY_DN31720_c4_g2_i5.p1
TRINITY_DN29524_c0_g2_i1	18 kDa seed maturation protein-like [Erythranthe guttata]	3.70167	36.4447	41.959	8.139	8.72104e-05	3.28808e-10	0.0674594	0.830506	0.00958869	2.50892e-05	TRINITY_DN29524_c0_g2_i1.p2
TRINITY_DN31720_c4_g2_i3	18.1 kDa class I heat shock protein-like [Quercus suber]	0.260667	0.95	0.852667	8.26133	0.00879477	0.0168453		0.719103	0.00801251	0.00506513	TRINITY_DN31720_c4_g2_i3.p1
TRINITY_DN31720_c3_g1_i4	18.1 kDa class I heat shock protein-like isoform X1 [Asparagus officinalis]	21.557	51.042	45.1563	32.4907	0.015803	0.0226183	0.299446	0.50507	0.45311	0.639565	TRINITY_DN31720_c3_g1_i4.p1
TRINITY_DN25157_c4_g2_i1	18.5 kDa class I heat shock protein [Beta vulgaris subsp. vulgaris]	9.293	21.914	24.528	13.774	0.0267861	0.00328554	0.13383	0.81139	0.357221	0.165037	TRINITY_DN25157_c4_g2_i1.p1
TRINITY_DN32905_c0_g1_i12	187-kDa microtubule-associated protein AIR9 [Citrus sinensis]	0.201667	0.817667	0.624	0.474333							TRINITY_DN32905_c0_g1_i12.p1
TRINITY_DN32905_c0_g1_i5	187-kDa microtubule-associated protein AIR9 [Citrus sinensis]	0.156333	1.317	0.922	0.698333	0.000756964	0.00600941		0.374492	0.329041	0.897084	TRINITY_DN32905_c0_g1_i5.p1
TRINITY_DN32905_c0_g1_i3	187-kDa microtubule-associated protein AIR9 [Prunus mume]	2.39833	12.231	10.686	4.89267	2.72316e-05	1.64777e-05	0.0121694	0.480498	0.0172379	0.0293949	TRINITY_DN32905_c0_g1_i3.p1
TRINITY_DN32905_c0_g1_i10	187-kDa microtubule-associated protein AIR9 isoform X1 [Hevea brasiliensis]	2.03933	16.2237	13.5127	6.46567	2.53728e-07	4.39502e-08	0.000437202	0.40639	0.014368	0.0252159	TRINITY_DN32905_c0_g1_i10.p1
TRINITY_DN32905_c0_g1_i14	187-kDa microtubule-associated protein AIR9 isoform X1 [Vitis vinifera]	0	0.0186667	0.0166667	0							TRINITY_DN32905_c0_g1_i14.p1
TRINITY_DN32905_c0_g1_i13	187-kDa microtubule-associated protein AIR9 isoform X2 [Quercus suber]	2.64667	16.079	14.2223	6.63267	4.21809e-06	2.40824e-07	0.00281182	0.539773	0.0255376	0.0247511	TRINITY_DN32905_c0_g1_i13.p1
TRINITY_DN32905_c0_g1_i2	187-kDa microtubule-associated protein AIR9 isoform X5 [Vitis vinifera]	7.11	19.696	17.577	12.793	0.00753606	0.00573548	0.0237502	0.530205	0.466354	0.72517	TRINITY_DN32905_c0_g1_i2.p1
TRINITY_DN25309_c1_g2_i5	18S rRNA (guanine-N(7))-methyltransferase [Vitis vinifera]	0.32	0.278333	0.112	0.403667							TRINITY_DN25309_c1_g2_i5.p1
TRINITY_DN25309_c1_g2_i11	18S rRNA (guanine-N(7))-methyltransferase isoform X1 [Herrania umbratica]	4.871	5.574	5.59767	5.39	0.932318	0.910973	0.572876	0.883758	0.756507	0.685588	TRINITY_DN25309_c1_g2_i11.p1
TRINITY_DN25309_c1_g2_i3	18S rRNA (guanine-N(7))-methyltransferase isoform X1 [Herrania umbratica]	2.332	3.82533	4.78633	3.40233	0.344349	0.0986604	0.268024	0.601544	0.962176	0.635132	TRINITY_DN25309_c1_g2_i3.p1
TRINITY_DN25309_c1_g2_i4	18S rRNA (guanine-N(7))-methyltransferase isoform X1 [Herrania umbratica]	6.83933	6.326	6.96333	6.71767	0.57299	0.767392	0.838688	0.840465	0.541753	0.6789	TRINITY_DN25309_c1_g2_i4.p1
TRINITY_DN24496_c1_g1_i2	1-acylglycerol-3-phosphate O-acyltransferase [Chenopodium quinoa]	8.12133	4.864	8.49733	13.0887	0.14107	0.83907	0.147457	0.13621	0.00183572	0.0523026	TRINITY_DN24496_c1_g1_i2.p1
TRINITY_DN29412_c0_g1_i15	1-acylglycerol-3-phosphate O-acyltransferase [Chenopodium quinoa]	2.18733	0.913667	0.716667	0.982667	0.0243056	0.00300227	0.0895238	0.483779	0.687	0.310121	TRINITY_DN29412_c0_g1_i15.p1
TRINITY_DN29412_c0_g1_i5	1-acylglycerol-3-phosphate O-acyltransferase [Chenopodium quinoa]	24.2063	14.4187	21.9847	36.456	0.0871954	0.496374	0.128043	0.19453	0.00108995	0.00979945	TRINITY_DN29412_c0_g1_i5.p1
TRINITY_DN29412_c0_g1_i9	1-acylglycerol-3-phosphate O-acyltransferase [Chenopodium quinoa]	1.502	1.22433	0.855	0.965	0.508174	0.101023	0.386908	0.294497	0.7643	0.585224	TRINITY_DN29412_c0_g1_i9.p1
TRINITY_DN24841_c0_g1_i1	1-acyl-sn-glycerol-3-phosphate acyltransferase 1, chloroplastic-like isoform X1 [Chenopodium quinoa]	2.23967	1.41733	2.06567	0.799333	0.223763	0.626175	0.0474917	0.37571	0.310525	0.0472981	TRINITY_DN24841_c0_g1_i1.p1
TRINITY_DN24841_c0_g1_i3	1-acyl-sn-glycerol-3-phosphate acyltransferase 1, chloroplastic-like isoform X1 [Chenopodium quinoa]	9.64733	6.00633	4.94967	5.09	0.0761866	0.00691254	0.090535	0.393572	0.967618	0.514263	TRINITY_DN24841_c0_g1_i3.p1
TRINITY_DN28010_c2_g1_i8	1-acyl-sn-glycerol-3-phosphate acyltransferase 2 [Glycine max]	1.15067	0.781333	0.589333	1.147	0.279443	0.0663836	0.915388	0.450491	0.30387	0.0752165	TRINITY_DN28010_c2_g1_i8.p1
TRINITY_DN28010_c2_g1_i1	1-acyl-sn-glycerol-3-phosphate acyltransferase 2 [Juglans regia]	16.997	12.0923	11.494	44.3157	0.2262	0.0973987	0.000663486	0.772751	2.60924e-05	4.88564e-09	TRINITY_DN28010_c2_g1_i1.p1
TRINITY_DN28010_c2_g1_i4	1-acyl-sn-glycerol-3-phosphate acyltransferase 2 [Juglans regia]	1.68633	4.559	7.29367	2.887	0.0253705	4.61032e-05	0.0785346	0.177729	0.447751	0.0172932	TRINITY_DN28010_c2_g1_i4.p1
TRINITY_DN28010_c2_g1_i5	1-acyl-sn-glycerol-3-phosphate acyltransferase 2 [Juglans regia]	0.0326667	0.239667	0.0406667	0							TRINITY_DN28010_c2_g1_i5.p1
TRINITY_DN28010_c2_g1_i9	1-acyl-sn-glycerol-3-phosphate acyltransferase 2 [Lupinus angustifolius]	0.98	1.29367	0.850667	1.28433	0.74964	0.600897	0.575287	0.394533	0.883472	0.33224	TRINITY_DN28010_c2_g1_i9.p1
TRINITY_DN28010_c2_g1_i7	1-acyl-sn-glycerol-3-phosphate acyltransferase 2 [Spinacia oleracea]	8.64967	15.7647	28.2837	12.2813	0.163121	0.000447465	0.144491	0.0669999	0.77683	0.0121176	TRINITY_DN28010_c2_g1_i7.p1
TRINITY_DN28010_c2_g1_i6	1-acyl-sn-glycerol-3-phosphate acyltransferase 2-like [Pyrus x bretschneideri]	1.33633	0.349	0.266	0.633333	0.0047246	0.000588976	0.27702				TRINITY_DN28010_c2_g1_i6.p1
TRINITY_DN27621_c0_g1_i11	1-acyl-sn-glycerol-3-phosphate acyltransferase 4 [Spinacia oleracea]	0.652333	1.10267	0.928	1.08167	0.339529	0.562009	0.184932	0.624509	0.761277	0.434171	TRINITY_DN27621_c0_g1_i11.p1
TRINITY_DN27621_c0_g1_i3	1-acyl-sn-glycerol-3-phosphate acyltransferase 4 [Spinacia oleracea]	4.85867	4.731	6.56633	8.08267	0.706028	0.487474	0.0478403	0.304067	0.0319707	0.152728	TRINITY_DN27621_c0_g1_i3.p1
TRINITY_DN27621_c0_g1_i7	1-acyl-sn-glycerol-3-phosphate acyltransferase 4 [Spinacia oleracea]	5.27333	5.134	4.776	7.82733	0.712667	0.506665	0.103476	0.701141	0.0693248	0.0100404	TRINITY_DN27621_c0_g1_i7.p1
TRINITY_DN27621_c0_g1_i8	1-acyl-sn-glycerol-3-phosphate acyltransferase 5 [Chenopodium quinoa]	2.13033	1.58033	1.94333	3.52167	0.297124	0.612384	0.099639	0.666771	0.0128387	0.0420598	TRINITY_DN27621_c0_g1_i8.p1
TRINITY_DN27621_c0_g1_i9	1-acyl-sn-glycerol-3-phosphate acyltransferase 5 [Chenopodium quinoa]	0.202333	0.200667	0.214667	0.444667							TRINITY_DN27621_c0_g1_i9.p1
TRINITY_DN23227_c1_g1_i2	1-acyl-sn-glycerol-3-phosphate acyltransferase 5 [Nelumbo nucifera]	0	1.36167	1.62467	0.126333	2.49847e-09	5.02216e-11		0.752945	0.00108889	0.000313426	TRINITY_DN23227_c1_g1_i2.p1
TRINITY_DN23227_c1_g1_i3	1-acyl-sn-glycerol-3-phosphate acyltransferase 5 [Nelumbo nucifera]	0.065	2.34333	2.847	0.217667	1.00916e-07	9.06571e-09		0.682556	0.00020306	4.47327e-05	TRINITY_DN23227_c1_g1_i3.p1
TRINITY_DN23227_c1_g1_i6	1-acyl-sn-glycerol-3-phosphate acyltransferase 5 [Nelumbo nucifera]	0.0346667	1.452	1.617	0.0423333	5.09451e-07	1.57355e-06		0.893058	1.12831e-05	3.47542e-05	TRINITY_DN23227_c1_g1_i6.p1
TRINITY_DN23227_c1_g1_i1	1-acyl-sn-glycerol-3-phosphate acyltransferase 5 isoform X1 [Ziziphus jujuba]	0	1.92167	2.73367	0.281333	1.02034e-08	1.64459e-14		0.495709	0.0142935	0.00042513	TRINITY_DN23227_c1_g1_i1.p1
TRINITY_DN23227_c1_g1_i4	1-acyl-sn-glycerol-3-phosphate acyltransferase 5 isoform X1 [Ziziphus jujuba]	0.153333	7.02933	8.35433	0.858	2.96531e-11	1.517e-13		0.678741	1.07595e-05	3.66398e-07	TRINITY_DN23227_c1_g1_i4.p1
TRINITY_DN23227_c1_g1_i5	1-acyl-sn-glycerol-3-phosphate acyltransferase 5 isoform X1 [Ziziphus jujuba]	0.456	8.37833	10.7047	2.63067	2.07386e-09	4.1623e-14	0.000119805	0.46918	0.0117888	0.000218219	TRINITY_DN23227_c1_g1_i5.p1
TRINITY_DN23227_c1_g1_i7	1-acyl-sn-glycerol-3-phosphate acyltransferase 5 isoform X1 [Ziziphus jujuba]	0.068	4.856	6.074	1.059	1.59535e-09	2.69639e-12	0.000376266	0.572968	0.00226783	0.000120783	TRINITY_DN23227_c1_g1_i7.p1
TRINITY_DN20044_c0_g1_i1	1-acyl-sn-glycerol-3-phosphate acyltransferase PLS1-like isoform X1 [Beta vulgaris subsp. vulgaris]	1.349	2.37233	1.348	0.604	0.286507	0.792747	0.119088	0.0992683	0.00761246	0.126314	TRINITY_DN20044_c0_g1_i1.p1
TRINITY_DN20044_c0_g1_i4	1-acyl-sn-glycerol-3-phosphate acyltransferase PLS1-like isoform X1 [Beta vulgaris subsp. vulgaris]	0.340667	0.482	0.245333	0.270333	0.766959	0.639809		0.300505	0.554438		TRINITY_DN20044_c0_g1_i4.p1
TRINITY_DN25254_c0_g1_i2	1-aminocyclopropane-1-carboxylate oxidase [Herrania umbratica]	6.64967	9.477	3.86467	7.51267	0.511044	0.0314591	0.431129	0.00212396	0.888758	0.00201628	TRINITY_DN25254_c0_g1_i2.p1
TRINITY_DN25254_c0_g1_i1	1-aminocyclopropane-1-carboxylate oxidase [Juglans regia]	171.437	184.25	82.073	174.803	0.90147	0.00210747	0.592041	0.00747074	0.663288	0.000148689	TRINITY_DN25254_c0_g1_i1.p1
TRINITY_DN22864_c0_g1_i2	1-aminocyclopropane-1-carboxylate oxidase [Vitis vinifera]	4.34867	3.74333	5.43	7.775	0.487344	0.687715	0.0356616	0.266928	0.00798949	0.0598344	TRINITY_DN22864_c0_g1_i2.p1
TRINITY_DN22864_c0_g1_i3	1-aminocyclopropane-1-carboxylate oxidase [Vitis vinifera]	0.634667	0.645333	1.02667	0.825333	0.866785	0.411484	0.548568	0.332682	0.490388	0.86826	TRINITY_DN22864_c0_g1_i3.p1
TRINITY_DN24833_c1_g1_i6	1-aminocyclopropane-1-carboxylate oxidase 3 [Morus notabilis]	138.721	17.6563	15.099	20.4327	1.89359e-05	2.55685e-06	0.000993487	0.508554	0.358549	0.155487	TRINITY_DN24833_c1_g1_i6.p1
TRINITY_DN24833_c1_g1_i2	1-aminocyclopropane-1-carboxylate oxidase 3 [Quercus suber]	33.1253	2.964	1.29767	0.652333	0.000994693	1.56078e-05	1.60798e-05	0.045167	0.0253359	0.458364	TRINITY_DN24833_c1_g1_i2.p1
TRINITY_DN24833_c1_g1_i3	1-aminocyclopropane-1-carboxylate oxidase 3 [Quercus suber]	40.5427	2.12967	1.659	1.90433	1.07983e-05	2.35444e-06	1.82426e-05	0.541374	1	0.615371	TRINITY_DN24833_c1_g1_i3.p1
TRINITY_DN24833_c1_g1_i4	1-aminocyclopropane-1-carboxylate oxidase 3 [Quercus suber]	968.117	71.5837	71.7027	236.924	1.15109e-07	3.15419e-08	0.00548018	0.905278	5.40792e-05	5.44222e-06	TRINITY_DN24833_c1_g1_i4.p1
TRINITY_DN24833_c1_g1_i5	1-aminocyclopropane-1-carboxylate oxidase 3 [Quercus suber]	0.031	0	0	0							TRINITY_DN24833_c1_g1_i5.p1
TRINITY_DN24833_c1_g1_i7	1-aminocyclopropane-1-carboxylate oxidase 3 [Quercus suber]	6.41867	0.405667	0.569	0.922667	0.00160512	0.000110314	0.00323909		0.210164	0.194046	TRINITY_DN24833_c1_g1_i7.p1
TRINITY_DN71147_c0_g1_i1	1-aminocyclopropane-1-carboxylate oxidase 5 [Theobroma cacao]	0.356	1.025	1.76833	0.501		0.0026916		0.273215		0.0325911	TRINITY_DN71147_c0_g1_i1.p1
TRINITY_DN103914_c0_g1_i1	1-aminocyclopropane-1-carboxylate oxidase 5 [Ziziphus jujuba]	0.594333	0.834667	0.536	2.03533							TRINITY_DN103914_c0_g1_i1.p1
TRINITY_DN12002_c0_g1_i2	1-aminocyclopropane-1-carboxylate oxidase 5-like [Chenopodium quinoa]	0.290667	0.637	0.187333	0.978667							TRINITY_DN12002_c0_g1_i2.p1
TRINITY_DN25774_c0_g1_i2	1-aminocyclopropane-1-carboxylate oxidase homolog 1 [Beta vulgaris subsp. vulgaris]	5.717	0.071	0.237333	0.552667	3.23762e-07	9.13494e-07	0.00445852				TRINITY_DN25774_c0_g1_i2.p1
TRINITY_DN25774_c0_g1_i9	1-aminocyclopropane-1-carboxylate oxidase homolog 1 [Beta vulgaris subsp. vulgaris]	4.865	0.0423333	0.247667	3.45167	5.77695e-09	1.88991e-07	0.580519		5.39076e-07	3.1165e-05	TRINITY_DN25774_c0_g1_i9.p1
TRINITY_DN25774_c0_g8_i1	1-aminocyclopropane-1-carboxylate oxidase homolog 1 [Beta vulgaris subsp. vulgaris]	1.109	3.52533	2.50267	1.86633	0.0552376	0.144671	0.26899	0.414778	0.322949	0.773462	TRINITY_DN25774_c0_g8_i1.p1
TRINITY_DN26678_c0_g1_i3	1-aminocyclopropane-1-carboxylate oxidase homolog 1 [Beta vulgaris subsp. vulgaris]	9.253	0.47	1.385	0.09	8.67922e-07	8.94644e-05	5.83447e-10				TRINITY_DN26678_c0_g1_i3.p1
TRINITY_DN29747_c0_g3_i3	1-aminocyclopropane-1-carboxylate oxidase homolog 1 [Beta vulgaris subsp. vulgaris]	1.655	2.20133	1.63333	3.19133	0.715423	0.813044	0.0835332	0.435249	0.212855	0.0321082	TRINITY_DN29747_c0_g3_i3.p1
TRINITY_DN32038_c1_g1_i15	1-aminocyclopropane-1-carboxylate oxidase homolog 1 [Beta vulgaris subsp. vulgaris]	14.623	0.464667	1.42833	60.6893	2.84969e-10	1.88784e-06	0.00169612		3.02747e-19	1.89421e-14	TRINITY_DN32038_c1_g1_i15.p1
TRINITY_DN44600_c0_g1_i1	1-aminocyclopropane-1-carboxylate oxidase homolog 1 [Beta vulgaris subsp. vulgaris]	0.608333	0.400333	0.467667	5.91867			0.00465188		0.000302319	0.000372389	TRINITY_DN44600_c0_g1_i1.p1
TRINITY_DN26678_c0_g1_i1	1-aminocyclopropane-1-carboxylate oxidase homolog 1 [Jatropha curcas]	22.3223	0.143	0.181667	0.239333	2.13799e-12	4.12764e-18	1.48069e-15				TRINITY_DN26678_c0_g1_i1.p1
TRINITY_DN26678_c0_g1_i2	1-aminocyclopropane-1-carboxylate oxidase homolog 1 [Morus notabilis]	10.7043	0.102	0.218333	0.037	1.99137e-11	2.35569e-11	6.83282e-13				TRINITY_DN26678_c0_g1_i2.p1
TRINITY_DN26678_c0_g1_i4	1-aminocyclopropane-1-carboxylate oxidase homolog 1 [Morus notabilis]	7.81	2.23367	6.49233	0.789333	0.00183311	0.436335	2.94112e-06	0.00790975	0.0549774	1.4788e-05	TRINITY_DN26678_c0_g1_i4.p1
TRINITY_DN27109_c0_g1_i2	1-aminocyclopropane-1-carboxylate oxidase homolog 1 [Vitis vinifera]	0.35	1.566	1.30833	1.135	0.00537341	0.0137847	0.0268821	0.574359	0.651242	1	TRINITY_DN27109_c0_g1_i2.p1
TRINITY_DN27109_c0_g1_i3	1-aminocyclopropane-1-carboxylate oxidase homolog 1 [Vitis vinifera]	1.307	0.234333	0.844667	0.890333	0.0116125	0.395033	0.570533	0.0841921		0.7714	TRINITY_DN27109_c0_g1_i3.p1
TRINITY_DN28032_c0_g1_i1	1-aminocyclopropane-1-carboxylate oxidase homolog 1 [Vitis vinifera]	7.32033	7.39033	9.37833	8.44367	0.776352	0.670668	0.465069	0.50196	0.385952	0.788204	TRINITY_DN28032_c0_g1_i1.p1
TRINITY_DN28032_c0_g1_i3	1-aminocyclopropane-1-carboxylate oxidase homolog 1 [Vitis vinifera]	8.38633	4.867	8.28967	7.51533	0.0778914	0.696116	0.986584	0.12992	0.102947	0.793567	TRINITY_DN28032_c0_g1_i3.p1
TRINITY_DN28032_c0_g1_i4	1-aminocyclopropane-1-carboxylate oxidase homolog 1 [Vitis vinifera]	3.47	1.469	0.497	0.459667	0.065524	0.000121398	0.0244483	0.0281683	0.231102		TRINITY_DN28032_c0_g1_i4.p1
TRINITY_DN28032_c0_g1_i5	1-aminocyclopropane-1-carboxylate oxidase homolog 1 [Vitis vinifera]	18.558	14.8863	18.233	17.6403	0.319208	0.662992	0.884524	0.542366	0.316535	0.621774	TRINITY_DN28032_c0_g1_i5.p1
TRINITY_DN24386_c0_g1_i5	1-aminocyclopropane-1-carboxylate oxidase homolog 11-like isoform X1 [Nicotiana tabacum]	0	0.0376667	0.082	0.065							TRINITY_DN24386_c0_g1_i5.p1
TRINITY_DN20132_c0_g1_i1	1-aminocyclopropane-1-carboxylate oxidase homolog 1-like [Chenopodium quinoa]	5.425	7.10833	6.64467	6.76233	0.654692	0.748932	0.382349	0.734244	0.783408	0.586245	TRINITY_DN20132_c0_g1_i1.p1
TRINITY_DN20132_c0_g1_i2	1-aminocyclopropane-1-carboxylate oxidase homolog 1-like [Chenopodium quinoa]	2.45567	1.76367	1.26467	9.09733	0.31747	0.0630995	0.00191389	0.422796	0.000221811	4.71458e-06	TRINITY_DN20132_c0_g1_i2.p1
TRINITY_DN25774_c0_g1_i5	1-aminocyclopropane-1-carboxylate oxidase homolog 1-like [Chenopodium quinoa]	1.59233	0.038	0.044	0	0.000553576	0.00113376	3.47198e-05				TRINITY_DN25774_c0_g1_i5.p1
TRINITY_DN25774_c0_g1_i7	1-aminocyclopropane-1-carboxylate oxidase homolog 1-like [Chenopodium quinoa]	0.598333	1.30167	1.14	0.746	0.292588	0.344206		0.728767	0.432271	0.57971	TRINITY_DN25774_c0_g1_i7.p1
TRINITY_DN26139_c2_g1_i5	1-aminocyclopropane-1-carboxylate oxidase homolog 1-like [Durio zibethinus]	0.545	1.51533	1.326	1.36067	0.0357361	0.0531014	0.0375556	0.633929	0.992162	0.726481	TRINITY_DN26139_c2_g1_i5.p1
TRINITY_DN26139_c2_g1_i7	1-aminocyclopropane-1-carboxylate oxidase homolog 1-like [Durio zibethinus]	1.63433	2.382	2.54533	2.132	0.498545	0.344596	0.327282	0.951757	0.884934	0.984319	TRINITY_DN26139_c2_g1_i7.p1
TRINITY_DN29747_c0_g3_i1	1-aminocyclopropane-1-carboxylate oxidase homolog 1-like [Juglans regia]	1.74633	1.414	2.69633	5.787	0.558718	0.432955	0.00412438	0.229567	0.00409912	0.0227608	TRINITY_DN29747_c0_g3_i1.p1
TRINITY_DN26139_c2_g1_i1	1-aminocyclopropane-1-carboxylate oxidase homolog 1-like [Malus domestica]	0.764	1.194	1.31867	0.989333	0.441943	0.28314	0.46664	0.92336	0.929676	0.782711	TRINITY_DN26139_c2_g1_i1.p1
TRINITY_DN26139_c2_g1_i3	1-aminocyclopropane-1-carboxylate oxidase homolog 1-like [Malus domestica]	0.527667	1.36467	0.876333	0.686667	0.103035	0.332862	0.451898	0.284709	0.270566	0.842128	TRINITY_DN26139_c2_g1_i3.p1
TRINITY_DN26139_c2_g1_i4	1-aminocyclopropane-1-carboxylate oxidase homolog 1-like [Malus domestica]	3.41433	3.63667	7.34133	7.11567	0.987297	0.0727919	0.0340308	0.121735	0.0898198	0.704805	TRINITY_DN26139_c2_g1_i4.p1
TRINITY_DN26139_c2_g1_i9	1-aminocyclopropane-1-carboxylate oxidase homolog 1-like [Malus domestica]	6.043	5.71133	6.74067	6.30367	0.654317	0.996926	0.645705	0.697803	0.473463	0.726718	TRINITY_DN26139_c2_g1_i9.p1
TRINITY_DN16256_c0_g1_i1	1-aminocyclopropane-1-carboxylate oxidase homolog 1-like [Pyrus x bretschneideri]	0.472667	1.49267	1.63667	0.721333	0.0358843	0.0110931		0.933723	0.273706	0.186325	TRINITY_DN16256_c0_g1_i1.p1
TRINITY_DN26139_c2_g1_i6	1-aminocyclopropane-1-carboxylate oxidase homolog 1-like [Pyrus x bretschneideri]	1.22833	3.006	4.401	2.06233	0.0520937	0.00321214	0.126378	0.347029	0.613022	0.134792	TRINITY_DN26139_c2_g1_i6.p1
TRINITY_DN26678_c0_g2_i1	1-aminocyclopropane-1-carboxylate oxidase homolog 1-like [Pyrus x bretschneideri]	0.564333	1.21133	2.25967	1.80767	0.500706	0.0465042	0.0502584	0.422857	0.465882	0.905593	TRINITY_DN26678_c0_g2_i1.p1
TRINITY_DN26678_c0_g2_i2	1-aminocyclopropane-1-carboxylate oxidase homolog 1-like [Pyrus x bretschneideri]	0.501333	0.933	1.67833	3.413	0.405099	0.0321373	0.000164935	0.231781	0.00294098	0.0201528	TRINITY_DN26678_c0_g2_i2.p1
TRINITY_DN26678_c0_g2_i3	1-aminocyclopropane-1-carboxylate oxidase homolog 1-like [Pyrus x bretschneideri]	0.101333	0	0.124667	0.748							TRINITY_DN26678_c0_g2_i3.p1
TRINITY_DN26678_c0_g2_i4	1-aminocyclopropane-1-carboxylate oxidase homolog 1-like [Pyrus x bretschneideri]	2.467	2.45133	4.12033	9.11867	0.798466	0.239966	5.13145e-05	0.184345	8.85462e-05	0.0013144	TRINITY_DN26678_c0_g2_i4.p1
TRINITY_DN26678_c0_g1_i5	1-aminocyclopropane-1-carboxylate oxidase homolog 1-like [Quercus suber]	24.5807	0.132667	0.172667	0.134667	1.35286e-17	1.02531e-18	7.4281e-17				TRINITY_DN26678_c0_g1_i5.p1
TRINITY_DN27109_c0_g1_i1	1-aminocyclopropane-1-carboxylate oxidase homolog 1-like [Quercus suber]	2.464	0.284667	0.704	1.718	0.000321823	0.0176034	0.567774		0.000111803	0.0229209	TRINITY_DN27109_c0_g1_i1.p1
TRINITY_DN29747_c0_g3_i2	1-aminocyclopropane-1-carboxylate oxidase homolog 1-like [Ziziphus jujuba]	0.348	1.12533	1.018	0.301333	0.0947324			0.807897	0.0604415		TRINITY_DN29747_c0_g3_i2.p1
TRINITY_DN32038_c1_g1_i1	1-aminocyclopropane-1-carboxylate oxidase homolog 3-like [Spinacia oleracea]	32.2137	0.254	1.803	33.4867	4.71912e-15	2.1305e-09	0.726903		2.11254e-15	1.36756e-09	TRINITY_DN32038_c1_g1_i1.p1
TRINITY_DN32038_c1_g1_i11	1-aminocyclopropane-1-carboxylate oxidase homolog 3-like [Spinacia oleracea]	11.5033	9.85967	9.32133	30.6257	0.535892	0.362254	0.00214744	0.768728	0.000622756	2.65089e-06	TRINITY_DN32038_c1_g1_i11.p1
TRINITY_DN32038_c1_g1_i12	1-aminocyclopropane-1-carboxylate oxidase homolog 3-like [Spinacia oleracea]	42.7333	10.513	15.151	42.4367	6.21574e-06	4.1118e-05	0.780862	0.223403	3.24066e-06	1.35707e-05	TRINITY_DN32038_c1_g1_i12.p1
TRINITY_DN32038_c1_g1_i13	1-aminocyclopropane-1-carboxylate oxidase homolog 3-like [Spinacia oleracea]	2.15833	1.233	2.26933	4.83667	0.102255	0.906536	0.0154074	0.128698	9.89189e-05	0.00859482	TRINITY_DN32038_c1_g1_i13.p1
TRINITY_DN32038_c1_g1_i7	1-aminocyclopropane-1-carboxylate oxidase homolog 3-like [Spinacia oleracea]	0	5.75167	10.129	0.477	7.84115e-12	6.50861e-18		0.191921	0.000900185	2.97671e-06	TRINITY_DN32038_c1_g1_i7.p1
TRINITY_DN32038_c1_g1_i8	1-aminocyclopropane-1-carboxylate oxidase homolog 3-like [Spinacia oleracea]	94.7627	0.688333	5.522	121.995	6.56137e-29	4.50627e-14	0.275619	3.84901e-06	8.9236e-35	1.19007e-17	TRINITY_DN32038_c1_g1_i8.p1
TRINITY_DN32038_c1_g1_i9	1-aminocyclopropane-1-carboxylate oxidase homolog 3-like [Spinacia oleracea]	117.487	0.029	2.22067	196.723	7.93838e-42	5.45408e-15	0.0640799	5.79255e-07	5.49514e-49	1.09598e-18	TRINITY_DN32038_c1_g1_i9.p1
TRINITY_DN24386_c0_g1_i1	1-aminocyclopropane-1-carboxylate oxidase homolog 4 [Beta vulgaris subsp. vulgaris]	1.145	0.838667	1.99567	1.37033	0.57171	0.293488	0.573144	0.237903	0.393551	0.605198	TRINITY_DN24386_c0_g1_i1.p1
TRINITY_DN24386_c0_g1_i11	1-aminocyclopropane-1-carboxylate oxidase homolog 4 [Beta vulgaris subsp. vulgaris]	0.643	0.939	0.346	0.782667	0.724959	0.439993	0.585259	0.36209	0.959531	0.286645	TRINITY_DN24386_c0_g1_i11.p1
TRINITY_DN24386_c0_g1_i7	1-aminocyclopropane-1-carboxylate oxidase homolog 4 [Beta vulgaris subsp. vulgaris]	0.276333	1.728	1.38367	0.511333	0.018066	0.102455		0.758943	0.221262	0.416166	TRINITY_DN24386_c0_g1_i7.p1
TRINITY_DN24386_c0_g1_i10	1-aminocyclopropane-1-carboxylate oxidase homolog 4 [Theobroma cacao]	0.138667	0.608667	0.439667	0.125333	0.0158873	0.200462		0.574633	0.0673144	0.335312	TRINITY_DN24386_c0_g1_i10.p1
TRINITY_DN24386_c0_g1_i3	1-aminocyclopropane-1-carboxylate oxidase homolog 4 [Theobroma cacao]	0.973	0.648333	0.790333	0.723	0.232697	0.487843	0.6408	0.701199	0.595253	0.916634	TRINITY_DN24386_c0_g1_i3.p1
TRINITY_DN24386_c0_g1_i12	1-aminocyclopropane-1-carboxylate oxidase homolog 4-like [Herrania umbratica]	1.48033	1.16567	1.52633	2.63333	0.463816	0.894762	0.0918626	0.591339	0.0369903	0.0686338	TRINITY_DN24386_c0_g1_i12.p1
TRINITY_DN24386_c0_g1_i13	1-aminocyclopropane-1-carboxylate oxidase homolog 4-like [Herrania umbratica]	1.27233	0.364333	0.602333	0.538	0.0119913	0.114196	0.336681			0.921563	TRINITY_DN24386_c0_g1_i13.p1
TRINITY_DN24386_c0_g1_i6	1-aminocyclopropane-1-carboxylate oxidase homolog 4-like [Herrania umbratica]	0.187333	2.04667	2.75	0.439333	0.000531183	5.45146e-05		0.539469	0.0861548	0.0363758	TRINITY_DN24386_c0_g1_i6.p1
TRINITY_DN24386_c0_g1_i9	1-aminocyclopropane-1-carboxylate oxidase homolog 4-like [Herrania umbratica]	4.17133	4.92467	6.20433	8.465	0.869157	0.371722	0.0155298	0.539523	0.0361416	0.0827007	TRINITY_DN24386_c0_g1_i9.p1
TRINITY_DN1125_c0_g1_i1	1-aminocyclopropane-1-carboxylate synthase 1 [Vitis vinifera]	1.017	0.882	1.234	0.603							TRINITY_DN1125_c0_g1_i1.p1
TRINITY_DN23424_c0_g1_i4	1-aminocyclopropane-1-carboxylate synthase-like [Carica papaya]	1.271	1.49733	1.246	1.27333	0.911374	0.761043	0.820305	0.575265	1	0.657424	TRINITY_DN23424_c0_g1_i4.p1
TRINITY_DN23424_c0_g1_i1	1-aminocyclopropane-1-carboxylate synthase-like [Juglans regia]	0.828667	1.60567	1.214	0.774333	0.158517	0.446109	0.914863	0.345519	0.153167	0.471023	TRINITY_DN23424_c0_g1_i1.p1
TRINITY_DN83258_c0_g1_i1	1-aminocyclopropane-1-carboxylate synthase-like [Pyrus x bretschneideri]	0.0553333	0.187667	0.142333	0							TRINITY_DN83258_c0_g1_i1.p1
TRINITY_DN26275_c0_g1_i8	1-deoxy-D-xylulose 5-phosphate reductoisomerase, chloroplastic [Eucalyptus grandis]	0.660333	1.07367	1.328	1.13833	0.634992	0.270654	0.612805	0.845402	0.946341	0.924774	TRINITY_DN26275_c0_g1_i8.p1
TRINITY_DN26275_c0_g1_i7	1-deoxy-D-xylulose 5-phosphate reductoisomerase, chloroplastic [Hevea brasiliensis]	1.45433	3.15	2.00467	1.53767	0.185025	0.672383	0.702171	0.335758	0.267796	0.900698	TRINITY_DN26275_c0_g1_i7.p1
TRINITY_DN26275_c0_g1_i9	1-deoxy-D-xylulose 5-phosphate reductoisomerase, chloroplastic [Nelumbo nucifera]	2.52467	2.64667	2.114	1.58167	0.88011	0.511888	0.412831	0.505192	0.414063	0.738304	TRINITY_DN26275_c0_g1_i9.p1
TRINITY_DN26275_c0_g1_i5	1-deoxy-D-xylulose 5-phosphate reductoisomerase, chloroplastic isoform X2 [Pyrus x bretschneideri]	0.723667	1.44933	0.482333	0.959667	0.482706	0.598263	0.595342	0.270094	0.828171	0.375276	TRINITY_DN26275_c0_g1_i5.p1
TRINITY_DN26275_c0_g1_i6	1-deoxy-D-xylulose 5-phosphate reductoisomerase, chloroplastic isoform X2 [Pyrus x bretschneideri]	7.863	4.871	5.44167	8.82567	0.0778374	0.116771	0.500931	0.818025	0.0166923	0.0192998	TRINITY_DN26275_c0_g1_i6.p1
TRINITY_DN26275_c0_g1_i2	1-deoxy-D-xylulose 5-phosphate reductoisomerase, chloroplastic-like isoform X1 [Manihot esculenta]	22.2037	12.786	14.1187	14.6593	0.0728631	0.0712098	0.382586	0.880065	0.458913	0.528947	TRINITY_DN26275_c0_g1_i2.p1
TRINITY_DN26275_c0_g1_i4	1-deoxy-D-xylulose 5-phosphate reductoisomerase, chloroplastic-like isoform X1 [Manihot esculenta]	43.3307	24.8667	33.9393	38.5337	0.0566013	0.191851	0.964258	0.344377	0.0706365	0.21723	TRINITY_DN26275_c0_g1_i4.p1
TRINITY_DN25492_c0_g1_i11	1-deoxy-D-xylulose-5-phosphate synthase, chloroplastic [Carica papaya]	4.04633	6.73433	7.67133	2.91033		0.197905		0.865142		0.116572	TRINITY_DN25492_c0_g1_i11.p1
TRINITY_DN25492_c0_g1_i4	1-deoxy-D-xylulose-5-phosphate synthase, chloroplastic [Carica papaya]	0.484	0.535667	0.529	0.518							TRINITY_DN25492_c0_g1_i4.p2
TRINITY_DN32213_c0_g1_i10	1-deoxy-D-xylulose-5-phosphate synthase, chloroplastic [Ipomoea nil]	30.0833	14.0197	15.1243	21.3463	0.0112666	0.00819342	0.573877	0.897881	0.045903	0.033554	TRINITY_DN32213_c0_g1_i10.p1
TRINITY_DN32213_c0_g1_i11	1-deoxy-D-xylulose-5-phosphate synthase, chloroplastic [Ipomoea nil]	1.675	2.056	2.58367	1.13833	0.813064	0.3854	0.589952	0.658603	0.374035	0.148364	TRINITY_DN32213_c0_g1_i11.p1
TRINITY_DN32213_c0_g1_i3	1-deoxy-D-xylulose-5-phosphate synthase, chloroplastic [Sesamum indicum]	0	1.735	2.96533	0.467333	4.74382e-11	2.26481e-13		0.405762	0.213798	0.0709658	TRINITY_DN32213_c0_g1_i3.p1
TRINITY_DN31287_c1_g3_i1	1-deoxy-D-xylulose-5-phosphate synthase, chloroplastic isoform X1 [Chenopodium quinoa]	1.86033	3.43267	1.82033	0.861667	0.13459	0.736797	0.0738976	0.0135177	0.000236806	0.0737903	TRINITY_DN31287_c1_g3_i1.p1
TRINITY_DN31287_c1_g3_i10	1-deoxy-D-xylulose-5-phosphate synthase, chloroplastic isoform X1 [Chenopodium quinoa]	1.52367	1.95833	1.261	1.18433	0.658648	0.411716	0.676128	0.111196	0.289617	0.821143	TRINITY_DN31287_c1_g3_i10.p1
TRINITY_DN31287_c1_g3_i2	1-deoxy-D-xylulose-5-phosphate synthase, chloroplastic isoform X1 [Chenopodium quinoa]	1.80567	1.60667	2.01767	2.159	0.574077	0.987209	0.456651	0.621186	0.197477	0.534096	TRINITY_DN31287_c1_g3_i2.p1
TRINITY_DN31287_c1_g3_i4	1-deoxy-D-xylulose-5-phosphate synthase, chloroplastic isoform X1 [Chenopodium quinoa]	0.388333	1.83167	3.41667	3.327	0.0226792	0.00103412	0.00104145	0.129898	0.124337	0.846474	TRINITY_DN31287_c1_g3_i4.p1
TRINITY_DN31287_c1_g3_i5	1-deoxy-D-xylulose-5-phosphate synthase, chloroplastic isoform X1 [Chenopodium quinoa]	3.45367	5.72267	3.838	2.16633	0.270874	0.977563	0.364217	0.211615	0.0467036	0.320344	TRINITY_DN31287_c1_g3_i5.p1
TRINITY_DN31287_c1_g3_i6	1-deoxy-D-xylulose-5-phosphate synthase, chloroplastic isoform X1 [Chenopodium quinoa]	0.823	0.26	1.39633	1.29433	0.00555114	0.266753	0.132557	6.67861e-05	0.000118741	0.663107	TRINITY_DN31287_c1_g3_i6.p1
TRINITY_DN31287_c1_g3_i8	1-deoxy-D-xylulose-5-phosphate synthase, chloroplastic isoform X1 [Chenopodium quinoa]	0.744667	0.316667	0.856	0.58	0.0399023	0.937379	0.806484	0.017949	0.0792791	0.626238	TRINITY_DN31287_c1_g3_i8.p1
TRINITY_DN31287_c1_g3_i9	1-deoxy-D-xylulose-5-phosphate synthase, chloroplastic isoform X1 [Chenopodium quinoa]	0.839667	0.568667	1.60667	0.518667	0.252051	0.173428	0.53319	0.00902173	0.778557	0.0448495	TRINITY_DN31287_c1_g3_i9.p1
TRINITY_DN32213_c0_g1_i7	1-deoxy-D-xylulose-5-phosphate synthase, chloroplastic isoform X1 [Quercus suber]	5.245	5.25067	7.276	6.89367	0.806148	0.446777	0.234171	0.303559	0.177058	0.657798	TRINITY_DN32213_c0_g1_i7.p1
TRINITY_DN32213_c0_g1_i2	1-deoxy-D-xylulose-5-phosphate synthase, chloroplastic isoform X2 [Quercus suber]	50.7057	27.1967	40.2743	62.8057	0.0344724	0.257019	0.241676	0.18612	0.00119781	0.0104851	TRINITY_DN32213_c0_g1_i2.p1
TRINITY_DN23103_c0_g1_i2	1-phosphatidylinositol 3-phosphate 5-kinase [Jatropha curcas]	0.309667	1.758	1.01267	0.634	0.0222317	0.214347		0.36346	0.316124	0.735222	TRINITY_DN23103_c0_g1_i2.p1
TRINITY_DN32782_c0_g3_i8	1-phosphatidylinositol-3-phosphate 5-kinase FAB1B [Carica papaya]	1.59533	2.349	1.48367	1.582	0.51335	0.679533	0.868918	0.228743	0.562487	0.657016	TRINITY_DN32782_c0_g3_i8.p1
TRINITY_DN28466_c0_g2_i1	1-phosphatidylinositol-3-phosphate 5-kinase FAB1B [Nelumbo nucifera]	0.649	0.121333	0.203333	0.429333	0.0035261	0.0213799	0.701727	0.43905	0.00770459	0.0512285	TRINITY_DN28466_c0_g2_i1.p1
TRINITY_DN28466_c0_g2_i4	1-phosphatidylinositol-3-phosphate 5-kinase FAB1B [Nelumbo nucifera]	37.649	17.5657	16.5587	28.796	0.0070798	0.000607308	0.595474	0.694007	0.0257076	0.00197708	TRINITY_DN28466_c0_g2_i4.p1
TRINITY_DN28466_c0_g2_i5	1-phosphatidylinositol-3-phosphate 5-kinase FAB1B [Nelumbo nucifera]	1.71167	0.248333	0.160667	1.194	6.23635e-07	3.37151e-08	0.680716	0.333697	8.69716e-05	8.54474e-06	TRINITY_DN28466_c0_g2_i5.p1
TRINITY_DN28466_c0_g2_i6	1-phosphatidylinositol-3-phosphate 5-kinase FAB1B [Nelumbo nucifera]	5.48967	4.26367	2.22033	3.37333	0.352637	0.000850439	0.236442	0.0322181	0.828884	0.028885	TRINITY_DN28466_c0_g2_i6.p1
TRINITY_DN32782_c0_g3_i2	1-phosphatidylinositol-3-phosphate 5-kinase FAB1B [Vitis vinifera]	7.25333	13.133	11.3413	14.7543	0.12263	0.214797	0.0308004	0.47073	0.526739	0.225561	TRINITY_DN32782_c0_g3_i2.p1
TRINITY_DN32782_c0_g3_i5	1-phosphatidylinositol-3-phosphate 5-kinase FAB1B [Vitis vinifera]	16.038	5.66467	6.24067	13.7637	0.000347271	0.000334438	0.990719	0.861366	0.000465178	0.000428835	TRINITY_DN32782_c0_g3_i5.p1
TRINITY_DN32782_c0_g3_i7	1-phosphatidylinositol-3-phosphate 5-kinase FAB1B [Vitis vinifera]	2.74367	0.954667	0.905667	1.669	0.00164843	0.000132007	0.272518	0.780307	0.0474712	0.0131774	TRINITY_DN32782_c0_g3_i7.p1
TRINITY_DN28466_c0_g1_i1	1-phosphatidylinositol-3-phosphate 5-kinase FAB1B isoform X1 [Amborella trichopoda]	3.597	3.76033	1.237	4.31767	0.90175	0.0256972	0.494023	0.0492531	0.563736	0.00765536	TRINITY_DN28466_c0_g1_i1.p1
TRINITY_DN32782_c0_g3_i1	1-phosphatidylinositol-3-phosphate 5-kinase FAB1B-like [Nelumbo nucifera]	1.705	0.668667	0.773	2.37767			0.332572		0.00714087	0.00776655	TRINITY_DN32782_c0_g3_i1.p1
TRINITY_DN28466_c0_g2_i3	1-phosphatidylinositol-3-phosphate 5-kinase FAB1B-like isoform X1 [Juglans regia]	0.771	0.0306667	0.0593333	0.256333	4.08036e-07	1.88217e-06	0.227843				TRINITY_DN28466_c0_g2_i3.p1
TRINITY_DN32613_c0_g2_i2	2-(3-amino-3-carboxypropyl)histidine synthase subunit 1 [Spinacia oleracea]	3.11267	3.39267	3.41367	3.01567	0.959955	0.974499	0.781174	0.921574	0.855873	0.796416	TRINITY_DN32613_c0_g2_i2.p1
TRINITY_DN32613_c0_g2_i3	2-(3-amino-3-carboxypropyl)histidine synthase subunit 1 [Spinacia oleracea]	5.54333	3.012	4.27667	3.67033	0.0485944	0.247883	0.356515	0.325393	0.353529	0.994294	TRINITY_DN32613_c0_g2_i3.p1
TRINITY_DN32613_c0_g2_i1	2-(3-amino-3-carboxypropyl)histidine synthase subunit 1-like [Chenopodium quinoa]	1.90967	0.861667	1.11067	1.12233	0.0664623	0.102164	0.324667	0.721902	0.393707	0.631275	TRINITY_DN32613_c0_g2_i1.p1
TRINITY_DN32613_c0_g2_i4	2-(3-amino-3-carboxypropyl)histidine synthase subunit 1-like [Chenopodium quinoa]	1.34	0.698667	0.984333	0.968	0.11258	0.336221	0.621862	0.532134	0.284764	0.714311	TRINITY_DN32613_c0_g2_i4.p1
TRINITY_DN32613_c0_g2_i5	2-(3-amino-3-carboxypropyl)histidine synthase subunit 1-like [Chenopodium quinoa]	2.00233	1.92133	1.71233	2.17367	0.710857	0.48535	0.6587	0.685854	0.491236	0.290474	TRINITY_DN32613_c0_g2_i5.p1
TRINITY_DN26143_c0_g1_i10	2,3-bisphosphoglycerate-dependent phosphoglycerate mutase [Citrus sinensis]	0.062	1.40133	1.958	0.677667	0.000134816	2.45282e-07		0.506429	0.263447	0.0354086	TRINITY_DN26143_c0_g1_i10.p1
TRINITY_DN26143_c0_g1_i2	2,3-bisphosphoglycerate-dependent phosphoglycerate mutase [Citrus sinensis]	0.221667	2.001	2.156	0.449	0.00025812	1.26227e-05		0.92867	0.0346893	0.0147756	TRINITY_DN26143_c0_g1_i2.p1
TRINITY_DN26143_c0_g1_i4	2,3-bisphosphoglycerate-dependent phosphoglycerate mutase [Citrus sinensis]	0	0.759667	2.859	1.147	8.37252e-05	2.10293e-11	3.77012e-05	0.0689538	0.483082	0.391324	TRINITY_DN26143_c0_g1_i4.p1
TRINITY_DN26143_c0_g1_i5	2,3-bisphosphoglycerate-dependent phosphoglycerate mutase [Citrus sinensis]	0.444667	0.884333	2.33767	0.359333	0.39654	0.0103045	0.933914	0.035702	0.300644	0.00771986	TRINITY_DN26143_c0_g1_i5.p1
TRINITY_DN26143_c0_g1_i6	2,3-bisphosphoglycerate-dependent phosphoglycerate mutase [Citrus sinensis]	0.926333	3.27133	2.398	0.385667	0.127038	0.238064	0.354854	0.710231	0.0765092	0.127161	TRINITY_DN26143_c0_g1_i6.p1
TRINITY_DN26143_c0_g1_i9	2,3-bisphosphoglycerate-dependent phosphoglycerate mutase [Citrus sinensis]	0.419667	0.847333	4.67367	2.347		9.18772e-06	7.30763e-05	0.0723088	0.198782	0.251503	TRINITY_DN26143_c0_g1_i9.p1
TRINITY_DN26143_c0_g1_i17	2,3-bisphosphoglycerate-dependent phosphoglycerate mutase [Ziziphus jujuba]	7.28867	11.7327	14.864	7.63733	0.315589	0.0310486	0.714754	0.53755	0.424008	0.0785626	TRINITY_DN26143_c0_g1_i17.p1
TRINITY_DN26143_c0_g1_i11	2,3-bisphosphoglycerate-dependent phosphoglycerate mutase-like [Glycine max]	0.402667	1.94533	2.55833	1.08367	0.0425053	0.0047419	0.140369	0.617869	0.389565	0.0883195	TRINITY_DN26143_c0_g1_i11.p1
TRINITY_DN26332_c1_g1_i1	2,3-bisphosphoglycerate-independent phosphoglycerate mutase [Citrus sinensis]	9.868	5.56	6.43367	6.51867	0.0410422	0.0646253	0.373935	0.714365	0.273943	0.435813	TRINITY_DN26332_c1_g1_i1.p1
TRINITY_DN26332_c1_g1_i2	2,3-bisphosphoglycerate-independent phosphoglycerate mutase [Citrus sinensis]	5.378	8.287	7.875	7.41033	0.313831	0.32	0.187361	0.725277	0.94304	0.72631	TRINITY_DN26332_c1_g1_i2.p1
TRINITY_DN26332_c1_g1_i4	2,3-bisphosphoglycerate-independent phosphoglycerate mutase [Citrus sinensis]	5.00033	3.60867	4.345	3.69533	0.232118	0.443945	0.543641	0.620281	0.669991	0.959817	TRINITY_DN26332_c1_g1_i4.p1
TRINITY_DN26332_c1_g1_i5	2,3-bisphosphoglycerate-independent phosphoglycerate mutase [Citrus sinensis]	14.603	15.828	14.776	13.055	0.942559	0.738878	0.967386	0.654333	0.872514	0.875671	TRINITY_DN26332_c1_g1_i5.p1
TRINITY_DN26332_c1_g1_i7	2,3-bisphosphoglycerate-independent phosphoglycerate mutase [Citrus sinensis]	0.123667	0.677	0	0.741667					0.872995		TRINITY_DN26332_c1_g1_i7.p1
TRINITY_DN24925_c2_g2_i5	2,3-bisphosphoglycerate-independent phosphoglycerate mutase [Hevea brasiliensis]	0.267	0.416	0.115333	0.325333							TRINITY_DN24925_c2_g2_i5.p1
TRINITY_DN24925_c2_g2_i3	2,3-bisphosphoglycerate-independent phosphoglycerate mutase [Nelumbo nucifera]	0.171	0.405	1.20933	1.08167		0.000135914	0.000154531	0.0174983	0.0137016	0.871391	TRINITY_DN24925_c2_g2_i3.p1
TRINITY_DN26332_c1_g1_i6	2,3-bisphosphoglycerate-independent phosphoglycerate mutase [Prunus mume]	0.841	1.29267	1.23767	1.39133	0.508807	0.531306	0.318548	0.88978	0.756173	0.669292	TRINITY_DN26332_c1_g1_i6.p1
TRINITY_DN26332_c1_g1_i9	2,3-bisphosphoglycerate-independent phosphoglycerate mutase [Prunus mume]	0.378333	0.123	0.158333	0.318							TRINITY_DN26332_c1_g1_i9.p1
TRINITY_DN24925_c2_g2_i4	2,3-bisphosphoglycerate-independent phosphoglycerate mutase isoform X1 [Eucalyptus grandis]	83.772	119.842	213.986	191.27	0.483259	0.00625509	0.00187647	0.100689	0.0646355	0.747176	TRINITY_DN24925_c2_g2_i4.p1
TRINITY_DN24925_c2_g2_i6	2,3-bisphosphoglycerate-independent phosphoglycerate mutase isoform X1 [Eucalyptus grandis]	0.197	0.138667	0.236667	0.321667							TRINITY_DN24925_c2_g2_i6.p1
TRINITY_DN24052_c0_g1_i4	2,3-dimethylmalate lyase isoform X1 [Theobroma cacao]	0.952	1.62067	2.01533	1.267	0.29198	0.0744911	0.297084	0.615972	0.89658	0.499846	TRINITY_DN24052_c0_g1_i4.p1
TRINITY_DN24052_c0_g1_i5	2,3-dimethylmalate lyase isoform X1 [Theobroma cacao]	1.83033	2.50467	2.39833	2.08367	0.574751	0.62016	0.497445	0.778054	0.960351	0.903027	TRINITY_DN24052_c0_g1_i5.p1
TRINITY_DN24052_c0_g1_i6	2,3-dimethylmalate lyase isoform X1 [Theobroma cacao]	9.352	3.42233	6.42833	6.86367	0.0027296	0.110121	0.55843	0.0655514	0.0156894	0.363502	TRINITY_DN24052_c0_g1_i6.p1
TRINITY_DN24052_c0_g1_i7	2,3-dimethylmalate lyase isoform X1 [Theobroma cacao]	1.66633	1.39767	1.02333	1.582	0.52275	0.174411	0.877568	0.469212	0.522966	0.179584	TRINITY_DN24052_c0_g1_i7.p1
TRINITY_DN24052_c0_g1_i1	2,3-dimethylmalate lyase-like, partial [Nicotiana tabacum]	0.793667	0.937667	1.7	0.259							TRINITY_DN24052_c0_g1_i1.p2
TRINITY_DN32349_c3_g1_i6	2,4-dichlorophenol 6-monooxygenase isoform X1 [Daucus carota subsp. sativus]	2.63633	7.472	7.452	4.29067	0.0198792	0.0120343	0.166252	0.881571	0.2975	0.299948	TRINITY_DN32349_c3_g1_i6.p1
TRINITY_DN22900_c0_g1_i2	20 kDa chaperonin, chloroplastic [Chenopodium quinoa]	27.6103	20.569	30.9837	23.3467	0.219647	0.95139	0.815409	0.146792	0.385117	0.61982	TRINITY_DN22900_c0_g1_i2.p1
TRINITY_DN30245_c5_g2_i5	20 kDa chaperonin, chloroplastic [Spinacia oleracea]	229.487	116.621	178.528	136.209	0.0182685	0.177421	0.203696	0.139512	0.367654	0.726615	TRINITY_DN30245_c5_g2_i5.p1
TRINITY_DN30245_c5_g2_i1	20 kDa chaperonin, chloroplastic-like [Chenopodium quinoa]	64.8943	34.0263	52.6053	43.9993	0.0279782	0.262972	0.390554	0.153398	0.233108	0.985107	TRINITY_DN30245_c5_g2_i1.p1
TRINITY_DN30245_c5_g2_i7	20 kDa chaperonin, chloroplastic-like [Chenopodium quinoa]	0.372667	0.854	1.06433	0.513333							TRINITY_DN30245_c5_g2_i7.p1
TRINITY_DN30245_c5_g2_i6	20 kDa chaperonin, chloroplastic-like [Manihot esculenta]	0.273	0	0.269	0.764							TRINITY_DN30245_c5_g2_i6.p1
TRINITY_DN27496_c2_g3_i1	20S rRNA accumulation protein 4 [Chenopodium quinoa]	1.15133	0.562667	1.64133	0.311							TRINITY_DN27496_c2_g3_i1.p1
TRINITY_DN27496_c2_g3_i3	20S rRNA accumulation protein 4 [Chenopodium quinoa]	5.624	4.32433	5.27467	5.78567	0.277495	0.590917	0.644331	0.59974	0.156362	0.340233	TRINITY_DN27496_c2_g3_i3.p1
TRINITY_DN27496_c2_g3_i8	20S rRNA accumulation protein 4 [Chenopodium quinoa]	4.39267	2.018	2.37	1.88967	0.0203494	0.0354145	0.0497647	0.756904	0.82218	0.90833	TRINITY_DN27496_c2_g3_i8.p1
TRINITY_DN20975_c0_g1_i1	21 kDa protein [Citrus clementina]	0.263667	0.343333	4.04533	18.5627		0.000630755	1.72229e-09	0.00152076	1.70615e-08	0.0015793	TRINITY_DN20975_c0_g1_i1.p1
TRINITY_DN26781_c0_g1_i1	21 kDa protein [Populus euphratica]	3.482	46.905	152.817	15.271	0.000590152	5.95918e-07	0.0194568	5.94816e-05	0.0352642	9.31804e-08	TRINITY_DN26781_c0_g1_i1.p1
TRINITY_DN26781_c0_g1_i2	21 kDa protein [Populus euphratica]	2.86733	37.24	104.173	8.341	1.41645e-08	2.68355e-20	0.00300333	0.000861191	0.000473395	3.91605e-14	TRINITY_DN26781_c0_g1_i2.p1
TRINITY_DN29031_c0_g2_i1	21.7 kDa class VI heat shock protein-like isoform X1 [Chenopodium quinoa]	13.9293	8.032	8.55233	13.5467	0.103092	0.0676661	0.838069	0.960871	0.0929181	0.0471969	TRINITY_DN29031_c0_g2_i1.p1
TRINITY_DN24224_c0_g1_i1	21.9 kDa heat shock protein [Durio zibethinus]	23.4453	10.469	10.2523	14.659	0.00988142	0.000951594	0.245	0.846384	0.159854	0.0620685	TRINITY_DN24224_c0_g1_i1.p1
TRINITY_DN24224_c0_g1_i3	21.9 kDa heat shock protein [Durio zibethinus]	2.349	1.80667	1.19167	1.11533	0.51398	0.0781728	0.139346	0.433597	0.552361	0.942901	TRINITY_DN24224_c0_g1_i3.p1
TRINITY_DN23889_c1_g4_i1	22.0 kDa class IV heat shock protein [Ziziphus jujuba]	0.885	1.167	0.334333	47.3563	0.834457		0.00127694		0.00300702		TRINITY_DN23889_c1_g4_i1.p1
TRINITY_DN21585_c0_g1_i1	22.7 kDa class IV heat shock protein-like [Chenopodium quinoa]	1.89133	6.251	5.30633	19.186	0.02307	0.0417265	4.15956e-05	0.523857	0.0105606	0.00194538	TRINITY_DN21585_c0_g1_i1.p1
TRINITY_DN21585_c0_g1_i2	22.7 kDa class IV heat shock protein-like [Chenopodium quinoa]	0.262667	1.36367	0.864667	12.7033	0.0640616			0.342616	0.0521555	0.0228106	TRINITY_DN21585_c0_g1_i2.p1
TRINITY_DN29253_c0_g2_i1	227 kDa spindle- and centromere-associated protein-like [Chenopodium quinoa]	15.585	15.0137	22.7763	20.544	0.669753	0.305945	0.174492	0.14076	0.100701	0.713834	TRINITY_DN29253_c0_g2_i1.p1
TRINITY_DN29253_c0_g2_i4	227 kDa spindle- and centromere-associated protein-like isoform X1 [Chenopodium quinoa]	0.984667	1.168	0.606333	0.845333	0.921323	0.429404		0.347932	0.683093		TRINITY_DN29253_c0_g2_i4.p1
TRINITY_DN32334_c7_g1_i1	25.3 kDa vesicle transport protein [Solanum pennellii]	11.9017	14.9283	24.5693	22.9763	0.725887	0.0275262	0.0128481	0.115075	0.0747964	0.608543	TRINITY_DN32334_c7_g1_i1.p1
TRINITY_DN32334_c7_g1_i2	25.3 kDa vesicle transport protein [Solanum pennellii]	0.618333	0.578	0.985667	1.45133	0.790652	0.473812	0.0844367	0.334418	0.0524181	0.23245	TRINITY_DN32334_c7_g1_i2.p1
TRINITY_DN32334_c7_g1_i3	25.3 kDa vesicle transport protein [Solanum pennellii]	0.447	0.915667	1.67433	0.327333	0.230404	0.00686883		0.173348	0.0791966	0.00101156	TRINITY_DN32334_c7_g1_i3.p1
TRINITY_DN32705_c0_g1_i1	25S rRNA (cytosine-C(5))-methyltransferase nop2 [Beta vulgaris subsp. vulgaris]	2.12433	2.93233	2.71233	1.33467	0.591358	0.716288	0.392601	0.742191	0.139872	0.186366	TRINITY_DN32705_c0_g1_i1.p1
TRINITY_DN32705_c0_g1_i13	25S rRNA (cytosine-C(5))-methyltransferase nop2 [Beta vulgaris subsp. vulgaris]	5.622	8.37033	10.41	4.48667	0.410545	0.100439	0.744333	0.543054	0.175985	0.0262638	TRINITY_DN32705_c0_g1_i13.p1
TRINITY_DN32705_c0_g1_i20	25S rRNA (cytosine-C(5))-methyltransferase nop2-like [Carica papaya]	17.274	18.904	21.4293	13.659	0.981161	0.676457	0.686633	0.766244	0.557844	0.252933	TRINITY_DN32705_c0_g1_i20.p1
TRINITY_DN32705_c0_g1_i21	25S rRNA (cytosine-C(5))-methyltransferase nop2-like [Carica papaya]	0.567667	0.819	0.331333	0.795667	0.749352	0.640459	0.669731	0.168141	0.857237	0.264861	TRINITY_DN32705_c0_g1_i21.p1
TRINITY_DN32705_c0_g1_i4	25S rRNA (cytosine-C(5))-methyltransferase nop2-like [Carica papaya]	2.754	4.586	3.39567	1.75933	0.347571	0.787118	0.60626	0.307635	0.263745	0.458987	TRINITY_DN32705_c0_g1_i4.p1
TRINITY_DN32705_c0_g1_i10	25S rRNA (cytosine-C(5))-methyltransferase nop2-like [Prunus avium]	1.58533	3.825	2.996	1.155	0.0963141	0.224959	0.713043	0.458925	0.0307355	0.0961689	TRINITY_DN32705_c0_g1_i10.p1
TRINITY_DN32705_c0_g1_i12	25S rRNA (cytosine-C(5))-methyltransferase nop2-like [Prunus avium]	0.354	0.526333	0.301667	0.150333							TRINITY_DN32705_c0_g1_i12.p1
TRINITY_DN32705_c0_g1_i8	25S rRNA (cytosine-C(5))-methyltransferase nop2-like [Prunus avium]	12.1173	17.5483	20.616	10.8203	0.391289	0.110429	0.993546	0.650999	0.261444	0.0498611	TRINITY_DN32705_c0_g1_i8.p1
TRINITY_DN17114_c0_g1_i2	26.5 kDa heat shock protein, mitochondrial [Eucalyptus grandis]	0.588	0.654	0.639	2.237							TRINITY_DN17114_c0_g1_i2.p1
TRINITY_DN17114_c0_g1_i3	26.5 kDa heat shock protein, mitochondrial [Eucalyptus grandis]	6.11067	1.077	1.57767	16.5947	3.79588e-05	0.00115963	0.0977013	0.487784	5.963e-05	0.00039165	TRINITY_DN17114_c0_g1_i3.p1
TRINITY_DN29305_c0_g1_i3	26S protease regulatory subunit 10B homolog A [Pyrus x bretschneideri]	3.75633	6.20733	12.934	10.6567	0.348792	0.000159282	0.000332329	0.0423406	0.0661405	0.967544	TRINITY_DN29305_c0_g1_i3.p1
TRINITY_DN28273_c1_g4_i2	26S protease regulatory subunit 10B homolog A isoform X2 [Arachis duranensis]	0	0.465333	0.217667	0.602333							TRINITY_DN28273_c1_g4_i2.p1
TRINITY_DN29305_c0_g1_i11	26S protease regulatory subunit 10B homolog A-like [Lupinus angustifolius]	0	0.195667	0.118333	0							TRINITY_DN29305_c0_g1_i11.p1
TRINITY_DN29305_c0_g1_i13	26S protease regulatory subunit 10B homolog A-like [Lupinus angustifolius]	0	2.25467	0.702	0	4.38781e-09			0.16695	1.08073e-08		TRINITY_DN29305_c0_g1_i13.p1
TRINITY_DN29305_c0_g1_i6	26S protease regulatory subunit 10B homolog A-like [Lupinus angustifolius]	0.047	3.02533	6.556	0.206333	3.13189e-09	1.54301e-18		0.090961	2.00231e-05	2.64778e-12	TRINITY_DN29305_c0_g1_i6.p1
TRINITY_DN28472_c1_g2_i3	26S protease regulatory subunit 10B isoform X1 [Juglans regia]	0.466	1.90467	2.855	0.951333	0.00259012	3.52097e-05	0.322678	0.298595	0.361875	0.119985	TRINITY_DN28472_c1_g2_i3.p1
TRINITY_DN28472_c1_g2_i4	26S protease regulatory subunit 10B isoform X1 [Juglans regia]	0.658667	2.12233	1.20433	0.455667	0.0192564	0.214048	0.573457	0.138536	0.00428911	0.0669827	TRINITY_DN28472_c1_g2_i4.p1
TRINITY_DN28472_c1_g2_i1	26S protease regulatory subunit 10B isoform X2 [Juglans regia]	9.94233	8.261	7.437	8.11933	0.371288	0.172322	0.824324	0.568307	0.599466	0.291884	TRINITY_DN28472_c1_g2_i1.p1
TRINITY_DN28472_c1_g2_i5	26S protease regulatory subunit 10B isoform X2 [Juglans regia]	1.47133	1.394	2.121	1.798	0.71516	0.529235	0.531591	0.289313	0.334263	1	TRINITY_DN28472_c1_g2_i5.p1
TRINITY_DN29846_c0_g3_i1	26S protease regulatory subunit 6A homolog [Gossypium raimondii]	28.398	30.4067	43.441	41.709	0.927891	0.22475	0.0856825	0.261677	0.14041	0.553611	TRINITY_DN29846_c0_g3_i1.p1
TRINITY_DN29846_c0_g3_i2	26S protease regulatory subunit 6A homolog [Gossypium raimondii]	40.5357	36.3747	55.4293	54.0717	0.511771	0.439705	0.171797	0.143511	0.0608278	0.532002	TRINITY_DN29846_c0_g3_i2.p1
TRINITY_DN29846_c0_g3_i3	26S protease regulatory subunit 6A homolog [Gossypium raimondii]	13.008	3.17767	3.58933	4.847	0.000425194	0.00286573	0.369098	0.896058	0.367338	0.448919	TRINITY_DN29846_c0_g3_i3.p1
TRINITY_DN22085_c0_g1_i1	26S protease regulatory subunit 6B homolog [Malus domestica]	60.686	62.067	87.8823	79.896	0.810378	0.323455	0.186452	0.256856	0.184114	0.721669	TRINITY_DN22085_c0_g1_i1.p1
TRINITY_DN27927_c0_g2_i1	26S protease regulatory subunit 7 [Eucalyptus grandis]	48.5907	49.9797	76.8177	80.24	0.832009	0.18129	0.0343778	0.155271	0.0429727	0.329191	TRINITY_DN27927_c0_g2_i1.p1
TRINITY_DN27927_c0_g2_i2	26S protease regulatory subunit 7 [Eucalyptus grandis]	38.1763	40.7397	64.6967	63.254	0.928419	0.115436	0.0339222	0.153031	0.0703289	0.508739	TRINITY_DN27927_c0_g2_i2.p1
TRINITY_DN27927_c0_g2_i3	26S protease regulatory subunit 7 [Eucalyptus grandis]	1.64067	1.95067	1.74733	1.22633	0.870378	0.955246	0.916083	0.684011	0.751573	0.888567	TRINITY_DN27927_c0_g2_i3.p1
TRINITY_DN27927_c0_g2_i4	26S protease regulatory subunit 7 [Eucalyptus grandis]	0	0.0953333	0.117667	0.697667							TRINITY_DN27927_c0_g2_i4.p1
TRINITY_DN31217_c0_g2_i1	26S protease regulatory subunit 8 homolog A [Arabidopsis lyrata subsp. lyrata]	15.313	23.144	26.1147	17.49	0.400443	0.196356	0.520632	0.822335	0.703809	0.45083	TRINITY_DN31217_c0_g2_i1.p1
TRINITY_DN28312_c0_g1_i2	26S protease regulatory subunit 8 homolog A [Arachis ipaensis]	0.799	1.80567	1.49933	0.884333	0.0977479	0.198587		0.526385	0.208362	0.411122	TRINITY_DN28312_c0_g1_i2.p1
TRINITY_DN28312_c0_g2_i4	26S protease regulatory subunit 8 homolog A [Ipomoea nil]	19.5367	24.6533	30.5537	22.7547	0.689561	0.229505	0.383499	0.511929	0.77702	0.654639	TRINITY_DN28312_c0_g2_i4.p1
TRINITY_DN28312_c0_g2_i5	26S protease regulatory subunit 8 homolog A [Ipomoea nil]	0.934667	1.72833	2.54167	1.235	0.22087	0.0161282	0.403645	0.332928	0.640829	0.141681	TRINITY_DN28312_c0_g2_i5.p1
TRINITY_DN28312_c0_g2_i7	26S protease regulatory subunit 8 homolog A [Ipomoea nil]	50.4537	36.1303	62.652	71.1243	0.191593	0.686649	0.118673	0.0696719	0.00862983	0.216037	TRINITY_DN28312_c0_g2_i7.p1
TRINITY_DN22698_c6_g2_i12	26S protease regulatory subunit 8 homolog A-like [Nicotiana tabacum]	0.505	3.03633	3.07533	0.997667	0.00021358	9.90441e-05		0.947715	0.105237	0.0981039	TRINITY_DN22698_c6_g2_i12.p1
TRINITY_DN22698_c6_g2_i6	26S protease regulatory subunit 8 homolog A-like [Nicotiana tabacum]	0.638333	2.14133	2.45667	1.00067	0.0243317	0.00809454		0.848308	0.270406	0.183256	TRINITY_DN22698_c6_g2_i6.p1
TRINITY_DN22698_c6_g2_i8	26S protease regulatory subunit 8 homolog A-like [Nicotiana tabacum]	0.128	0.127	0.0473333	0.684667							TRINITY_DN22698_c6_g2_i8.p1
TRINITY_DN28312_c0_g1_i3	26S protease regulatory subunit 8 homolog A-like [Nicotiana tabacum]	15.1467	24.7563	31.0637	20.5263	0.240716	0.0287785	0.196814	0.473444	0.881953	0.307866	TRINITY_DN28312_c0_g1_i3.p1
TRINITY_DN28312_c0_g2_i2	26S protease regulatory subunit 8 homolog A-like [Nicotiana tabacum]	1.30567	2.22967	1.85467	1.19767	0.248839	0.457039	0.981634	0.472992	0.206338	0.419927	TRINITY_DN28312_c0_g2_i2.p1
TRINITY_DN28312_c0_g2_i6	26S protease regulatory subunit 8 homolog A-like [Nicotiana tabacum]	1.60767	1.89167	2.003	2.57	0.907393	0.784896	0.222873	0.985407	0.390373	0.361669	TRINITY_DN28312_c0_g2_i6.p1
TRINITY_DN22698_c6_g2_i9	26S protease regulatory subunit 8 homolog A-like [Phoenix dactylifera]	1.29233	3.014	3.42533	1.669	0.113101	0.0419879		0.844687	0.321184	0.182744	TRINITY_DN22698_c6_g2_i9.p1
TRINITY_DN29305_c0_g1_i4	26S protease regulatory subunit S10B homolog B [Cucumis sativus]	4.39133	8.36533	8.83333	8.538	0.131664	0.0697858	0.0289356	0.964542	0.614361	0.673572	TRINITY_DN29305_c0_g1_i4.p1
TRINITY_DN29305_c0_g1_i1	26S protease regulatory subunit S10B homolog B [Gossypium raimondii]	5.13233	6.76233	6.78167	5.43633	0.637602	0.642509	0.728748	0.914322	0.795475	0.827818	TRINITY_DN29305_c0_g1_i1.p1
TRINITY_DN29305_c0_g1_i8	26S protease regulatory subunit S10B homolog B [Gossypium raimondii]	0.182333	0.77	0.756667	0.336	0.00684681	0.00839134		0.923073	0.152244	0.196593	TRINITY_DN29305_c0_g1_i8.p1
TRINITY_DN28273_c1_g4_i1	26S protease regulatory subunit S10B homolog B [Prunus mume]	22.9987	22.683	36.3717	35.7153	0.726539	0.223301	0.0731765	0.114381	0.0471981	0.495728	TRINITY_DN28273_c1_g4_i1.p1
TRINITY_DN28273_c1_g4_i5	26S protease regulatory subunit S10B homolog B [Prunus mume]	34.8797	42.7697	55.4117	40.33	0.752543	0.215602	0.423091	0.429517	0.775244	0.566435	TRINITY_DN28273_c1_g4_i5.p1
TRINITY_DN29606_c0_g3_i1	26S proteasome non-ATPase regulatory subunit 1 homolog A [Vitis vinifera]	8.95367	10.4963	12.425	16.1943	0.854729	0.433995	0.0217086	0.654028	0.0623616	0.0876577	TRINITY_DN29606_c0_g3_i1.p1
TRINITY_DN29606_c0_g3_i2	26S proteasome non-ATPase regulatory subunit 1 homolog A [Vitis vinifera]	21.0343	17.046	27.385	34.0143	0.334516	0.592226	0.0398175	0.132549	0.00446803	0.126083	TRINITY_DN29606_c0_g3_i2.p1
TRINITY_DN29606_c0_g3_i3	26S proteasome non-ATPase regulatory subunit 1 homolog A [Vitis vinifera]	0.145667	0.207	0.169667	0.14							TRINITY_DN29606_c0_g3_i3.p1
TRINITY_DN29606_c0_g3_i5	26S proteasome non-ATPase regulatory subunit 1 homolog A [Vitis vinifera]	22.8527	15.1283	22.2223	29.9757	0.116458	0.645474	0.174157	0.236968	0.00471102	0.0639791	TRINITY_DN29606_c0_g3_i5.p1
TRINITY_DN29606_c0_g3_i6	26S proteasome non-ATPase regulatory subunit 1 homolog A [Vitis vinifera]	0.603667	0.36	0.565667	0.517	0.198428	0.729562	0.968683	0.390149	0.260758	0.849161	TRINITY_DN29606_c0_g3_i6.p1
TRINITY_DN29606_c0_g3_i7	26S proteasome non-ATPase regulatory subunit 1 homolog A [Vitis vinifera]	9.51067	9.059	9.71433	14.184	0.685037	0.828266	0.0863192	0.914096	0.0537818	0.0307786	TRINITY_DN29606_c0_g3_i7.p1
TRINITY_DN28342_c2_g2_i4	26S proteasome non-ATPase regulatory subunit 10-like [Chenopodium quinoa]	4.325	10.989	17.6207	6.595	0.0257667	3.919e-05	0.117994	0.160862	0.310683	0.0049317	TRINITY_DN28342_c2_g2_i4.p1
TRINITY_DN32171_c1_g1_i1	26S proteasome non-ATPase regulatory subunit 11 homolog [Ziziphus jujuba]	8.156	8.78533	9.48233	10.442	0.934461	0.847834	0.213895	0.893506	0.255376	0.242388	TRINITY_DN32171_c1_g1_i1.p1
TRINITY_DN32171_c1_g1_i10	26S proteasome non-ATPase regulatory subunit 11 homolog [Ziziphus jujuba]	57.334	43.15	57.7877	46.837	0.226722	0.723569	0.845448	0.32465	0.388287	0.984234	TRINITY_DN32171_c1_g1_i10.p1
TRINITY_DN32171_c1_g1_i2	26S proteasome non-ATPase regulatory subunit 11 homolog [Ziziphus jujuba]	20.0893	24.6013	29.0003	25.57	0.737899	0.305405	0.207311	0.618909	0.474509	0.797658	TRINITY_DN32171_c1_g1_i2.p1
TRINITY_DN32171_c1_g1_i6	26S proteasome non-ATPase regulatory subunit 11 homolog [Ziziphus jujuba]	62.181	82.025	99.526	107.932	0.575856	0.163759	0.0231931	0.545295	0.139097	0.274361	TRINITY_DN32171_c1_g1_i6.p1
TRINITY_DN32171_c1_g1_i7	26S proteasome non-ATPase regulatory subunit 11 homolog [Ziziphus jujuba]	36.9767	30.77	41.4537	34.289	0.358612	0.978175	0.835406	0.315235	0.324181	0.958996	TRINITY_DN32171_c1_g1_i7.p1
TRINITY_DN23764_c0_g1_i7	26S proteasome non-ATPase regulatory subunit 12 homolog A [Beta vulgaris subsp. vulgaris]	0.0553333	0.13	0	0.114333							TRINITY_DN23764_c0_g1_i7.p1
TRINITY_DN23764_c0_g1_i2	26S proteasome non-ATPase regulatory subunit 12 homolog A [Juglans regia]	0.528667	0.283667	0.341667	0.184667							TRINITY_DN23764_c0_g1_i2.p1
TRINITY_DN23764_c0_g1_i3	26S proteasome non-ATPase regulatory subunit 12 homolog A [Juglans regia]	26.4937	30.815	49.9183	42.125	0.872022	0.052958	0.0512094	0.105586	0.123874	0.934263	TRINITY_DN23764_c0_g1_i3.p1
TRINITY_DN23764_c0_g1_i4	26S proteasome non-ATPase regulatory subunit 12 homolog A [Juglans regia]	0.559667	1.17967	0.759667	0.209	0.351268	0.87495	0.38996	0.60367	0.0221897		TRINITY_DN23764_c0_g1_i4.p1
TRINITY_DN23764_c0_g1_i5	26S proteasome non-ATPase regulatory subunit 12 homolog A [Juglans regia]	32.408	37.5363	56.958	45.2833	0.886555	0.0853356	0.120247	0.157525	0.248703	0.862046	TRINITY_DN23764_c0_g1_i5.p1
TRINITY_DN23764_c0_g1_i6	26S proteasome non-ATPase regulatory subunit 12 homolog A [Theobroma cacao]	1.01267	3.307	3.07667	1.90133	0.00833941	0.0248394	0.114537	0.782803	0.306419	0.448322	TRINITY_DN23764_c0_g1_i6.p1
TRINITY_DN23764_c0_g1_i8	26S proteasome non-ATPase regulatory subunit 12 homolog A [Theobroma cacao]	1.12333	2.358	2.10567	1.139							TRINITY_DN23764_c0_g1_i8.p1
TRINITY_DN28114_c0_g2_i1	26S proteasome non-ATPase regulatory subunit 13 homolog B [Beta vulgaris subsp. vulgaris]	18.4717	27.789	48.5827	30.1767	0.367108	0.00233446	0.0410183	0.0850309	0.447774	0.28366	TRINITY_DN28114_c0_g2_i1.p1
TRINITY_DN28114_c0_g2_i2	26S proteasome non-ATPase regulatory subunit 13 homolog B [Beta vulgaris subsp. vulgaris]	4.85467	4.023	7.29367	5.46867	0.411411	0.353836	0.452653	0.0850393	0.164465	0.753371	TRINITY_DN28114_c0_g2_i2.p1
TRINITY_DN28114_c0_g2_i3	26S proteasome non-ATPase regulatory subunit 13 homolog B [Beta vulgaris subsp. vulgaris]	6.802	11.8567	20.9827	12.8227	0.1792	0.000515338	0.0152414	0.0604384	0.455358	0.217406	TRINITY_DN28114_c0_g2_i3.p1
TRINITY_DN28114_c0_g2_i4	26S proteasome non-ATPase regulatory subunit 13 homolog B [Beta vulgaris subsp. vulgaris]	0.158	6.38333	11.1003	3.08933	8.49629e-12	2.29615e-22	1.31182e-07	0.0897821	0.151906	0.00122856	TRINITY_DN28114_c0_g2_i4.p1
TRINITY_DN28114_c0_g2_i7	26S proteasome non-ATPase regulatory subunit 13 homolog B [Beta vulgaris subsp. vulgaris]	1.45567	13.6727	16.222	7.52767	3.93871e-05	8.80996e-07	0.0333916	0.644329	0.411777	0.268481	TRINITY_DN28114_c0_g2_i7.p1
TRINITY_DN28114_c0_g2_i5	26S proteasome non-ATPase regulatory subunit 13 homolog B [Nelumbo nucifera]	1.195	2.50067	1.81733	1.36133	0.123836	0.437916	0.590981	0.357425	0.27591	0.778136	TRINITY_DN28114_c0_g2_i5.p1
TRINITY_DN28114_c0_g2_i8	26S proteasome non-ATPase regulatory subunit 13 homolog B [Quercus suber]	1.59167	3.32333	3.80933	1.983	0.0744091	0.016049	0.402636	0.755441	0.271431	0.109004	TRINITY_DN28114_c0_g2_i8.p1
TRINITY_DN21355_c0_g1_i4	26S proteasome non-ATPase regulatory subunit 14 homolog [Eucalyptus grandis]	36.7587	46.9263	89.544	73.864	0.674452	0.00509398	0.00584942	0.0417097	0.0587915	0.995303	TRINITY_DN21355_c0_g1_i4.p1
TRINITY_DN21355_c0_g1_i2	26S proteasome non-ATPase regulatory subunit 14 homolog [Quercus suber]	1.39933	1.936	2.03333	1.71967	0.612312	0.464764	0.504542	0.991853	1	0.960709	TRINITY_DN21355_c0_g1_i2.p1
TRINITY_DN30256_c0_g2_i15	26S proteasome non-ATPase regulatory subunit 2 homolog A [Beta vulgaris subsp. vulgaris]	0	1.081	0.81	0.198	1.5801e-07			0.480978	0.044769		TRINITY_DN30256_c0_g2_i15.p1
TRINITY_DN30256_c0_g2_i6	26S proteasome non-ATPase regulatory subunit 2 homolog A [Chenopodium quinoa]	0.825333	0.907	0.806333	0.467667	1	0.803969	0.376776	0.734863	0.301433	0.483345	TRINITY_DN30256_c0_g2_i6.p1
TRINITY_DN30256_c0_g2_i3	26S proteasome non-ATPase regulatory subunit 2 homolog A isoform X4 [Nelumbo nucifera]	1.539	4.00733	2.46233	1.50033	0.0181029	0.244701	0.89015	0.0691683	0.0216775	0.294357	TRINITY_DN30256_c0_g2_i3.p1
TRINITY_DN30256_c0_g2_i4	26S proteasome non-ATPase regulatory subunit 2 homolog A isoform X4 [Nelumbo nucifera]	1.589	3.865	3.44667	1.45067	0.0235377	0.0266444	0.95259	0.546358	0.0229537	0.0342459	TRINITY_DN30256_c0_g2_i4.p1
TRINITY_DN30256_c0_g1_i1	26S proteasome non-ATPase regulatory subunit 2 homolog A-like [Helianthus annuus]	0.335333	0.549333	0.902667	0.011		0.248659		0.587429		1.35107e-05	TRINITY_DN30256_c0_g1_i1.p1
TRINITY_DN30256_c0_g1_i11	26S proteasome non-ATPase regulatory subunit 2 homolog A-like [Helianthus annuus]	0.582667	1.75033	0.732	0.790333	0.0499911	0.855383	0.467197	0.0976732	0.149388	0.721737	TRINITY_DN30256_c0_g1_i11.p1
TRINITY_DN30256_c0_g1_i2	26S proteasome non-ATPase regulatory subunit 2 homolog A-like [Helianthus annuus]	0.652333	2.17367	1.83433	1.15067	0.0138528	0.0259439	0.135787	0.587149	0.271208	0.476393	TRINITY_DN30256_c0_g1_i2.p2
TRINITY_DN30256_c0_g1_i4	26S proteasome non-ATPase regulatory subunit 2 homolog A-like [Helianthus annuus]	0.452667	2.309	1.869	0.874333	0.0167194	0.0311523	0.454927	0.452233	0.176828	0.3012	TRINITY_DN30256_c0_g1_i4.p1
TRINITY_DN30256_c0_g1_i5	26S proteasome non-ATPase regulatory subunit 2 homolog A-like [Helianthus annuus]	0.123333	0.37	0.424	0.233667	0.266808			0.928032	0.680528	0.675224	TRINITY_DN30256_c0_g1_i5.p2
TRINITY_DN30256_c0_g1_i6	26S proteasome non-ATPase regulatory subunit 2 homolog A-like [Helianthus annuus]	2.288	7.99733	5.51733	3.18167	0.00271466	0.0208939	0.332425	0.19063	0.0430728	0.246211	TRINITY_DN30256_c0_g1_i6.p1
TRINITY_DN30256_c0_g1_i7	26S proteasome non-ATPase regulatory subunit 2 homolog A-like [Helianthus annuus]	0.134	0.123667	0.137333	0							TRINITY_DN30256_c0_g1_i7.p2
TRINITY_DN30256_c0_g1_i9	26S proteasome non-ATPase regulatory subunit 2 homolog A-like [Helianthus annuus]	1.00333	1.51467	0.935667	0.909	0.545601	0.719057	0.980652	0.206153	0.452453	0.860862	TRINITY_DN30256_c0_g1_i9.p1
TRINITY_DN30256_c0_g2_i11	26S proteasome non-ATPase regulatory subunit 2 homolog A-like [Hevea brasiliensis]	1.39967	2.23867	2.50167	1.16167	0.381965	0.218432	0.866479	0.889546	0.27804	0.184005	TRINITY_DN30256_c0_g2_i11.p1
TRINITY_DN30256_c0_g2_i9	26S proteasome non-ATPase regulatory subunit 2 homolog A-like [Hevea brasiliensis]	31.982	34.8807	53.338	35.6643	0.972699	0.125125	0.412856	0.13483	0.514985	0.381583	TRINITY_DN30256_c0_g2_i9.p1
TRINITY_DN30256_c0_g2_i8	26S proteasome non-ATPase regulatory subunit 2 homolog A-like isoform X2 [Lupinus angustifolius]	1.40433	0	0	0.413	1.9792e-11	1.56134e-12	0.12468				TRINITY_DN30256_c0_g2_i8.p1
TRINITY_DN22070_c0_g1_i12	26S proteasome non-ATPase regulatory subunit 3 [Arachis ipaensis]	21.4947	33.3473	46.0687	36.7933	0.307152	0.0146684	0.0264465	0.300612	0.399591	0.875852	TRINITY_DN22070_c0_g1_i12.p1
TRINITY_DN22070_c0_g1_i7	26S proteasome non-ATPase regulatory subunit 3 [Arachis ipaensis]	0.656667	1.32833	1.54733	0.226667	0.145152	0.0659968	0.114123	0.779687	0.00586463	0.00275755	TRINITY_DN22070_c0_g1_i7.p1
TRINITY_DN22070_c0_g1_i1	26S proteasome non-ATPase regulatory subunit 3 [Sesamum indicum]	0.414667	0.209333	0.232333	0							TRINITY_DN22070_c0_g1_i1.p1
TRINITY_DN22070_c0_g1_i3	26S proteasome non-ATPase regulatory subunit 3 [Sesamum indicum]	20.0637	33.5743	45.2767	33.673	0.205244	0.0103423	0.0385659	0.314681	0.604045	0.604673	TRINITY_DN22070_c0_g1_i3.p1
TRINITY_DN22070_c0_g1_i11	26S proteasome non-ATPase regulatory subunit 3 isoform X1 [Herrania umbratica]	0.195	1.123	1.15933	0.28	0.0106559			0.967213	0.0194711		TRINITY_DN22070_c0_g1_i11.p1
TRINITY_DN22070_c0_g1_i2	26S proteasome non-ATPase regulatory subunit 3 isoform X1 [Herrania umbratica]	18.0357	13.994	19.712	18.008	0.272199	0.951667	0.652038	0.267641	0.169791	0.663146	TRINITY_DN22070_c0_g1_i2.p1
TRINITY_DN31118_c1_g2_i2	26S proteasome non-ATPase regulatory subunit 4 homolog [Vitis vinifera]	0	0	0.288333	0.263							TRINITY_DN31118_c1_g2_i2.p1
TRINITY_DN31118_c1_g2_i3	26S proteasome non-ATPase regulatory subunit 4 homolog [Vitis vinifera]	68.7747	61.9753	84.554	96.2647	0.519019	0.69082	0.118381	0.283849	0.0415947	0.180348	TRINITY_DN31118_c1_g2_i3.p1
TRINITY_DN32494_c0_g1_i1	26S proteasome non-ATPase regulatory subunit 5 [Herrania umbratica]	1.11267	0.909333	0.707667	1.14367							TRINITY_DN32494_c0_g1_i1.p1
TRINITY_DN32494_c0_g1_i2	26S proteasome non-ATPase regulatory subunit 5 [Herrania umbratica]	1.29433	0.679	0.440333	0.825667							TRINITY_DN32494_c0_g1_i2.p1
TRINITY_DN30013_c0_g1_i1	26S proteasome non-ATPase regulatory subunit 5 [Medicago truncatula]	4.15733	1.52733	1.00667	2.498	0.0121554	0.000194511	0.369214		0.169548	0.0248567	TRINITY_DN30013_c0_g1_i1.p1
TRINITY_DN30013_c0_g2_i1	26S proteasome non-ATPase regulatory subunit 5 [Theobroma cacao]	7.99267	6.82867	7.64367	5.59833	0.429116	0.597681	0.417349	0.801817	0.879905	0.603362	TRINITY_DN30013_c0_g2_i1.p1
TRINITY_DN30013_c0_g2_i3	26S proteasome non-ATPase regulatory subunit 5 [Theobroma cacao]	0.342333	0.359667	0.819	0.21		0.155781		0.157915		0.0775259	TRINITY_DN30013_c0_g2_i3.p1
TRINITY_DN30013_c0_g2_i4	26S proteasome non-ATPase regulatory subunit 5 [Theobroma cacao]	2.47167	1.289	1.12667	1.46567	0.0702471	0.0164236	0.420979	0.644942	0.46129	0.245737	TRINITY_DN30013_c0_g2_i4.p1
TRINITY_DN30013_c0_g2_i6	26S proteasome non-ATPase regulatory subunit 5 [Theobroma cacao]	8.547	6.70533	7.938	7.19633	0.299419	0.531812	0.843181	0.652284	0.482166	0.778521	TRINITY_DN30013_c0_g2_i6.p1
TRINITY_DN30013_c0_g2_i7	26S proteasome non-ATPase regulatory subunit 5 [Theobroma cacao]	1.50067	0.609	1.14267	0.839667	0.122279	0.385209	0.452083	0.406464	0.443667	0.952941	TRINITY_DN30013_c0_g2_i7.p1
TRINITY_DN32590_c0_g1_i1	26S proteasome non-ATPase regulatory subunit 5 [Theobroma cacao]	0.739333	0.618667	0.586333	1.15767							TRINITY_DN32590_c0_g1_i1.p1
TRINITY_DN32590_c0_g1_i2	26S proteasome non-ATPase regulatory subunit 5 [Theobroma cacao]	0.568	1.26967	0.544667	0.607667							TRINITY_DN32590_c0_g1_i2.p1
TRINITY_DN23953_c0_g2_i1	26S proteasome non-ATPase regulatory subunit 6 homolog [Hevea brasiliensis]	50.3623	65.719	108.322	88.732	0.622667	0.0145382	0.0195545	0.104439	0.147642	0.966423	TRINITY_DN23953_c0_g2_i1.p1
TRINITY_DN26947_c2_g1_i7	26S proteasome non-ATPase regulatory subunit 7 homolog A [Chenopodium quinoa]	0.313333	1.205	1.64167	1.11667	0.00629899	0.000136601	0.00641441	0.482256	0.883797	0.599007	TRINITY_DN26947_c2_g1_i7.p1
TRINITY_DN26947_c2_g1_i1	26S proteasome non-ATPase regulatory subunit 7 homolog A [Hevea brasiliensis]	17.9133	18.8563	36.2217	27.3127	0.900736	0.0310702	0.069013	0.0411649	0.109113	0.749126	TRINITY_DN26947_c2_g1_i1.p1
TRINITY_DN26947_c2_g1_i16	26S proteasome non-ATPase regulatory subunit 7 homolog A [Hevea brasiliensis]	2.578	2.41267	3.41033	5.48133	0.667243	0.604296	0.0170155	0.36392	0.0112225	0.0378982	TRINITY_DN26947_c2_g1_i16.p1
TRINITY_DN26947_c2_g1_i4	26S proteasome non-ATPase regulatory subunit 7 homolog A [Hevea brasiliensis]	28.318	37.062	62.444	46.7027	0.640145	0.0125566	0.0417939	0.108375	0.248401	0.693318	TRINITY_DN26947_c2_g1_i4.p1
TRINITY_DN26947_c2_g1_i17	26S proteasome non-ATPase regulatory subunit 7 homolog A [Momordica charantia]	0.0193333	0.478333	0.175333	0.402667							TRINITY_DN26947_c2_g1_i17.p1
TRINITY_DN26947_c2_g1_i18	26S proteasome non-ATPase regulatory subunit 7 homolog A [Olea europaea var. sylvestris]	0.433	2.55067	1.36733	0.355667							TRINITY_DN26947_c2_g1_i18.p1
TRINITY_DN22574_c0_g1_i2	26S proteasome non-ATPase regulatory subunit 8 homolog A-like [Ipomoea nil]	16.2637	24.3613	35.3717	21.8317	0.365709	0.0146361	0.172528	0.237574	0.885342	0.226935	TRINITY_DN22574_c0_g1_i2.p1
TRINITY_DN22574_c0_g1_i4	26S proteasome non-ATPase regulatory subunit 8 homolog A-like [Ipomoea nil]	19.4473	19.0397	37.2213	24.2703	0.732446	0.0572265	0.276457	0.0391809	0.242533	0.320735	TRINITY_DN22574_c0_g1_i4.p1
TRINITY_DN30569_c0_g1_i3	26S proteasome non-ATPase regulatory subunit 9 [Capsella rubella]	1.36533	2.25233	1.853	1.04	0.35962	0.636962	0.764349	0.515502	0.181384	0.385717	TRINITY_DN30569_c0_g1_i3.p1
TRINITY_DN30569_c0_g1_i1	26S proteasome non-ATPase regulatory subunit 9 [Prunus avium]	10.188	10.369	12.4353	8.05	0.788465	0.747624	0.660481	0.599991	0.734139	0.308468	TRINITY_DN30569_c0_g1_i1.p1
TRINITY_DN30569_c0_g1_i2	26S proteasome non-ATPase regulatory subunit 9 [Prunus avium]	7.33833	12.388	14.1683	9.35433	0.222368	0.0648827	0.278356	0.745879	0.677793	0.35985	TRINITY_DN30569_c0_g1_i2.p1
TRINITY_DN28539_c0_g2_i1	26S proteasome regulatory subunit 4 homolog B [Vitis vinifera]	21.6347	31.2663	45.7203	32.758	0.40484	0.0160835	0.0727701	0.19004	0.47872	0.568287	TRINITY_DN28539_c0_g2_i1.p1
TRINITY_DN28539_c0_g2_i3	26S proteasome regulatory subunit 4 homolog B [Vitis vinifera]	0.811333	1.10767	0.831667	0.719333	0.643504	0.862267	0.97107	0.407249	0.512163	0.985255	TRINITY_DN28539_c0_g2_i3.p1
TRINITY_DN28539_c0_g2_i4	26S proteasome regulatory subunit 4 homolog B [Vitis vinifera]	130.143	92.034	123.282	123.006	0.152289	0.546256	0.845632	0.310956	0.121301	0.450774	TRINITY_DN28539_c0_g2_i4.p1
TRINITY_DN26222_c1_g1_i1	26S proteasome regulatory subunit RPN13 [Beta vulgaris subsp. vulgaris]	12.1	14.215	20.7443	14.905	0.849813	0.112335	0.302356	0.18967	0.518544	0.505915	TRINITY_DN26222_c1_g1_i1.p1
TRINITY_DN26222_c1_g1_i2	26S proteasome regulatory subunit RPN13 [Beta vulgaris subsp. vulgaris]	4.85233	7.919	12.3207	8.32967	0.257833	0.00349157	0.0359278	0.13048	0.502236	0.377076	TRINITY_DN26222_c1_g1_i2.p1
TRINITY_DN26222_c1_g1_i6	26S proteasome regulatory subunit RPN13 [Cajanus cajan]	2.731	4.06867	5.60933	3.26467	0.356102	0.0274044	0.356361	0.289349	0.811551	0.140632	TRINITY_DN26222_c1_g1_i6.p1
TRINITY_DN26222_c1_g1_i5	26S proteasome regulatory subunit RPN13 [Prunus avium]	1.437	1.72367	2.01033	1.33467	0.863514	0.548541	0.926328	0.810298	0.835807	0.596615	TRINITY_DN26222_c1_g1_i5.p1
TRINITY_DN26222_c1_g1_i3	26S proteasome regulatory subunit RPN13 [Spinacia oleracea]	0.405667	0.531333	0	0	0.856143			9.32873e-06	3.52033e-05		TRINITY_DN26222_c1_g1_i3.p1
TRINITY_DN29305_c0_g1_i10	26S proteasome regulatory subunit S10B homolog B-like [Momordica charantia]	39.5393	54.573	80.84	62.431	0.495318	0.0213541	0.0543819	0.179847	0.34902	0.70841	TRINITY_DN29305_c0_g1_i10.p1
TRINITY_DN26814_c2_g3_i8	28 kDa heat- and acid-stable phosphoprotein [Populus euphratica]	0.175	0.728667	0.446667	0.890667							TRINITY_DN26814_c2_g3_i8.p1
TRINITY_DN26814_c2_g3_i2	28 kDa heat- and acid-stable phosphoprotein isoform X2 [Daucus carota subsp. sativus]	5.40167	2.62533	0.714667	2.88867	0.0700644	0.00123122	0.276682	0.0613759	0.545269	0.0191012	TRINITY_DN26814_c2_g3_i2.p1
TRINITY_DN26814_c2_g3_i3	28 kDa heat- and acid-stable phosphoprotein isoform X2 [Daucus carota subsp. sativus]	61.7843	71.1063	103.971	117.901	0.903682	0.118904	0.0106706	0.226797	0.0416549	0.208117	TRINITY_DN26814_c2_g3_i3.p1
TRINITY_DN26814_c2_g2_i7	28 kDa heat- and acid-stable phosphoprotein-like isoform X3 [Ipomoea nil]	71.5367	63.0023	102.022	96.4393	0.475653	0.366677	0.18612	0.0977356	0.0657014	0.65725	TRINITY_DN26814_c2_g2_i7.p2
TRINITY_DN30701_c0_g1_i1	28 kDa ribonucleoprotein, chloroplastic-like [Chenopodium quinoa]	27.2313	6.18	4.23333	7.705	8.46438e-06	4.68987e-05	0.000397739	0.388655	0.272857	0.105583	TRINITY_DN30701_c0_g1_i1.p1
TRINITY_DN30701_c0_g1_i10	28 kDa ribonucleoprotein, chloroplastic-like [Chenopodium quinoa]	0.208	0.341667	0.0673333	0.165333							TRINITY_DN30701_c0_g1_i10.p1
TRINITY_DN30701_c0_g1_i2	28 kDa ribonucleoprotein, chloroplastic-like [Chenopodium quinoa]	1.13867	0.688333	0.998667	0.382333	0.25685	0.64495	0.0843921	0.488301	0.485408	0.149307	TRINITY_DN30701_c0_g1_i2.p1
TRINITY_DN30701_c0_g1_i3	28 kDa ribonucleoprotein, chloroplastic-like [Chenopodium quinoa]	1.429	0.549333	0.517333	0.878333	0.0369543	0.0710851	0.421736	0.891954	0.339039	0.37235	TRINITY_DN30701_c0_g1_i3.p1
TRINITY_DN30701_c0_g1_i4	28 kDa ribonucleoprotein, chloroplastic-like [Chenopodium quinoa]	1.06167	1.19433	0.846	0.994333	0.953611	0.633363	0.989919	0.383174	0.879902	0.699498	TRINITY_DN30701_c0_g1_i4.p1
TRINITY_DN30701_c0_g1_i5	28 kDa ribonucleoprotein, chloroplastic-like [Chenopodium quinoa]	76.541	9.73533	13.186	19.0277	3.25248e-10	1.14152e-10	5.11712e-05	0.332338	0.00941679	0.0464561	TRINITY_DN30701_c0_g1_i5.p1
TRINITY_DN30701_c0_g1_i7	28 kDa ribonucleoprotein, chloroplastic-like [Chenopodium quinoa]	10.4317	2.945	4.474	2.92567	0.00026879	0.00498987	0.00110303	0.282841	0.694511	0.482128	TRINITY_DN30701_c0_g1_i7.p1
TRINITY_DN30701_c0_g1_i8	28 kDa ribonucleoprotein, chloroplastic-like [Chenopodium quinoa]	2.72633	3.089	2.70633	1.412	0.958287	0.872106	0.356045	0.671722	0.245733	0.34231	TRINITY_DN30701_c0_g1_i8.p1
TRINITY_DN30701_c0_g1_i9	28 kDa ribonucleoprotein, chloroplastic-like [Chenopodium quinoa]	26.4293	4.97533	5.01233	7.43033	4.63381e-07	7.4003e-06	0.000523397	0.934877	0.111279	0.152733	TRINITY_DN30701_c0_g1_i9.p1
TRINITY_DN33035_c2_g1_i8	28 kDa ribonucleoprotein, chloroplastic-like [Chenopodium quinoa]	34.2243	7.50033	10.6557	17.03	3.29827e-06	1.26663e-05	0.0609639	0.305763	0.0046854	0.0265792	TRINITY_DN33035_c2_g1_i8.p1
TRINITY_DN30437_c1_g2_i1	28 kDa ribonucleoprotein, chloroplastic-like [Hevea brasiliensis]	59.1133	20.9713	26.8363	26.0017	0.000513854	0.000911801	0.0216726	0.43161	0.241493	0.580954	TRINITY_DN30437_c1_g2_i1.p1
TRINITY_DN30437_c1_g2_i2	28 kDa ribonucleoprotein, chloroplastic-like [Hevea brasiliensis]	50.1357	11.966	12.412	13.9593	3.36752e-06	6.44259e-08	0.000600239	0.96237	0.404264	0.376362	TRINITY_DN30437_c1_g2_i2.p1
TRINITY_DN30437_c1_g2_i4	28 kDa ribonucleoprotein, chloroplastic-like [Hevea brasiliensis]	17.979	6.92233	10.838	11.8713	0.0064527	0.0649051	0.429507	0.191808	0.0432634	0.329193	TRINITY_DN30437_c1_g2_i4.p1
TRINITY_DN30437_c1_g1_i1	28 kDa ribonucleoprotein, chloroplastic-like [Nelumbo nucifera]	85.8493	39.5187	64.3993	62.1577	0.0101193	0.158329	0.506127	0.117999	0.0590106	0.562756	TRINITY_DN30437_c1_g1_i1.p1
TRINITY_DN30437_c1_g1_i2	28 kDa ribonucleoprotein, chloroplastic-like [Nelumbo nucifera]	78.6863	40.7157	73.4347	59.0757	0.0228872	0.533854	0.590239	0.0535411	0.0859281	0.922589	TRINITY_DN30437_c1_g1_i2.p1
TRINITY_DN27470_c1_g1_i2	28S ribosomal protein S29, mitochondrial [Hevea brasiliensis]	1.057	4.191	4.674	1.23033	0.000941462	6.03639e-05	0.620506	0.821227	0.00495913	0.000799885	TRINITY_DN27470_c1_g1_i2.p1
TRINITY_DN27470_c1_g1_i5	28S ribosomal protein S29, mitochondrial [Hevea brasiliensis]	1.38133	1.05233	1.29067	0.446	0.560038	0.705226	0.153416	0.782059	0.389747	0.195943	TRINITY_DN27470_c1_g1_i5.p1
TRINITY_DN27470_c1_g1_i1	28S ribosomal protein S29, mitochondrial [Manihot esculenta]	0.281667	1.019	0.963667	0.612333		0.0138091		0.853726	0.530558	0.585156	TRINITY_DN27470_c1_g1_i1.p1
TRINITY_DN27470_c1_g1_i12	28S ribosomal protein S29, mitochondrial [Manihot esculenta]	0.530667	1.62033	1.31	0.399333	0.0316495	0.0729852		0.521868	0.0092568	0.041117	TRINITY_DN27470_c1_g1_i12.p1
TRINITY_DN27470_c1_g1_i9	28S ribosomal protein S29, mitochondrial [Theobroma cacao]	11.14	6.787	12.952	8.821	0.105773	0.90567	0.736297	0.057362	0.21385	0.508266	TRINITY_DN27470_c1_g1_i9.p1
TRINITY_DN27470_c1_g1_i8	28S ribosomal protein S29, mitochondrial isoform X1 [Nelumbo nucifera]	1.02267	1.567	2.07533	0.936333	0.486262	0.116442	1	0.548008	0.42106	0.108005	TRINITY_DN27470_c1_g1_i8.p1
TRINITY_DN20641_c0_g1_i1	28S ribosomal protein S33, mitochondrial [Theobroma cacao]	9.43067	10.2793	14.3677	9.16567	0.951363	0.38663	0.813217	0.43977	0.902033	0.493373	TRINITY_DN20641_c0_g1_i1.p1
TRINITY_DN20641_c0_g1_i2	28S ribosomal protein S33, mitochondrial [Theobroma cacao]	7.676	4.76633	9.94567	4.61	0.165702	0.701778	0.288031	0.075837	0.867909	0.115004	TRINITY_DN20641_c0_g1_i2.p1
TRINITY_DN27928_c0_g1_i7	28S ribosomal protein S9, mitochondrial [Sesamum indicum]	3.115	6.60467	6.46633	3.766	0.0800292	0.0578906	0.452281	0.817177	0.233243	0.226282	TRINITY_DN27928_c0_g1_i7.p1
TRINITY_DN31536_c0_g1_i16	28S rRNA (cytosine(4447)-C(5))-methyltransferase [Populus euphratica]	1.467	0.455333	1.49667	0.866	0.11179	0.85729	0.321993	0.146685	0.367499	0.377022	TRINITY_DN31536_c0_g1_i16.p2
TRINITY_DN31536_c0_g1_i20	28S rRNA (cytosine(4447)-C(5))-methyltransferase [Populus euphratica]	0.896	1.66333	1.37533	0.821	0.214326	0.387768	0.875001	0.529624	0.188974	0.398185	TRINITY_DN31536_c0_g1_i20.p1
TRINITY_DN32705_c0_g1_i11	28S rRNA (cytosine(4447)-C(5))-methyltransferase [Vitis vinifera]	8.239	9.56067	8.906	5.15767	0.902406	0.926244	0.288792	0.656725	0.151891	0.190357	TRINITY_DN32705_c0_g1_i11.p1
TRINITY_DN26955_c0_g1_i1	28S rRNA (cytosine-C(5))-methyltransferase [Chenopodium quinoa]	0.931667	2.072	1.562	1.94133	0.1236	0.317536	0.0812647	0.448365	0.944625	0.461903	TRINITY_DN26955_c0_g1_i1.p1
TRINITY_DN26955_c0_g1_i15	28S rRNA (cytosine-C(5))-methyltransferase [Chenopodium quinoa]	1.758	2.66067	3.193	1.75433	0.45724	0.204794	0.939574	0.720007	0.501422	0.298496	TRINITY_DN26955_c0_g1_i15.p1
TRINITY_DN22788_c6_g1_i11	28S rRNA (cytosine-C(5))-methyltransferase [Citrus clementina]	4.50567	0.962667	1.79233	0.932667	7.37895e-05	0.0111851	0.0443087	0.221324	0.756846	0.627737	TRINITY_DN22788_c6_g1_i11.p1
TRINITY_DN22788_c6_g1_i12	28S rRNA (cytosine-C(5))-methyltransferase [Citrus clementina]	0.610667	1.15333	0.8	0.072	0.262428	0.737373	0.0113606	0.242014	0.000371551	0.00179579	TRINITY_DN22788_c6_g1_i12.p1
TRINITY_DN22788_c6_g1_i16	28S rRNA (cytosine-C(5))-methyltransferase [Citrus clementina]	0.608	0.684	0.258	1.01267	0.993253	0.129438	0.415444	0.0856453	0.449446	0.0620791	TRINITY_DN22788_c6_g1_i16.p1
TRINITY_DN32705_c0_g1_i16	28S rRNA (cytosine-C(5))-methyltransferase [Nelumbo nucifera]	4.88067	12.7587	18.115	3.67367	0.0115019	8.18693e-05	0.586649	0.254739	0.000490289	2.47346e-07	TRINITY_DN32705_c0_g1_i16.p1
TRINITY_DN32705_c0_g1_i17	28S rRNA (cytosine-C(5))-methyltransferase [Nelumbo nucifera]	7.65633	13.6737	14.0153	12.2717	0.159011	0.110979	0.0789355	0.943671	0.923371	0.923599	TRINITY_DN32705_c0_g1_i17.p1
TRINITY_DN32705_c0_g1_i19	28S rRNA (cytosine-C(5))-methyltransferase [Nelumbo nucifera]	3.112	8.90433	9.009	5.34833	0.0142729	0.00666535	0.154131	0.892081	0.25601	0.214405	TRINITY_DN32705_c0_g1_i19.p1
TRINITY_DN32705_c0_g1_i6	28S rRNA (cytosine-C(5))-methyltransferase [Nelumbo nucifera]	0.568667	0.970333	0.384667	0.649667	0.362158			0.0621955	0.599552		TRINITY_DN32705_c0_g1_i6.p1
TRINITY_DN32705_c0_g1_i3	28S rRNA (cytosine-C(5))-methyltransferase [Pyrus x bretschneideri]	0.710333	1.708	1.025	0.963667	0.0788999	0.485458	0.533438	0.181605	0.391918	0.967811	TRINITY_DN32705_c0_g1_i3.p1
TRINITY_DN26955_c0_g1_i10	28S rRNA (cytosine-C(5))-methyltransferase [Ziziphus jujuba]	0.470333	0.402667	0.248	0.074							TRINITY_DN26955_c0_g1_i10.p1
TRINITY_DN26955_c0_g1_i12	28S rRNA (cytosine-C(5))-methyltransferase [Ziziphus jujuba]	0.326	0.504333	0.413667	0.317	0.467202			0.624954	0.578981	0.832418	TRINITY_DN26955_c0_g1_i12.p1
TRINITY_DN26955_c0_g1_i2	28S rRNA (cytosine-C(5))-methyltransferase isoform X1 [Citrus clementina]	3.75233	3.69567	3.15633	2.90467	0.73292	0.411195	0.774098	0.541663	0.924769	0.694081	TRINITY_DN26955_c0_g1_i2.p1
TRINITY_DN26955_c0_g1_i5	28S rRNA (cytosine-C(5))-methyltransferase isoform X1 [Citrus clementina]	0.123333	0.108667	0	0.101							TRINITY_DN26955_c0_g1_i5.p1
TRINITY_DN26955_c0_g1_i6	28S rRNA (cytosine-C(5))-methyltransferase isoform X1 [Citrus clementina]	1.56467	3.32667	4.32467	2.49767	0.0872512	0.00612604	0.142319	0.484565	0.68163	0.215615	TRINITY_DN26955_c0_g1_i6.p1
TRINITY_DN31536_c0_g1_i10	28S rRNA (cytosine-C(5))-methyltransferase isoform X1 [Gossypium raimondii]	0.620333	2.44033	1.673	0.849	0.00219588	0.0179035	0.398378	0.161114	0.0172706	0.139225	TRINITY_DN31536_c0_g1_i10.p1
TRINITY_DN31536_c0_g1_i19	28S rRNA (cytosine-C(5))-methyltransferase isoform X1 [Gossypium raimondii]	0.721	1.809	1.23733	0.648333	0.0352039	0.278337	1	0.252189	0.0257865	0.249548	TRINITY_DN31536_c0_g1_i19.p1
TRINITY_DN31536_c0_g1_i26	28S rRNA (cytosine-C(5))-methyltransferase isoform X1 [Gossypium raimondii]	0.161	1.198	0.502	0.126	0.0466879			0.393569	0.0314494		TRINITY_DN31536_c0_g1_i26.p1
TRINITY_DN31536_c0_g1_i7	28S rRNA (cytosine-C(5))-methyltransferase isoform X1 [Gossypium raimondii]	2.79133	0.515333	1.694	1.69767	0.041293	0.12618	0.38068	0.196316	0.137869	0.660547	TRINITY_DN31536_c0_g1_i7.p1
TRINITY_DN26955_c0_g1_i14	28S rRNA (cytosine-C(5))-methyltransferase isoform X2 [Camelina sativa]	0.0863333	0.397333	0.658333	0.292							TRINITY_DN26955_c0_g1_i14.p1
TRINITY_DN33035_c2_g1_i1	29 kDa ribonucleoprotein A, chloroplastic [Eucalyptus grandis]	0.520667	2.86433	3.83033	1.10567	0.000920872	0.000288824	0.281056	0.550064	0.150158	0.0697101	TRINITY_DN33035_c2_g1_i1.p1
TRINITY_DN33035_c2_g1_i10	29 kDa ribonucleoprotein A, chloroplastic [Eucalyptus grandis]	2.15433	6.778	5.062	2.98067	0.0102633	0.0660965	0.322672	0.394676	0.0845477	0.35042	TRINITY_DN33035_c2_g1_i10.p1
TRINITY_DN33035_c2_g1_i12	29 kDa ribonucleoprotein A, chloroplastic [Eucalyptus grandis]	2.29067	3.269	6.131	2.69867	0.549019	0.0241118	0.478535	0.0909628	0.947956	0.0708248	TRINITY_DN33035_c2_g1_i12.p1
TRINITY_DN33035_c2_g1_i7	29 kDa ribonucleoprotein A, chloroplastic [Eucalyptus grandis]	0.994333	1.12367	1.669	0.888667	0.958808	0.575394	0.931891	0.605891	0.94021	0.522847	TRINITY_DN33035_c2_g1_i7.p1
TRINITY_DN28530_c1_g1_i3	2-alkenal reductase (NADP(+)-dependent) [Beta vulgaris subsp. vulgaris]	0.267	0.295667	0.247333	0.063							TRINITY_DN28530_c1_g1_i3.p1
TRINITY_DN27505_c1_g1_i2	2-alkenal reductase (NADP(+)-dependent)-like [Chenopodium quinoa]	35.3517	9.34867	9.73633	10.311	8.37488e-05	9.58084e-06	0.00126673	0.998997	0.522637	0.515633	TRINITY_DN27505_c1_g1_i2.p2
TRINITY_DN27505_c1_g1_i3	2-alkenal reductase (NADP(+)-dependent)-like [Chenopodium quinoa]	14.8433	3.44533	3.46567	6.27167	1.62367e-05	1.75763e-06	0.0344225	0.888058	0.0580912	0.0359102	TRINITY_DN27505_c1_g1_i3.p1
TRINITY_DN27505_c1_g1_i4	2-alkenal reductase (NADP(+)-dependent)-like [Chenopodium quinoa]	8.10233	9.39733	15.4527	20.2553	0.936458	0.119796	0.00450882	0.113913	0.00418594	0.103486	TRINITY_DN27505_c1_g1_i4.p1
TRINITY_DN27505_c1_g1_i7	2-alkenal reductase (NADP(+)-dependent)-like [Chenopodium quinoa]	13.9967	9.86933	15.917	34.7637	0.194618	0.972037	0.00291121	0.137306	2.62991e-05	0.000670343	TRINITY_DN27505_c1_g1_i7.p1
TRINITY_DN28530_c1_g1_i1	2-alkenal reductase (NADP(+)-dependent)-like [Chenopodium quinoa]	22.229	44.0123	64.6953	33.316	0.0893397	0.000720328	0.087831	0.213488	0.717444	0.0544213	TRINITY_DN28530_c1_g1_i1.p1
TRINITY_DN30785_c3_g1_i18	2-alkenal reductase (NADP(+)-dependent)-like [Ipomoea nil]	1.423	0.515667	0.264333	2.53167	0.0405339	0.00704129	0.205481		0.00130609	0.000177838	TRINITY_DN30785_c3_g1_i18.p1
TRINITY_DN30785_c3_g1_i2	2-alkenal reductase (NADP(+)-dependent)-like [Ipomoea nil]	1.86933	0.501667	0.32	12.3633	0.00497365	0.00275548	2.37488e-06		2.00875e-11	3.34151e-11	TRINITY_DN30785_c3_g1_i2.p1
TRINITY_DN30785_c3_g1_i6	2-alkenal reductase (NADP(+)-dependent)-like [Ipomoea nil]	9.74767	3.698	3.10467	47.954	0.015385	0.000810305	1.88605e-05	0.599109	9.63413e-11	6.87862e-21	TRINITY_DN30785_c3_g1_i6.p1
TRINITY_DN30785_c3_g1_i17	2-alkenal reductase (NADP(+)-dependent)-like [Olea europaea var. sylvestris]	44.0993	10.243	10.469	15.2517	1.0014e-05	5.16577e-07	0.00329878	0.978112	0.156731	0.123419	TRINITY_DN30785_c3_g1_i17.p1
TRINITY_DN23570_c1_g1_i2	2-alkenal reductase (NADP(+)-dependent)-like [Prunus avium]	15.7067	2.38433	2.292	2.656	2.14799e-08	1.77045e-11	5.99047e-07	0.821306	0.500778	0.379971	TRINITY_DN23570_c1_g1_i2.p1
TRINITY_DN23570_c1_g1_i3	2-alkenal reductase (NADP(+)-dependent)-like [Prunus avium]	44.2103	7.433	7.06233	8.14167	3.67926e-08	3.3619e-11	1.96081e-06	0.74655	0.473578	0.296499	TRINITY_DN23570_c1_g1_i3.p1
TRINITY_DN23570_c1_g1_i5	2-alkenal reductase (NADP(+)-dependent)-like [Prunus avium]	210.396	6.44467	4.63333	31.2177	1.55227e-15	1.80732e-28	1.7112e-07	0.328908	1.27022e-05	2.57424e-11	TRINITY_DN23570_c1_g1_i5.p1
TRINITY_DN30785_c3_g1_i13	2-alkenal reductase (NADP(+)-dependent)-like [Quercus suber]	63.6983	2.054	1.39467	3.33267	1.87588e-20	4.8087e-09	8.082e-10	0.518458	0.25204	0.178748	TRINITY_DN30785_c3_g1_i13.p1
TRINITY_DN30785_c3_g1_i14	2-alkenal reductase (NADP(+)-dependent)-like [Quercus suber]	1.61133	0.363333	0.222	0.0466667							TRINITY_DN30785_c3_g1_i14.p1
TRINITY_DN30785_c3_g1_i5	2-alkenal reductase (NADP(+)-dependent)-like [Quercus suber]	2.89333	0.212667	0.144667	1.57633	0.00133497	5.52873e-05	0.360383				TRINITY_DN30785_c3_g1_i5.p1
TRINITY_DN30785_c3_g1_i7	2-alkenal reductase (NADP(+)-dependent)-like [Quercus suber]	0	0.57	0.685	1.92867							TRINITY_DN30785_c3_g1_i7.p1
TRINITY_DN30785_c3_g1_i9	2-alkenal reductase (NADP(+)-dependent)-like [Quercus suber]	24.3773	6.63467	6.128	8.31267	5.60486e-05	2.95308e-06	0.00333937	0.701223	0.288417	0.157198	TRINITY_DN30785_c3_g1_i9.p1
TRINITY_DN30785_c3_g1_i1	2-alkenal reductase (NADP(+)-dependent)-like isoform X1 [Quercus suber]	44.171	15.34	20.8297	46.603	0.000995469	0.00238438	0.590557	0.335223	0.00021835	0.000258057	TRINITY_DN30785_c3_g1_i1.p1
TRINITY_DN30785_c3_g1_i3	2-alkenal reductase (NADP(+)-dependent)-like isoform X1 [Quercus suber]	45.7487	10.6257	12.1677	22.9193	2.43157e-06	3.80094e-07	0.0688692	0.719769	0.0054124	0.00468757	TRINITY_DN30785_c3_g1_i3.p1
TRINITY_DN30785_c3_g1_i4	2-alkenal reductase (NADP(+)-dependent)-like isoform X1 [Quercus suber]	35.552	3.369	1.60733	3.61	3.9089e-12	2.77917e-18	4.93344e-09	0.0461216	0.576468	0.0259255	TRINITY_DN30785_c3_g1_i4.p1
TRINITY_DN26627_c0_g4_i1	2-carboxy-1,4-naphthoquinone phytyltransferase, chloroplastic [Beta vulgaris subsp. vulgaris]	0	0	0.199333	0							TRINITY_DN26627_c0_g4_i1.p1
TRINITY_DN26627_c0_g4_i3	2-carboxy-1,4-naphthoquinone phytyltransferase, chloroplastic [Beta vulgaris subsp. vulgaris]	14.0677	12.9517	18.4683	10.484	0.624535	0.590136	0.62811	0.309052	0.888609	0.201862	TRINITY_DN26627_c0_g4_i3.p1
TRINITY_DN26627_c0_g1_i1	2-carboxy-1,4-naphthoquinone phytyltransferase, chloroplastic-like isoform X1 [Chenopodium quinoa]	0.946667	1.77467	1.446	0.870333	0.19009	0.359863	1	0.466553	0.154838	0.33315	TRINITY_DN26627_c0_g1_i1.p1
TRINITY_DN26627_c0_g1_i2	2-carboxy-1,4-naphthoquinone phytyltransferase, chloroplastic-like isoform X1 [Chenopodium quinoa]	6.563	12.5367	17.1563	7.92733	0.13642	0.00625247	0.410242	0.33975	0.363978	0.035579	TRINITY_DN26627_c0_g1_i2.p1
TRINITY_DN27508_c0_g1_i4	2-carboxy-D-arabinitol-1-phosphatase [Hevea brasiliensis]	0.956333	0.667333	0.832667	0.173333	0.35569	0.615907	0.139314	0.676183	0.281048	0.193911	TRINITY_DN27508_c0_g1_i4.p1
TRINITY_DN27508_c0_g1_i5	2-carboxy-D-arabinitol-1-phosphatase [Hevea brasiliensis]	0.825333	0.895333	0.668333	0.543667	1	0.681618	0.690467	0.607092	0.567976	0.982775	TRINITY_DN27508_c0_g1_i5.p2
TRINITY_DN27508_c0_g1_i6	2-carboxy-D-arabinitol-1-phosphatase [Hevea brasiliensis]	15.9603	5.89933	5.12967	5.64333	0.000747411	3.22378e-05	0.00713198	0.510059	0.801679	0.465769	TRINITY_DN27508_c0_g1_i6.p1
TRINITY_DN27508_c0_g1_i7	2-carboxy-D-arabinitol-1-phosphatase [Hevea brasiliensis]	11.047	2.03	1.97567	2.71367	2.19856e-07	3.14076e-06	0.00150359	0.879475	0.295196	0.297726	TRINITY_DN27508_c0_g1_i7.p1
TRINITY_DN27508_c0_g1_i8	2-carboxy-D-arabinitol-1-phosphatase [Hevea brasiliensis]	0.693667	1.40333	1.00467	0.548333							TRINITY_DN27508_c0_g1_i8.p2
TRINITY_DN27508_c0_g1_i2	2-carboxy-D-arabinitol-1-phosphatase [Quercus suber]	0.324667	0.109667	0.153333	0.076							TRINITY_DN27508_c0_g1_i2.p1
TRINITY_DN27508_c0_g1_i3	2-carboxy-D-arabinitol-1-phosphatase [Quercus suber]	2.998	2.07667	1.219	1.39067	0.202817	0.156626	0.258613	0.411396	0.638457	0.834743	TRINITY_DN27508_c0_g1_i3.p1
TRINITY_DN21377_c0_g1_i1	2-C-methyl-D-erythritol 2,4-cyclodiphosphate synthase, chloroplastic [Quercus suber]	22.354	6.88067	9.18833	11.9727	0.000131849	0.000647272	0.114543	0.411607	0.0367243	0.134681	TRINITY_DN21377_c0_g1_i1.p1
TRINITY_DN21377_c0_g1_i2	2-C-methyl-D-erythritol 2,4-cyclodiphosphate synthase, chloroplastic [Quercus suber]	19.9227	3.91433	5.91167	10.725	1.95026e-06	2.03726e-05	0.124339	0.291628	0.00324042	0.0260659	TRINITY_DN21377_c0_g1_i2.p1
TRINITY_DN32992_c0_g1_i4	2-C-methyl-D-erythritol 4-phosphate cytidylyltransferase, chloroplastic isoform X1 [Gossypium hirsutum]	2.96	2.735	2.00367	2.18533	0.630287	0.144154	0.591119	0.278347	0.844166	0.469179	TRINITY_DN32992_c0_g1_i4.p1
TRINITY_DN32992_c0_g1_i15	2-C-methyl-D-erythritol 4-phosphate cytidylyltransferase, chloroplastic-like [Chenopodium quinoa]	0.832667	0.908667	0.748333	0.885	0.974798	0.630233	0.60844	0.578478	0.693523	0.383778	TRINITY_DN32992_c0_g1_i15.p1
TRINITY_DN32992_c0_g1_i16	2-C-methyl-D-erythritol 4-phosphate cytidylyltransferase, chloroplastic-like [Chenopodium quinoa]	1.00133	0.530667	1.009	0.209	0.0847879	0.799975	0.0749377	0.119268	0.328398	0.0751425	TRINITY_DN32992_c0_g1_i16.p1
TRINITY_DN32992_c0_g1_i19	2-C-methyl-D-erythritol 4-phosphate cytidylyltransferase, chloroplastic-like [Chenopodium quinoa]	0.457	0.0773333	0.215667	0.0483333	0.0327288	0.201425	0.00731594	0.374399			TRINITY_DN32992_c0_g1_i19.p1
TRINITY_DN32992_c0_g1_i22	2-C-methyl-D-erythritol 4-phosphate cytidylyltransferase, chloroplastic-like [Chenopodium quinoa]	1.36233	1.18633	1.86333	1.03267	0.623648	0.592603	0.834276	0.397275		0.43564	TRINITY_DN32992_c0_g1_i22.p1
TRINITY_DN32992_c0_g1_i28	2-C-methyl-D-erythritol 4-phosphate cytidylyltransferase, chloroplastic-like [Chenopodium quinoa]	2.91633	2.98333	2.44967	2.077	0.869697	0.397638	0.567755	0.386296	0.556741	0.921499	TRINITY_DN32992_c0_g1_i28.p1
TRINITY_DN32992_c0_g1_i8	2-C-methyl-D-erythritol 4-phosphate cytidylyltransferase, chloroplastic-like [Chenopodium quinoa]	0.09	0.470333	0	0.055	0.0986645			7.73465e-11	0.0446813		TRINITY_DN32992_c0_g1_i8.p1
TRINITY_DN22002_c0_g1_i1	2-Cys peroxiredoxin BAS1, chloroplastic-like [Nelumbo nucifera]	174.199	70.154	107.078	68.4943	0.00197503	0.0265893	0.00807675	0.134112	0.651703	0.293506	TRINITY_DN22002_c0_g1_i1.p1
TRINITY_DN22002_c0_g1_i2	2-Cys peroxiredoxin BAS1, chloroplastic-like [Nelumbo nucifera]	143.689	79.3147	110.229	63.3477	0.0330197	0.169625	0.0191958	0.276146	0.821479	0.132035	TRINITY_DN22002_c0_g1_i2.p1
TRINITY_DN29230_c0_g2_i12	2-dehydro-3-deoxyphosphoheptonate aldolase family protein [Populus trichocarpa]	0.091	1.45267	1.83	1.56733	4.13236e-05	1.26847e-06	0.000210219	0.663514	0.812089	0.910061	TRINITY_DN29230_c0_g2_i12.p1
TRINITY_DN26783_c2_g1_i3	2-dehydro-3-deoxyphosphooctonate aldolase [Ricinus communis]	0.062	0.769	0.93	0.151333							TRINITY_DN26783_c2_g1_i3.p1
TRINITY_DN26783_c2_g1_i6	2-dehydro-3-deoxyphosphooctonate aldolase 1 [Beta vulgaris subsp. vulgaris]	0.244	1.30267	0.924667	1.06167	0.00222543			0.410952	0.980114		TRINITY_DN26783_c2_g1_i6.p1
TRINITY_DN26783_c2_g1_i1	2-dehydro-3-deoxyphosphooctonate aldolase 1 [Ziziphus jujuba]	1.46167	3.65867	5.66633	4.91667	0.0752519	0.00114339	0.000612742	0.333772	0.269775	0.848832	TRINITY_DN26783_c2_g1_i1.p1
TRINITY_DN26783_c2_g1_i2	2-dehydro-3-deoxyphosphooctonate aldolase 1 [Ziziphus jujuba]	0	0.152333	0.35	0.201							TRINITY_DN26783_c2_g1_i2.p1
TRINITY_DN26783_c2_g1_i5	2-dehydro-3-deoxyphosphooctonate aldolase 1 [Ziziphus jujuba]	4.075	12.183	23.8223	18.0557	0.013847	4.93679e-08	7.62709e-07	0.0616895	0.129807	0.770449	TRINITY_DN26783_c2_g1_i5.p1
TRINITY_DN23250_c0_g1_i3	2-hydroxy-6-oxononadienedioate/2-hydroxy-6-oxononatrienedioate hydrolase isoform X1 [Solanum tuberosum]	0.187333	1.88167	2.24	0.404667	0.000630668	5.1129e-05		0.729773	0.010869	0.0021984	TRINITY_DN23250_c0_g1_i3.p1
TRINITY_DN29145_c0_g3_i2	2-hydroxyacyl-CoA lyase [Nelumbo nucifera]	37.3117	18.506	22.3933	86.187	0.0152818	0.0288973	0.00150687	0.579189	1.1625e-07	4.0124e-09	TRINITY_DN29145_c0_g3_i2.p1
TRINITY_DN29145_c0_g3_i5	2-hydroxyacyl-CoA lyase [Nelumbo nucifera]	34.8307	16.8603	17.302	56.886	0.0107571	0.00396994	0.0439458	0.961227	7.89343e-06	6.68284e-08	TRINITY_DN29145_c0_g3_i5.p1
TRINITY_DN29145_c0_g1_i1	2-hydroxyacyl-CoA lyase [Vitis vinifera]	1.24267	6.87567	2.908	0.775667	0.000178117	0.0716248	0.389914	0.0228269	1.69758e-05	0.0132435	TRINITY_DN29145_c0_g1_i1.p1
TRINITY_DN29570_c0_g1_i1	2-hydroxyisoflavanone dehydratase [Eucalyptus grandis]	28.74	8.91433	14.6877	47.6167	0.000666985	0.0154932	0.0598303	0.0845641	3.7608e-08	2.07167e-07	TRINITY_DN29570_c0_g1_i1.p1
TRINITY_DN25511_c0_g2_i1	2-hydroxyisoflavanone dehydratase-like [Capsicum annuum]	0.951	0.616333	0.662333	0.406333							TRINITY_DN25511_c0_g2_i1.p1
TRINITY_DN20277_c0_g1_i1	2-hydroxyisoflavanone dehydratase-like [Hevea brasiliensis]	9.956	35.7107	45.426	31.856	0.0176956	0.00243043	0.00865333	0.446929	0.852717	0.575289	TRINITY_DN20277_c0_g1_i1.p1
TRINITY_DN29570_c0_g1_i7	2-hydroxyisoflavanone dehydratase-like [Juglans regia]	85.742	54.827	95.8343	133.167	0.142973	0.954716	0.0821444	0.0868916	0.00362095	0.0576578	TRINITY_DN29570_c0_g1_i7.p1
TRINITY_DN21508_c0_g1_i1	2-hydroxyisoflavanone dehydratase-like [Olea europaea var. sylvestris]	11.122	8.577	10.2483	8.92567	0.285622	0.535121	0.742314	0.629379	0.556073	0.894443	TRINITY_DN21508_c0_g1_i1.p1
TRINITY_DN29556_c4_g1_i1	2-hydroxyisoflavanone dehydratase-like [Vitis vinifera]	58.443	19.7137	24.809	44.031	0.000557563	0.00145265	0.599037	0.455927	0.00224985	0.0050773	TRINITY_DN29556_c4_g1_i1.p1
TRINITY_DN29556_c4_g1_i2	2-hydroxyisoflavanone dehydratase-like [Vitis vinifera]	77.22	16.7683	19.4993	65.6857	2.3308e-06	9.23958e-07	0.871813	0.671289	1.70117e-06	2.84785e-07	TRINITY_DN29556_c4_g1_i2.p1
TRINITY_DN90548_c0_g1_i1	2-hydroxyisoflavanone dehydratase-like [Vitis vinifera]	0.51	0.894667	0.514333	0.822333							TRINITY_DN90548_c0_g1_i1.p1
TRINITY_DN94772_c0_g1_i1	2-hydroxyisoflavanone dehydratase-like [Vitis vinifera]	0.348667	0.795333	0.410667	0.321333							TRINITY_DN94772_c0_g1_i1.p1
TRINITY_DN26460_c0_g1_i2	2-hydroxymuconate semialdehyde hydrolase [Ziziphus jujuba]	53.1047	41.2603	39.1593	36.1813	0.276161	0.151417	0.375948	0.706353	0.936016	0.713254	TRINITY_DN26460_c0_g1_i2.p1
TRINITY_DN26460_c0_g1_i7	2-hydroxymuconate semialdehyde hydrolase [Ziziphus jujuba]	6.36567	1.764	2.267	3.74233	0.00300191	0.00543192	0.314989	0.672348	0.0463376	0.090841	TRINITY_DN26460_c0_g1_i7.p1
TRINITY_DN30309_c1_g1_i2	2-isopropylmalate synthase 1, chloroplastic-like, partial [Chenopodium quinoa]	0.140333	0	0.114333	0.248333							TRINITY_DN30309_c1_g1_i2.p1
TRINITY_DN30309_c1_g1_i1	2-isopropylmalate synthase A-like isoform X1 [Chenopodium quinoa]	0.708667	0.277333	0.324333	0.471667	0.0337061	0.0298985	0.550318	0.822018	0.194705	0.232375	TRINITY_DN30309_c1_g1_i1.p1
TRINITY_DN30309_c1_g1_i3	2-isopropylmalate synthase A-like isoform X1 [Chenopodium quinoa]	21.1733	13.751	16.2463	18.3033	0.0881671	0.170574	0.981342	0.614995	0.110036	0.193339	TRINITY_DN30309_c1_g1_i3.p1
TRINITY_DN30309_c1_g1_i5	2-isopropylmalate synthase A-like isoform X1 [Chenopodium quinoa]	1.14633	0.366	0.413667	0.519667	0.00806629	0.00485153	0.103305	0.889989	0.301809	0.363407	TRINITY_DN30309_c1_g1_i5.p1
TRINITY_DN30309_c1_g1_i7	2-isopropylmalate synthase A-like isoform X1 [Chenopodium quinoa]	35.396	20.175	21.8497	23.5897	0.0349304	0.0310595	0.326018	0.888671	0.264203	0.284443	TRINITY_DN30309_c1_g1_i7.p1
TRINITY_DN21597_c0_g1_i1	2-keto-3-deoxy-L-rhamnonate aldolase [Cucumis melo]	214.609	102.531	33.2793	87.7037	0.0199246	4.98045e-09	0.0158673	0.000625585	0.957548	0.000212722	TRINITY_DN21597_c0_g1_i1.p1
TRINITY_DN24420_c1_g1_i2	2-keto-3-deoxy-L-rhamnonate aldolase-like [Solanum tuberosum]	13.963	9.02633	11.0633	9.82567	0.115215	0.228193	0.489086	0.558941	0.45517	0.796814	TRINITY_DN24420_c1_g1_i2.p1
TRINITY_DN24420_c1_g1_i3	2-keto-3-deoxy-L-rhamnonate aldolase-like [Solanum tuberosum]	22.0447	9.88933	11.0747	18.982	0.00518037	0.00486316	0.901984	0.787843	0.00796376	0.00593496	TRINITY_DN24420_c1_g1_i3.p1
TRINITY_DN25121_c0_g1_i1	2-methoxy-6-polyprenyl-1,4-benzoquinol methylase, mitochondrial isoform X1 [Momordica charantia]	1.82	1.935	2.328	2.35533	0.916294	0.668609	0.269817	0.669143	0.300895	0.539817	TRINITY_DN25121_c0_g1_i1.p1
TRINITY_DN25121_c0_g1_i2	2-methoxy-6-polyprenyl-1,4-benzoquinol methylase, mitochondrial isoform X2 [Momordica charantia]	1.309	1.16533	1.12433	0.859333	0.61016	0.516859	0.53187	0.833077	0.813755	0.915639	TRINITY_DN25121_c0_g1_i2.p1
TRINITY_DN25121_c0_g1_i3	2-methoxy-6-polyprenyl-1,4-benzoquinol methylase, mitochondrial isoform X2 [Momordica charantia]	4.84033	7.11367	10.0723	12.1113	0.443742	0.0368903	0.00196666	0.304469	0.0421446	0.169238	TRINITY_DN25121_c0_g1_i3.p1
TRINITY_DN25063_c0_g1_i8	2-methoxy-6-polyprenyl-1,4-benzoquinol methylase, mitochondrial-like isoform X2 [Chenopodium quinoa]	0.153	1.00767	0.910333	0.183667	0.0611361	0.06694		0.85091	0.152489	0.17775	TRINITY_DN25063_c0_g1_i8.p1
TRINITY_DN32037_c2_g1_i1	2-methyl-6-phytyl-1,4-hydroquinone methyltransferase, chloroplastic [Beta vulgaris subsp. vulgaris]	6.73033	5.24367	5.57733	5.41833	0.279632	0.299262	0.665808	0.942296	0.616964	0.681186	TRINITY_DN32037_c2_g1_i1.p1
TRINITY_DN32037_c2_g1_i5	2-methyl-6-phytyl-1,4-hydroquinone methyltransferase, chloroplastic [Beta vulgaris subsp. vulgaris]	6.01533	3.41167	3.831	4.52433	0.039435	0.0535857	0.673331	0.781523	0.125116	0.166164	TRINITY_DN32037_c2_g1_i5.p1
TRINITY_DN32037_c2_g1_i7	2-methyl-6-phytyl-1,4-hydroquinone methyltransferase, chloroplastic [Beta vulgaris subsp. vulgaris]	1.78633	2.59633	1.809	1.45467	0.510889	0.863295	0.800876	0.227125	0.270084	0.814669	TRINITY_DN32037_c2_g1_i7.p1
TRINITY_DN32037_c2_g1_i2	2-methyl-6-phytyl-1,4-hydroquinone methyltransferase, chloroplastic [Jatropha curcas]	128.09	35.943	55.8853	69.4587	2.48458e-05	0.000452863	0.112775	0.105918	0.00843648	0.115071	TRINITY_DN32037_c2_g1_i2.p1
TRINITY_DN32037_c2_g1_i12	2-methyl-6-phytyl-1,4-hydroquinone methyltransferase, chloroplastic [Ricinus communis]	10.5573	7.32467	9.305	7.005	0.164744	0.431153	0.363188	0.480572	0.789573	0.702444	TRINITY_DN32037_c2_g1_i12.p1
TRINITY_DN32037_c2_g1_i10	2-methyl-6-phytyl-1,4-hydroquinone methyltransferase, chloroplastic [Theobroma cacao]	3.992	4.957	7.08767	3.576	0.810366	0.160752	1	0.344267	0.705443	0.149059	TRINITY_DN32037_c2_g1_i10.p1
TRINITY_DN28335_c1_g1_i1	2-methylene-furan-3-one reductase [Beta vulgaris subsp. vulgaris]	45.8937	26.7017	25.0707	41.758	0.0447081	0.0110919	1	0.67934	0.0536179	0.00969285	TRINITY_DN28335_c1_g1_i1.p2
TRINITY_DN28335_c1_g1_i3	2-methylene-furan-3-one reductase [Beta vulgaris subsp. vulgaris]	356.704	142.517	154.114	268.783	0.00130815	0.000447037	0.564865	0.88554	0.0109025	0.00512468	TRINITY_DN28335_c1_g1_i3.p2
TRINITY_DN28817_c0_g1_i1	2-methylene-furan-3-one reductase [Beta vulgaris subsp. vulgaris]	26.713	20.85	19.657	27.39	0.26473	0.156097	0.719199	0.718064	0.186096	0.0793625	TRINITY_DN28817_c0_g1_i1.p1
TRINITY_DN28817_c0_g1_i10	2-methylene-furan-3-one reductase [Beta vulgaris subsp. vulgaris]	81.3993	7.92	4.15433	22.9637	9.02372e-11	1.90761e-08	0.00574046	0.19447	0.00736951	0.00143006	TRINITY_DN28817_c0_g1_i10.p1
TRINITY_DN28817_c0_g1_i11	2-methylene-furan-3-one reductase [Beta vulgaris subsp. vulgaris]	17.1657	9.48733	11.601	22.2653	0.0741189	0.139011	0.328426	0.64794	0.0102592	0.0155112	TRINITY_DN28817_c0_g1_i11.p1
TRINITY_DN28817_c0_g1_i2	2-methylene-furan-3-one reductase [Beta vulgaris subsp. vulgaris]	108.42	56.9697	60.9427	86.8387	0.017629	0.0125849	0.683668	0.913039	0.0623918	0.0458361	TRINITY_DN28817_c0_g1_i2.p1
TRINITY_DN28817_c0_g1_i3	2-methylene-furan-3-one reductase [Beta vulgaris subsp. vulgaris]	75.3637	38.6393	44.527	82.7263	0.0165417	0.0241714	0.538557	0.682667	0.00405928	0.00393686	TRINITY_DN28817_c0_g1_i3.p1
TRINITY_DN28817_c0_g1_i5	2-methylene-furan-3-one reductase [Beta vulgaris subsp. vulgaris]	191.161	9.48133	7.78333	41.999	1.31968e-17	7.97461e-16	0.00035128	0.528202	7.51933e-05	3.94916e-05	TRINITY_DN28817_c0_g1_i5.p1
TRINITY_DN28817_c0_g1_i8	2-methylene-furan-3-one reductase [Beta vulgaris subsp. vulgaris]	50.985	17.852	14.8517	31.0557	0.000329067	9.02066e-06	0.217273	0.412663	0.0352145	0.00393108	TRINITY_DN28817_c0_g1_i8.p1
TRINITY_DN21076_c0_g1_i1	2-methylene-furan-3-one reductase [Vitis vinifera]	46.4753	0	0.0236667	0.056	7.13088e-23	9.92299e-24	1.28283e-20				TRINITY_DN21076_c0_g1_i1.p1
TRINITY_DN28335_c1_g1_i2	2-methylene-furan-3-one reductase-like [Spinacia oleracea]	343.208	19.2367	12.3373	73.6193	3.93775e-16	8.95083e-18	0.000198515	0.185405	0.000180415	4.67643e-06	TRINITY_DN28335_c1_g1_i2.p1
TRINITY_DN9059_c0_g1_i1	2-oxoglutarate (2OG) and Fe(II)-dependent oxygenase superfamily protein [Arabidopsis thaliana]	1.22767	1.05067	1.05933	3.251			0.0235747		0.00715328	0.00430676	TRINITY_DN9059_c0_g1_i1.p1
TRINITY_DN29176_c1_g1_i1	2-oxoglutarate dehydrogenase, mitochondrial-like [Carica papaya]	47.6087	42.5933	60.7223	60.095	0.506546	0.636153	0.223117	0.263811	0.0876178	0.48333	TRINITY_DN29176_c1_g1_i1.p1
TRINITY_DN29176_c1_g1_i2	2-oxoglutarate dehydrogenase, mitochondrial-like [Carica papaya]	0.526667	0.775667	0.452667	0.998	0.733179	0.766742	0.335514	0.384372	0.422427	0.183383	TRINITY_DN29176_c1_g1_i2.p1
TRINITY_DN29176_c1_g1_i5	2-oxoglutarate dehydrogenase, mitochondrial-like [Ipomoea nil]	0.777	2.67567	4.27467	1.43733	0.0128098	7.96214e-05	0.218615	0.267213	0.301814	0.0294027	TRINITY_DN29176_c1_g1_i5.p2
TRINITY_DN30826_c3_g1_i3	2-oxoglutarate/Fe(II)-dependent dioxygenase [Ricinus communis]	1.98333	0	0	0							TRINITY_DN30826_c3_g1_i3.p1
TRINITY_DN23368_c0_g1_i3	2-oxoglutarate-dependent dioxygenase ANS [Spinacia oleracea]	0.727667	0.236667	1.00967	0.776							TRINITY_DN23368_c0_g1_i3.p1
TRINITY_DN98243_c0_g1_i1	2-oxoglutarate-dependent dioxygenase AOP1 [Spinacia oleracea]	0	0.178667	0.0776667	0.432333							TRINITY_DN98243_c0_g1_i1.p1
TRINITY_DN28139_c3_g1_i14	2-oxoglutarate-dependent dioxygenase At3g50210 isoform X1 [Chenopodium quinoa]	0.068	0	0	0							TRINITY_DN28139_c3_g1_i14.p1
TRINITY_DN28139_c3_g1_i6	2-oxoglutarate-dependent dioxygenase At3g50210 isoform X1 [Chenopodium quinoa]	1.144	2.13567	1.86833	0.973667	0.180003	0.251876	0.879295	0.563513	0.0835965	0.136317	TRINITY_DN28139_c3_g1_i6.p2
TRINITY_DN28139_c3_g1_i17	2-oxoglutarate-dependent dioxygenase At3g50210 isoform X1 [Spinacia oleracea]	1.96	4.00733	7.907	2.951	0.140191	0.000163199	0.194706	0.0365345	0.678836	0.00653436	TRINITY_DN28139_c3_g1_i17.p1
TRINITY_DN28139_c3_g1_i4	2-oxoglutarate-dependent dioxygenase At3g50210 isoform X1 [Spinacia oleracea]	7.45967	5.07533	6.96933	5.46733	0.167446	0.574879	0.614945	0.404827	0.494745	0.914078	TRINITY_DN28139_c3_g1_i4.p1
TRINITY_DN28139_c3_g1_i7	2-oxoglutarate-dependent dioxygenase At3g50210 isoform X1 [Spinacia oleracea]	0.643667	1.56167	1.54767	0.899667	0.0738282	0.0547723	0.367617	0.881216	0.331866	0.348965	TRINITY_DN28139_c3_g1_i7.p1
TRINITY_DN28139_c3_g1_i8	2-oxoglutarate-dependent dioxygenase At3g50210 isoform X1 [Spinacia oleracea]	0.101	0.544333	0.241	0.225							TRINITY_DN28139_c3_g1_i8.p1
TRINITY_DN17837_c0_g1_i1	2-oxoglutarate-dependent dioxygenase At5g05600 [Chenopodium quinoa]	1.566	1.36867	1.87367	1.43633	0.560229	0.847806	0.968386	0.503893	0.666962	0.822413	TRINITY_DN17837_c0_g1_i1.p1
TRINITY_DN17837_c0_g1_i2	2-oxoglutarate-dependent dioxygenase At5g05600 [Chenopodium quinoa]	1.69267	0.948333	0.901	1.12							TRINITY_DN17837_c0_g1_i2.p1
TRINITY_DN17837_c0_g1_i4	2-oxoglutarate-dependent dioxygenase At5g05600 [Chenopodium quinoa]	1.89233	1.70933	1.79667	1.06533	0.678893	0.771874	0.306428	1	0.468274	0.412762	TRINITY_DN17837_c0_g1_i4.p1
TRINITY_DN23487_c0_g2_i3	2-oxoglutarate-dependent dioxygenase At5g05600 [Chenopodium quinoa]	2.56367	1.48	0.552	0.155	0.449337			0.0458679	0.00570899		TRINITY_DN23487_c0_g2_i3.p1
TRINITY_DN23487_c0_g3_i3	2-oxoglutarate-dependent dioxygenase At5g05600 [Chenopodium quinoa]	3.38267	0.235667	0.147333	0.0423333							TRINITY_DN23487_c0_g3_i3.p1
TRINITY_DN23487_c0_g3_i7	2-oxoglutarate-dependent dioxygenase At5g05600 [Chenopodium quinoa]	1.05933	0.272667	0.202333	0	0.129525						TRINITY_DN23487_c0_g3_i7.p1
TRINITY_DN23487_c0_g4_i2	2-oxoglutarate-dependent dioxygenase At5g05600 [Chenopodium quinoa]	12.2373	0.761	0.326333	1.58533	2.44639e-07	3.73914e-07	9.05966e-05	0.260086	0.0722906	0.0132273	TRINITY_DN23487_c0_g4_i2.p1
TRINITY_DN26981_c1_g1_i13	2-oxoglutarate-dependent dioxygenase At5g05600 [Morus notabilis]	56.483	15.5143	16.4597	40.4743	0.000206993	2.57941e-05	0.562945	0.950766	0.00126882	0.000175208	TRINITY_DN26981_c1_g1_i13.p1
TRINITY_DN26981_c1_g1_i8	2-oxoglutarate-dependent dioxygenase At5g05600 [Morus notabilis]	24.626	12.2653	12.596	23.919	0.0393733	0.0224915	0.727607	0.967934	0.0216859	0.00849799	TRINITY_DN26981_c1_g1_i8.p1
TRINITY_DN24760_c5_g1_i2	2-oxoglutarate-dependent dioxygenase DAO [Vitis vinifera]	0.474667	3.19133	2.378	1.29133	0.000249184	0.00309693		0.410493	0.103814	0.374303	TRINITY_DN24760_c5_g1_i2.p1
TRINITY_DN24760_c5_g1_i3	2-oxoglutarate-dependent dioxygenase DAO [Vitis vinifera]	7.30467	14.0247	15.9957	17.2123	0.0961151	0.0163004	0.00217101	0.729317	0.231491	0.318972	TRINITY_DN24760_c5_g1_i3.p1
TRINITY_DN24760_c5_g1_i4	2-oxoglutarate-dependent dioxygenase DAO-like [Malus domestica]	0.299333	2.38133	1.51867	0.851333	0.00259162			0.285714	0.0681828		TRINITY_DN24760_c5_g1_i4.p1
TRINITY_DN24760_c5_g1_i1	2-oxoglutarate-dependent dioxygenase DAO-like [Manihot esculenta]	0.535	4.483	3.772	2.16733	1.44225e-05	1.81844e-05	0.00231315	0.501479	0.131748	0.274798	TRINITY_DN24760_c5_g1_i1.p1
TRINITY_DN23487_c0_g2_i1	2-oxoglutarate-dependent dioxygenase JRG21 [Spinacia oleracea]	0.00633333	1.65433	2.35467	0	8.15845e-11	7.49012e-13		0.496098	8.9967e-10	3.15174e-11	TRINITY_DN23487_c0_g2_i1.p1
TRINITY_DN23487_c0_g3_i4	2-oxoglutarate-dependent dioxygenase JRG21 [Spinacia oleracea]	4.38267	5.8	1.425	0.0423333	0.875634	0.179197		0.000209529	3.82444e-13	4.76379e-05	TRINITY_DN23487_c0_g3_i4.p1
TRINITY_DN28025_c0_g1_i1	2-oxoglutarate-Fe(II) type oxidoreductase isoform X2 [Spinacia oleracea]	0.715667	0.301667	0.401	0.473							TRINITY_DN28025_c0_g1_i1.p1
TRINITY_DN28025_c0_g1_i10	2-oxoglutarate-Fe(II) type oxidoreductase isoform X2 [Spinacia oleracea]	1.98733	1.068	1.03267	1.14							TRINITY_DN28025_c0_g1_i10.p1
TRINITY_DN28025_c0_g1_i11	2-oxoglutarate-Fe(II) type oxidoreductase isoform X2 [Spinacia oleracea]	0.443667	0.612333	1.50167	1.656		0.0159829	0.00454514	0.0547103	0.0165912	0.493809	TRINITY_DN28025_c0_g1_i11.p1
TRINITY_DN28025_c0_g1_i5	2-oxoglutarate-Fe(II) type oxidoreductase isoform X2 [Spinacia oleracea]	5.02267	2.46433	2.58867	3.56733	0.034491	0.0190101	0.468468	0.992288	0.251193	0.218767	TRINITY_DN28025_c0_g1_i5.p1
TRINITY_DN28025_c0_g1_i6	2-oxoglutarate-Fe(II) type oxidoreductase isoform X2 [Spinacia oleracea]	17.5867	8.451	9.62767	19.6087	0.0113461	0.0103778	0.493061	0.743868	0.00169976	0.000613981	TRINITY_DN28025_c0_g1_i6.p1
TRINITY_DN28025_c0_g1_i2	2-oxoglutarate-Fe(II) type oxidoreductase-like isoform X1 [Durio zibethinus]	4.55067	2.491	2.33633	4.45433	0.0712778	0.026631	0.852662	0.772987	0.0680069	0.0242843	TRINITY_DN28025_c0_g1_i2.p1
TRINITY_DN28025_c0_g1_i8	2-oxoglutarate-Fe(II) type oxidoreductase-like isoform X1 [Durio zibethinus]	1.22733	0.422	1.17033	0.92	0.0157502	0.695895	0.708522	0.0539743		0.888564	TRINITY_DN28025_c0_g1_i8.p1
TRINITY_DN28025_c0_g1_i3	2-oxoglutarate-Fe(II) type oxidoreductase-like isoform X2 [Durio zibethinus]	3.142	2.57167	2.56867	4.68267	0.446794	0.381863	0.183669	0.914901	0.0619423	0.0302784	TRINITY_DN28025_c0_g1_i3.p1
TRINITY_DN28025_c0_g1_i9	2-oxoglutarate-Fe(II) type oxidoreductase-like isoform X2 [Durio zibethinus]	0.322333	0.276333	0.272333	0.413							TRINITY_DN28025_c0_g1_i9.p1
TRINITY_DN24848_c0_g1_i2	2-oxoisovalerate dehydrogenase subunit alpha 1, mitochondrial [Beta vulgaris subsp. vulgaris]	1.47867	2.16433	1.33967	0.917333	0.575124	0.707132	0.467123	0.145803	0.121427	0.570142	TRINITY_DN24848_c0_g1_i2.p2
TRINITY_DN24848_c0_g1_i3	2-oxoisovalerate dehydrogenase subunit alpha 1, mitochondrial [Beta vulgaris subsp. vulgaris]	35.49	19.3533	14.4153	13.108	0.0251083	0.000244912	0.00288373	0.17615	0.419379	0.776773	TRINITY_DN24848_c0_g1_i3.p1
TRINITY_DN25639_c2_g1_i13	2-oxoisovalerate dehydrogenase subunit alpha 1, mitochondrial [Vitis vinifera]	1.372	4.41233	2.646	2.08533	0.0129877	0.212525	0.314881	0.148839	0.114903	0.77433	TRINITY_DN25639_c2_g1_i13.p1
TRINITY_DN25639_c2_g1_i16	2-oxoisovalerate dehydrogenase subunit alpha 1, mitochondrial [Vitis vinifera]	1.46467	3.419	2.71033	2.163	0.0744008	0.230535	0.433686	0.438461	0.431188	0.794667	TRINITY_DN25639_c2_g1_i16.p1
TRINITY_DN25639_c2_g1_i2	2-oxoisovalerate dehydrogenase subunit alpha 1, mitochondrial [Vitis vinifera]	1.41733	3.5	1.76633	1.44	0.0771343	0.834422	0.888879	0.156695	0.301322	0.954133	TRINITY_DN25639_c2_g1_i2.p1
TRINITY_DN25639_c2_g1_i4	2-oxoisovalerate dehydrogenase subunit alpha 1, mitochondrial [Vitis vinifera]	0.341	1.336	0.767	0.502333	0.0236309	0.15837	0.499586	0.150998	0.135789	0.568733	TRINITY_DN25639_c2_g1_i4.p1
TRINITY_DN25639_c2_g1_i5	2-oxoisovalerate dehydrogenase subunit alpha 1, mitochondrial [Vitis vinifera]	0.469333	0.458333	0.338667	0.458	0.85754		0.941382		0.899749		TRINITY_DN25639_c2_g1_i5.p1
TRINITY_DN25639_c2_g1_i10	2-oxoisovalerate dehydrogenase subunit alpha 1, mitochondrial-like [Hevea brasiliensis]	24.1013	8.613	5.90267	10.401	0.00231461	9.07838e-07	0.0206281	0.196376	0.381766	0.0157571	TRINITY_DN25639_c2_g1_i10.p1
TRINITY_DN25639_c2_g1_i12	2-oxoisovalerate dehydrogenase subunit alpha 1, mitochondrial-like [Hevea brasiliensis]	1.76033	4.39233	2.21133	1.942	0.0593394	0.711178	0.60702	0.0693016	0.0945728	0.958739	TRINITY_DN25639_c2_g1_i12.p1
TRINITY_DN25639_c2_g1_i6	2-oxoisovalerate dehydrogenase subunit alpha 1, mitochondrial-like [Hevea brasiliensis]	0.919667	3.14233	1.47767	1.052	0.00444545	0.403221	0.746474	0.0400576	0.0218935	0.62313	TRINITY_DN25639_c2_g1_i6.p1
TRINITY_DN25639_c2_g1_i8	2-oxoisovalerate dehydrogenase subunit alpha 1, mitochondrial-like [Hevea brasiliensis]	24.866	10.44	3.21	5.94	0.00915932	1.47543e-09	0.000164645	0.000522222	0.26893	0.029792	TRINITY_DN25639_c2_g1_i8.p1
TRINITY_DN22581_c0_g1_i4	2-oxoisovalerate dehydrogenase subunit alpha 2, mitochondrial [Cucumis sativus]	19.935	32.7453	31.3133	20.0917	0.288669	0.277961	0.799685	0.767577	0.314398	0.337095	TRINITY_DN22581_c0_g1_i4.p1
TRINITY_DN26667_c0_g1_i10	2-oxoisovalerate dehydrogenase subunit beta 1, mitochondrial [Oryza sativa Japonica Group]	11.432	5.86333	6.028	8.354	0.021507	0.00923048	0.4629	0.962223	0.135682	0.0874574	TRINITY_DN26667_c0_g1_i10.p1
TRINITY_DN26667_c0_g1_i3	2-oxoisovalerate dehydrogenase subunit beta 1, mitochondrial [Oryza sativa Japonica Group]	2.42133	2.89533	2.216	2.21367	0.86755	0.557547	0.92123	0.354952	0.695835	0.755531	TRINITY_DN26667_c0_g1_i3.p1
TRINITY_DN26667_c0_g1_i6	2-oxoisovalerate dehydrogenase subunit beta 1, mitochondrial [Oryza sativa Japonica Group]	0.247333	0.569667	0.702333	0.204333	0.306384	0.205814		0.74227	0.132532	0.0852465	TRINITY_DN26667_c0_g1_i6.p1
TRINITY_DN26667_c0_g1_i1	2-oxoisovalerate dehydrogenase subunit beta 1, mitochondrial [Prunus mume]	11.9627	9.24233	7.62667	9.41567	0.264765	0.0442063	0.620138	0.383487	0.609614	0.1492	TRINITY_DN26667_c0_g1_i1.p2
TRINITY_DN26667_c0_g1_i5	2-oxoisovalerate dehydrogenase subunit beta 1, mitochondrial isoform X1 [Beta vulgaris subsp. vulgaris]	2.21167	4.23567	2.70833	2.641	0.134534	0.737856	0.599682	0.125255	0.387895	0.85515	TRINITY_DN26667_c0_g1_i5.p1
TRINITY_DN26667_c0_g1_i8	2-oxoisovalerate dehydrogenase subunit beta 1, mitochondrial isoform X2 [Beta vulgaris subsp. vulgaris]	1.585	1.99267	0.937	1.12533	0.825253			0.142363	0.479239		TRINITY_DN26667_c0_g1_i8.p1
TRINITY_DN26667_c0_g1_i2	2-oxoisovalerate dehydrogenase subunit beta 1, mitochondrial-like [Chenopodium quinoa]	35.4983	11.732	14.415	24.8093	0.000336993	0.000387453	0.384282	0.573135	0.0054849	0.00936166	TRINITY_DN26667_c0_g1_i2.p1
TRINITY_DN31381_c1_g1_i7	2-phytyl-1,4-beta-naphthoquinone methyltransferase, chloroplastic [Quercus suber]	4.42033	2.23133	2.573	2.33267	0.0745745	0.119917	0.274652	0.836512			TRINITY_DN31381_c1_g1_i7.p1
TRINITY_DN32432_c5_g4_i7	2-phytyl-1,4-beta-naphthoquinone methyltransferase, chloroplastic isoform X1 [Nelumbo nucifera]	8.86567	8.893	8.007	5.20867	0.794567	0.617663	0.308813	0.736168	0.37962	0.539147	TRINITY_DN32432_c5_g4_i7.p1
TRINITY_DN32432_c5_g4_i6	2-phytyl-1,4-beta-naphthoquinone methyltransferase, chloroplastic isoform X2 [Morus notabilis]	7.87233	5.25367	4.388	4.195	0.205958	0.0785092	0.187872	0.606764	0.865546	0.816559	TRINITY_DN32432_c5_g4_i6.p1
TRINITY_DN33046_c2_g1_i12	2-succinylbenzoate--CoA ligase, chloroplastic/peroxisomal isoform X1 [Citrus sinensis]	15.5787	3.57367	3.36933	2.405	9.58125e-05	1.63006e-05	2.99499e-05	0.819195	0.673366	0.81624	TRINITY_DN33046_c2_g1_i12.p1
TRINITY_DN33143_c2_g7_i2	2-succinylbenzoate--CoA ligase, chloroplastic/peroxisomal isoform X1 [Citrus sinensis]	1.001	1.10133	1.31933	0.971		0.790786		0.828983	0.928658	0.75572	TRINITY_DN33143_c2_g7_i2.p1
TRINITY_DN22963_c0_g1_i1	2-succinylbenzoate--CoA ligase, chloroplastic/peroxisomal isoform X1 [Manihot esculenta]	23.4557	3.03133	4.42867	3.64867	0.00151285	1.4092e-07	2.43569e-05	0.635844	0.589317	0.947196	TRINITY_DN22963_c0_g1_i1.p2
TRINITY_DN22963_c0_g1_i2	2-succinylbenzoate--CoA ligase, chloroplastic/peroxisomal isoform X1 [Manihot esculenta]	11.7003	1.51933	0.23	2.05133	0.00225516	1.92066e-09	0.00985097		0.72797		TRINITY_DN22963_c0_g1_i2.p2
TRINITY_DN33046_c2_g1_i11	2-succinylbenzoate--CoA ligase, chloroplastic/peroxisomal isoform X1 [Vitis vinifera]	13.0933	1.94433	1.13967	2.76367	7.56516e-07	3.52094e-16	4.45282e-06	0.112798	0.189279	0.000470318	TRINITY_DN33046_c2_g1_i11.p1
TRINITY_DN33046_c2_g1_i2	2-succinylbenzoate--CoA ligase, chloroplastic/peroxisomal isoform X1 [Vitis vinifera]	14.3133	1.95	1.16367	2.453	5.33269e-07	2.53266e-16	2.41735e-07	0.132643	0.316593	0.00247345	TRINITY_DN33046_c2_g1_i2.p1
TRINITY_DN33046_c2_g1_i3	2-succinylbenzoate--CoA ligase, chloroplastic/peroxisomal isoform X1 [Vitis vinifera]	4.35333	0.256	0.181667	0.672333	1.11415e-05	5.74571e-20	2.44195e-07	0.599195	0.0902115	0.000430278	TRINITY_DN33046_c2_g1_i3.p1
TRINITY_DN33046_c2_g1_i6	2-succinylbenzoate--CoA ligase, chloroplastic/peroxisomal isoform X1 [Vitis vinifera]	0	0.029	0.00333333	0.017							TRINITY_DN33046_c2_g1_i6.p1
TRINITY_DN33046_c2_g1_i7	2-succinylbenzoate--CoA ligase, chloroplastic/peroxisomal isoform X1 [Vitis vinifera]	4.55567	1.07933	1.05267	1.18733	1.24568e-05	1.08067e-07	8.41526e-05	0.843768	0.484093	0.355909	TRINITY_DN33046_c2_g1_i7.p1
TRINITY_DN33046_c2_g1_i9	2-succinylbenzoate--CoA ligase, chloroplastic/peroxisomal isoform X1 [Vitis vinifera]	9.37967	1.65867	1.08433	1.63	1.26001e-05	3.66874e-13	3.16247e-07	0.227334	0.74423	0.0732505	TRINITY_DN33046_c2_g1_i9.p1
TRINITY_DN33143_c2_g7_i1	2-succinylbenzoate--CoA ligase, chloroplastic/peroxisomal isoform X1 [Vitis vinifera]	74.9623	34.8943	27.8173	31.6847	0.0114091	0.000406105	0.0286694	0.385263	0.976101	0.471709	TRINITY_DN33143_c2_g7_i1.p1
TRINITY_DN29803_c0_g1_i2	2-succinylbenzoate--CoA ligase, chloroplastic/peroxisomal-like isoform X1 [Populus euphratica]	23.535	5.40867	2.46167	5.36233	2.32687e-05	4.71409e-13	8.8415e-05	0.0171421	0.767116	0.0104188	TRINITY_DN29803_c0_g1_i2.p1
TRINITY_DN29803_c0_g1_i3	2-succinylbenzoate--CoA ligase, chloroplastic/peroxisomal-like isoform X1 [Populus euphratica]	32.0223	13.65	9.771	13.312	0.00855159	4.4122e-05	0.0179288	0.258034	0.798103	0.176514	TRINITY_DN29803_c0_g1_i3.p2
TRINITY_DN29803_c0_g1_i5	2-succinylbenzoate--CoA ligase, chloroplastic/peroxisomal-like isoform X1 [Populus euphratica]	24.9423	10.8903	10.5203	8.57467	0.0117301	0.00467709	0.00900146	0.842036	0.807415	0.879361	TRINITY_DN29803_c0_g1_i5.p1
TRINITY_DN27467_c2_g1_i1	3',5'-nucleoside bisphosphate phosphatase [Cucumis melo]	2.83067	3.453	5.08567	2.55767	0.895084	0.267506	0.927623	0.374266	0.713816	0.099728	TRINITY_DN27467_c2_g1_i1.p1
TRINITY_DN27467_c2_g1_i2	3',5'-nucleoside bisphosphate phosphatase [Cucumis melo]	2.37433	3.73967	4.937	2.89633	0.341798	0.0592689	0.371748	0.426297	0.81704	0.276794	TRINITY_DN27467_c2_g1_i2.p1
TRINITY_DN27467_c2_g1_i3	3',5'-nucleoside bisphosphate phosphatase [Cucumis melo]	4.49667	3.03167	5.18733	5.22867	0.180187	0.914513	0.421118	0.138248	0.0521171	0.5345	TRINITY_DN27467_c2_g1_i3.p1
TRINITY_DN14716_c0_g2_i1	3,7-dimethylxanthine N-methyltransferase-like [Prunus avium]	1.956	2.03867	0.189	0.0223333	0.872376			0.000600582	3.87402e-07		TRINITY_DN14716_c0_g2_i1.p1
TRINITY_DN25727_c0_g2_i2	30-kDa cleavage and polyadenylation specificity factor 30 [Beta vulgaris subsp. vulgaris]	0.685667	2.254	1.68567	1.39133	0.0313079	0.10542	0.211537	0.397472	0.46445	0.90881	TRINITY_DN25727_c0_g2_i2.p1
TRINITY_DN25727_c0_g2_i4	30-kDa cleavage and polyadenylation specificity factor 30 [Beta vulgaris subsp. vulgaris]	0.465667	0.527	0.672333	0.314333	0.970245	0.626725	0.644052	0.704409	0.55276	0.305365	TRINITY_DN25727_c0_g2_i4.p1
TRINITY_DN25727_c0_g2_i5	30-kDa cleavage and polyadenylation specificity factor 30 [Beta vulgaris subsp. vulgaris]	1.246	1.40167	0.798	0.700667	1	0.199472	0.278151	0.105561	0.185704	0.942982	TRINITY_DN25727_c0_g2_i5.p1
TRINITY_DN25727_c0_g2_i7	30-kDa cleavage and polyadenylation specificity factor 30 [Beta vulgaris subsp. vulgaris]	7.186	8.28133	8.08167	5.89767	0.918681	0.973634	0.809106	0.779444	0.57888	0.618033	TRINITY_DN25727_c0_g2_i7.p1
TRINITY_DN25727_c0_g2_i3	30-kDa cleavage and polyadenylation specificity factor 30-like [Glycine max]	0.927	0.0406667	0.164	0.428667	0.000325993	0.0182745	0.453823				TRINITY_DN25727_c0_g2_i3.p1
TRINITY_DN25727_c0_g2_i6	30-kDa cleavage and polyadenylation specificity factor 30-like [Glycine max]	4.97867	3.012	2.982	2.07733	0.144357	0.118401	0.0785055	0.904957	0.663258	0.685516	TRINITY_DN25727_c0_g2_i6.p1
TRINITY_DN23932_c0_g1_i1	30S ribosomal protein 2, chloroplastic-like isoform X2 [Ipomoea nil]	60.4153	34.1113	61.8833	47.6367	0.0448995	0.758092	0.717717	0.04432	0.137233	0.802271	TRINITY_DN23932_c0_g1_i1.p1
TRINITY_DN20871_c0_g2_i1	30S ribosomal protein 3, chloroplastic [Chenopodium quinoa]	71.8557	27.9737	42.571	37.7357	0.00141271	0.0204855	0.079669	0.156476	0.162777	0.856172	TRINITY_DN20871_c0_g2_i1.p1
TRINITY_DN24187_c0_g1_i4	30S ribosomal protein S1 homolog A isoform X2 [Theobroma cacao]	13.6583	9.82533	12.0717	11.2097	0.191999	0.407316	0.805746	0.538773	0.356702	0.670492	TRINITY_DN24187_c0_g1_i4.p1
TRINITY_DN24187_c0_g1_i1	30S ribosomal protein S1 homolog A-like isoform X1 [Glycine max]	0.444333	0.584333	0.702	0.406667							TRINITY_DN24187_c0_g1_i1.p1
TRINITY_DN24187_c0_g1_i3	30S ribosomal protein S1 homolog A-like isoform X1 [Glycine max]	1.487	1.18667	1.64267	3.475			0.0669792		0.015211	0.0685546	TRINITY_DN24187_c0_g1_i3.p1
TRINITY_DN24187_c0_g1_i5	30S ribosomal protein S1 homolog A-like isoform X1 [Glycine max]	1.76433	1.76433	2.27433	1.589	0.819741	0.642633	1	0.535627	0.941181	0.585011	TRINITY_DN24187_c0_g1_i5.p1
TRINITY_DN24187_c0_g1_i6	30S ribosomal protein S1 homolog A-like isoform X1 [Glycine max]	3.79867	2.967	3.81	2.72267	0.349194	0.758893	0.553758	0.534914	0.840618	0.64475	TRINITY_DN24187_c0_g1_i6.p1
TRINITY_DN29401_c1_g1_i6	30S ribosomal protein S1 homolog B isoform X1 [Capsicum annuum]	0.152667	0	0	0.138667							TRINITY_DN29401_c1_g1_i6.p1
TRINITY_DN29401_c1_g1_i10	30S ribosomal protein S1 isoform X1 [Theobroma cacao]	7.60233	1.51233	1.40533	2.327	5.35827e-06	1.69944e-06	0.00559308	0.785318	0.189599	0.136689	TRINITY_DN29401_c1_g1_i10.p1
TRINITY_DN29401_c1_g1_i11	30S ribosomal protein S1 isoform X1 [Theobroma cacao]	3.90167	1.347	2.236	1.28867	0.00893558	0.0698775	0.0145394	0.297851	0.863776	0.361374	TRINITY_DN29401_c1_g1_i11.p1
TRINITY_DN29401_c1_g1_i13	30S ribosomal protein S1 isoform X1 [Theobroma cacao]	2.12033	1.417	1.12	0.66							TRINITY_DN29401_c1_g1_i13.p1
TRINITY_DN29401_c1_g1_i14	30S ribosomal protein S1 isoform X1 [Theobroma cacao]	6.10733	1.65667	1.95533	2.106	0.000628697	0.000209144	0.0159586	0.759484	0.354785	0.4805	TRINITY_DN29401_c1_g1_i14.p1
TRINITY_DN29401_c1_g1_i3	30S ribosomal protein S1 isoform X1 [Theobroma cacao]	5.313	1.80667	1.81967	1.56933	0.00184722	0.00100336	0.00278975	0.952573	0.989675	0.978009	TRINITY_DN29401_c1_g1_i3.p1
TRINITY_DN29401_c1_g1_i5	30S ribosomal protein S1 isoform X1 [Theobroma cacao]	0.819667	0.148333	0.39	0.783667	0.115974	0.262848	0.935943				TRINITY_DN29401_c1_g1_i5.p1
TRINITY_DN29401_c1_g1_i9	30S ribosomal protein S1 isoform X1 [Theobroma cacao]	0.243	0.0713333	0.182667	0.0503333							TRINITY_DN29401_c1_g1_i9.p1
TRINITY_DN23139_c0_g2_i2	30S ribosomal protein S1, chloroplastic [Quercus suber]	33.0447	13.3683	20.7727	15.8713	0.00431847	0.0464211	0.0656253	0.202795	0.379205	0.79173	TRINITY_DN23139_c0_g2_i2.p1
TRINITY_DN23139_c0_g2_i1	30S ribosomal protein S1, chloroplastic [Spinacia oleracea]	1.23067	0.257667	0.620333	0		0.573435					TRINITY_DN23139_c0_g2_i1.p1
TRINITY_DN23139_c0_g2_i3	30S ribosomal protein S1, chloroplastic [Spinacia oleracea]	48.2983	15.4727	26.2867	21.2827	0.000323415	0.010071	0.0378225	0.0817423	0.159582	0.956155	TRINITY_DN23139_c0_g2_i3.p1
TRINITY_DN27079_c0_g1_i3	30S ribosomal protein S10, chloroplastic [Cucumis melo]	18.956	2.10767	6.65967	7.526	3.38867e-06	0.0129568	0.0777669	0.0494826	0.010078	0.529741	TRINITY_DN27079_c0_g1_i3.p1
TRINITY_DN27079_c0_g1_i4	30S ribosomal protein S10, chloroplastic [Cucumis melo]	93.043	39.2657	52.3647	47.782	0.00415568	0.0116594	0.0655084	0.351267	0.280861	0.761709	TRINITY_DN27079_c0_g1_i4.p1
TRINITY_DN27079_c0_g1_i5	30S ribosomal protein S10, chloroplastic-like [Manihot esculenta]	4.20233	2.83267	3.11767	2.47333	0.236288	0.435049	0.264467	0.914799	0.952916	0.940941	TRINITY_DN27079_c0_g1_i5.p3
TRINITY_DN27079_c0_g1_i6	30S ribosomal protein S10, chloroplastic-like [Manihot esculenta]	1.50567	2.68167	4.72133	0.968	0.455242	0.096535	0.682818	0.205824	0.214974	0.0375433	TRINITY_DN27079_c0_g1_i6.p3
TRINITY_DN23917_c0_g1_i2	30S ribosomal protein S13, chloroplastic-like [Juglans regia]	2.68167	1.181	1.674	3.89933	0.151834	0.448853	0.24994	0.703289	0.030135	0.131743	TRINITY_DN23917_c0_g1_i2.p1
TRINITY_DN23917_c0_g1_i4	30S ribosomal protein S13, chloroplastic-like [Juglans regia]	80.358	21.9133	33.8323	35.981	2.12934e-05	0.000346878	0.0291401	0.124285	0.0442547	0.381473	TRINITY_DN23917_c0_g1_i4.p1
TRINITY_DN23916_c0_g1_i1	30S ribosomal protein S16-2, chloroplastic/mitochondrial [Quercus suber]	7.106	11.797	13.5107	4.52333	0.300385	0.109002	0.40259	0.766987	0.0475685	0.00785305	TRINITY_DN23916_c0_g1_i1.p1
TRINITY_DN23916_c0_g1_i5	30S ribosomal protein S16-2, chloroplastic/mitochondrial [Quercus suber]	0.974333	0.873	1.274	0.58							TRINITY_DN23916_c0_g1_i5.p1
TRINITY_DN31846_c0_g3_i1	30S ribosomal protein S17, chloroplastic [Momordica charantia]	105.922	55.102	85.981	67.6857	0.0306451	0.25805	0.246997	0.175693	0.301998	0.784877	TRINITY_DN31846_c0_g3_i1.p1
TRINITY_DN24863_c3_g1_i1	30S ribosomal protein S17-like [Gossypium hirsutum]	30.347	36.989	46.6617	34.405	0.792843	0.243246	0.462677	0.492381	0.824232	0.58647	TRINITY_DN24863_c3_g1_i1.p1
TRINITY_DN27614_c1_g4_i1	30S ribosomal protein S18, chloroplastic [Nelumbo nucifera]	4.967	4.354	5.119	3.955	0.467052	0.802092	0.664556	0.644291	0.890153	0.700319	TRINITY_DN27614_c1_g4_i1.p1
TRINITY_DN27614_c1_g4_i2	30S ribosomal protein S18, chloroplastic [Nelumbo nucifera]	0.638667	1.64833	1.47167	0.414	0.102531	0.125519	0.613252	0.667217	0.008978	0.0104236	TRINITY_DN27614_c1_g4_i2.p1
TRINITY_DN27614_c1_g4_i3	30S ribosomal protein S18, chloroplastic [Nelumbo nucifera]	0.688	2.52033	3.00633	1.483	0.0316152	0.00364139	0.136384	0.76763	0.422556	0.179386	TRINITY_DN27614_c1_g4_i3.p1
TRINITY_DN27614_c1_g4_i4	30S ribosomal protein S18, chloroplastic [Nelumbo nucifera]	30.5603	21.9843	27.084	19.8517	0.188177	0.407385	0.271104	0.521924	0.901976	0.54761	TRINITY_DN27614_c1_g4_i4.p1
TRINITY_DN28749_c0_g2_i2	30S ribosomal protein S20, chloroplastic [Ricinus communis]	83.1763	36.167	54.415	49.8783	0.00434115	0.0565495	0.182776	0.168023	0.131079	0.742115	TRINITY_DN28749_c0_g2_i2.p1
TRINITY_DN28749_c0_g2_i1	30S ribosomal protein S20, chloroplastic [Ziziphus jujuba]	0.331667	0.379667	0.408	0.422333							TRINITY_DN28749_c0_g2_i1.p1
TRINITY_DN23560_c2_g1_i4	30S ribosomal protein S21, chloroplastic [Olea europaea var. sylvestris]	65.418	9.28167	11.952	12.1477	1.13916e-07	5.28158e-09	6.73021e-06	0.57609	0.278135	0.555458	TRINITY_DN23560_c2_g1_i4.p1
TRINITY_DN21909_c0_g1_i1	30S ribosomal protein S21, chloroplastic-like [Chenopodium quinoa]	4.65933	4.44667	5.29167	3.87167	0.712158	1	0.843253	0.774621	0.988627	0.755356	TRINITY_DN21909_c0_g1_i1.p1
TRINITY_DN21909_c0_g1_i3	30S ribosomal protein S21, chloroplastic-like [Chenopodium quinoa]	0.319	0.777333	0.901667	0.919							TRINITY_DN21909_c0_g1_i3.p1
TRINITY_DN23560_c2_g1_i2	30S ribosomal protein S21, chloroplastic-like [Chenopodium quinoa]	45.366	11.0647	14.8633	26.793	3.86672e-05	2.10822e-05	0.196288	0.40278	0.00466682	0.00818863	TRINITY_DN23560_c2_g1_i2.p1
TRINITY_DN23560_c2_g1_i3	30S ribosomal protein S21, chloroplastic-like [Chenopodium quinoa]	122.705	21.9587	31.2997	36.764	4.95833e-08	2.04514e-07	0.000850256	0.22684	0.0312673	0.201824	TRINITY_DN23560_c2_g1_i3.p1
TRINITY_DN20747_c0_g2_i1	30S ribosomal protein S31, chloroplastic [Vitis vinifera]	10.258	2.40367	4.93367	3.73333	0.00397882	0.0216758	0.0305257	0.194772	0.324182	0.814753	TRINITY_DN20747_c0_g2_i1.p1
TRINITY_DN20747_c0_g2_i3	30S ribosomal protein S31, chloroplastic [Vitis vinifera]	205.16	55.4747	85.2677	86.4747	4.13588e-05	0.000271077	0.0210384	0.150034	0.0758337	0.474977	TRINITY_DN20747_c0_g2_i3.p1
TRINITY_DN24694_c0_g1_i1	30S ribosomal protein S5, chloroplastic [Morus notabilis]	22.1907	14.0233	24.46	16.3043	0.0958832	0.980017	0.560695	0.075539	0.319661	0.44038	TRINITY_DN24694_c0_g1_i1.p1
TRINITY_DN24694_c0_g1_i3	30S ribosomal protein S5, chloroplastic [Morus notabilis]	16.1343	8.465	13.8333	10.0407	0.0337978	0.357431	0.368696	0.121918	0.321354	0.76578	TRINITY_DN24694_c0_g1_i3.p1
TRINITY_DN24694_c0_g1_i2	30S ribosomal protein S5, chloroplastic [Spinacia oleracea]	69.8477	30.3677	59.1027	40.5257	0.00548202	0.335316	0.197107	0.0318109	0.166763	0.5451	TRINITY_DN24694_c0_g1_i2.p1
TRINITY_DN22777_c0_g1_i1	30S ribosomal protein S6 alpha, chloroplastic [Eutrema salsugineum]	52.863	19.3003	31.6477	30.527	0.00267223	0.0284381	0.183585	0.155588	0.091465	0.594549	TRINITY_DN22777_c0_g1_i1.p1
TRINITY_DN22777_c0_g1_i2	30S ribosomal protein S6 alpha, chloroplastic [Eutrema salsugineum]	33.168	15.9857	23.341	20.183	0.0113603	0.0998572	0.238296	0.210581	0.222167	0.882722	TRINITY_DN22777_c0_g1_i2.p1
TRINITY_DN31941_c1_g1_i5	30S ribosomal protein S9, chloroplastic [Gossypium hirsutum]	12.7373	5.58133	10.652	7.66233	0.0159391	0.37524	0.360866	0.0810755	0.249462	0.773027	TRINITY_DN31941_c1_g1_i5.p1
TRINITY_DN31941_c1_g1_i1	30S ribosomal protein S9, chloroplastic [Spinacia oleracea]	3.095	2.33167	2.2	2.166	0.344839	0.226257	0.553781	0.785077	0.859741	0.707536	TRINITY_DN31941_c1_g1_i1.p1
TRINITY_DN31941_c1_g1_i2	30S ribosomal protein S9, chloroplastic [Spinacia oleracea]	16.4397	7.17333	13.315	10.1603	0.0083064	0.265527	0.257634	0.0511817	0.16016	0.763003	TRINITY_DN31941_c1_g1_i2.p1
TRINITY_DN31941_c1_g1_i3	30S ribosomal protein S9, chloroplastic [Spinacia oleracea]	23.7647	9.44033	21.7253	18.5857	0.00372709	0.508951	0.717912	0.0101522	0.017951	0.900209	TRINITY_DN31941_c1_g1_i3.p1
TRINITY_DN31941_c1_g1_i4	30S ribosomal protein S9, chloroplastic [Spinacia oleracea]	6.86667	3.295	7.90733	4.78167	0.0477929	0.923511	0.510785	0.0431532	0.24154	0.404895	TRINITY_DN31941_c1_g1_i4.p1
TRINITY_DN31503_c2_g1_i1	33 kDa ribonucleoprotein, chloroplastic [Cucumis melo]	3.26733	1.39267	4.475	2.58767	0.0177941	0.528366	0.708463	0.00131462	0.0702515	0.245516	TRINITY_DN31503_c2_g1_i1.p1
TRINITY_DN31503_c2_g1_i3	33 kDa ribonucleoprotein, chloroplastic [Cucumis melo]	3.257	2.42867	4.79267	2.777	0.321043	0.426599	0.982278	0.074483	0.434448	0.376053	TRINITY_DN31503_c2_g1_i3.p1
TRINITY_DN31503_c2_g1_i5	33 kDa ribonucleoprotein, chloroplastic [Cucumis melo]	4.449	4.521	5.69833	4.314	0.801087	0.650827	0.830981	0.52656	0.756656	0.735371	TRINITY_DN31503_c2_g1_i5.p1
TRINITY_DN26221_c1_g1_i1	33 kDa ribonucleoprotein, chloroplastic [Spinacia oleracea]	26.5233	5.394	7.175	9.83833	1.18241e-06	8.51041e-07	0.00701188	0.414797	0.0325557	0.0997132	TRINITY_DN26221_c1_g1_i1.p1
TRINITY_DN26221_c1_g1_i2	33 kDa ribonucleoprotein, chloroplastic [Spinacia oleracea]	12.8497	2.07667	2.77667	4.48267	2.53319e-06	9.32629e-07	0.0101212	0.524376	0.0384242	0.083417	TRINITY_DN26221_c1_g1_i2.p1
TRINITY_DN22222_c0_g1_i1	33 kDa ribonucleoprotein, chloroplastic isoform X1 [Cajanus cajan]	16.8923	10.4433	12.673	18.0497	0.136742	0.232289	0.636769	0.6753	0.0777282	0.108526	TRINITY_DN22222_c0_g1_i1.p1
TRINITY_DN22222_c0_g1_i2	33 kDa ribonucleoprotein, chloroplastic isoform X1 [Cajanus cajan]	17.7847	12.7613	18.132	14.3427	0.24871	0.772832	0.719324	0.363119	0.521068	0.833401	TRINITY_DN22222_c0_g1_i2.p1
TRINITY_DN31503_c2_g1_i4	33 kDa ribonucleoprotein, chloroplastic-like [Chenopodium quinoa]	3.799	2.52033	4.48733	3.55033	0.232738	0.848581	0.862732	0.159499	0.235286	0.927734	TRINITY_DN31503_c2_g1_i4.p1
TRINITY_DN30749_c3_g1_i1	3'-5' exonuclease domain-containing family protein [Populus trichocarpa]	0.553667	0.588667	0.393333	0.379333							TRINITY_DN30749_c3_g1_i1.p1
TRINITY_DN24994_c0_g1_i1	36.4 kDa proline-rich protein [Fragaria vesca subsp. vesca]	0.089	144.591	200.685	1.43667	5.89447e-24	2.94968e-49		0.493126	1.47087e-08	2.60002e-12	TRINITY_DN24994_c0_g1_i1.p1
TRINITY_DN30249_c2_g1_i1	36.4 kDa proline-rich protein [Nelumbo nucifera]	0.0293333	164.629	97.1977	1.14533	2.62242e-23	7.5215e-52		0.15751	3.8847e-06	9.05829e-07	TRINITY_DN30249_c2_g1_i1.p1
TRINITY_DN31607_c1_g3_i1	36.4 kDa proline-rich protein-like [Nicotiana tabacum]	0	156.679	40.908	0.237667	1.59228e-43	3.36279e-39		6.40693e-06	5.67488e-19	1.42831e-15	TRINITY_DN31607_c1_g3_i1.p1
TRINITY_DN31607_c1_g3_i2	36.4 kDa proline-rich protein-like [Nicotiana tabacum]	0	131.953	40.3953	0.961333	9.46936e-32	9.77278e-45		0.000566397	8.67082e-19	1.72417e-22	TRINITY_DN31607_c1_g3_i2.p1
TRINITY_DN32237_c0_g1_i1	36.4 kDa proline-rich protein-like [Populus euphratica]	0	0	0	0							TRINITY_DN32237_c0_g1_i1.p1
TRINITY_DN32237_c0_g1_i3	36.4 kDa proline-rich protein-like [Populus euphratica]	0.147	253.837	1014.81	103.225	2.16873e-22	6.15768e-48	1.01495e-16	0.00379575	0.320146	0.00045084	TRINITY_DN32237_c0_g1_i3.p1
TRINITY_DN32237_c0_g1_i5	36.4 kDa proline-rich protein-like [Populus euphratica]	0	0	0	0							TRINITY_DN32237_c0_g1_i5.p1
TRINITY_DN32237_c0_g1_i9	36.4 kDa proline-rich protein-like [Populus euphratica]	0	69.1853	295.63	24.5113	2.83269e-22	1.11166e-44	5.60281e-17	0.00306686	0.198585	5.89541e-05	TRINITY_DN32237_c0_g1_i9.p1
TRINITY_DN27928_c0_g1_i10	37S ribosomal protein S9, mitochondrial [Nelumbo nucifera]	9.939	13.8207	18.936	12.2463	0.482121	0.0544145	0.314915	0.309808	0.960449	0.279019	TRINITY_DN27928_c0_g1_i10.p1
TRINITY_DN27928_c0_g1_i6	37S ribosomal protein S9, mitochondrial [Nelumbo nucifera]	8.179	11.8257	13.2393	8.79867	0.404981	0.169711	0.527758	0.796359	0.630296	0.33654	TRINITY_DN27928_c0_g1_i6.p1
TRINITY_DN28748_c1_g1_i1	39S ribosomal protein L22, mitochondrial-like [Nelumbo nucifera]	2.87467	3.71333	3.02433	1.199	0.72709	0.913914	0.0958772	0.527034	0.048921	0.0925687	TRINITY_DN28748_c1_g1_i1.p1
TRINITY_DN28748_c1_g1_i18	39S ribosomal protein L22, mitochondrial-like [Nelumbo nucifera]	8.561	15.9813	18.3503	9.71433	0.13357	0.0289421	0.510411	0.72759	0.29592	0.10475	TRINITY_DN28748_c1_g1_i18.p1
TRINITY_DN28748_c1_g1_i9	39S ribosomal protein L22, mitochondrial-like [Nelumbo nucifera]	11.1977	24.3433	23.2053	11.5603	0.0336008	0.0196999	0.687373	0.71578	0.0416791	0.0286693	TRINITY_DN28748_c1_g1_i9.p1
TRINITY_DN31004_c4_g1_i1	39S ribosomal protein L41-A, mitochondrial-like [Carica papaya]	15.8727	15.0977	14.4623	9.832	0.640731	0.527798	0.267918	0.802245	0.448318	0.496528	TRINITY_DN31004_c4_g1_i1.p1
TRINITY_DN25211_c2_g1_i3	39S ribosomal protein L45, mitochondrial [Morus notabilis]	0.593	2.256	2.74333	0.809	0.00336156	9.05795e-05	0.50333	0.633668	0.052418	0.0115024	TRINITY_DN25211_c2_g1_i3.p1
TRINITY_DN25211_c2_g1_i6	39S ribosomal protein L45, mitochondrial isoform X1 [Juglans regia]	0.366667	0.53	0.814667	0.475	0.657543	0.193339		0.398821	0.914428	0.526745	TRINITY_DN25211_c2_g1_i6.p1
TRINITY_DN25211_c2_g1_i2	39S ribosomal protein L45, mitochondrial-like isoform X1 [Quercus suber]	0.4	1.98667	1.90233	0.585667	0.00214405	0.000309361		0.841247	0.0431565	0.0304763	TRINITY_DN25211_c2_g1_i2.p1
TRINITY_DN25211_c2_g1_i4	39S ribosomal protein L45, mitochondrial-like isoform X1 [Quercus suber]	5.323	7.86567	11.339	6.20767	0.444925	0.0287291	0.432234	0.286993	0.840242	0.141115	TRINITY_DN25211_c2_g1_i4.p1
TRINITY_DN25211_c2_g1_i7	39S ribosomal protein L45, mitochondrial-like isoform X1 [Quercus suber]	0.218667	0.100667	0.0136667	0.145333							TRINITY_DN25211_c2_g1_i7.p1
TRINITY_DN26848_c1_g1_i13	39S ribosomal protein L46, mitochondrial [Vitis vinifera]	1.13	4.93867	4.58533	1.87533	0.00128356	0.00080796	0.243985	0.703441	0.0452172	0.0548692	TRINITY_DN26848_c1_g1_i13.p1
TRINITY_DN26848_c1_g1_i17	39S ribosomal protein L46, mitochondrial [Vitis vinifera]	2.17367	3.426	5.76267	2.70167	0.421178	0.0115501	0.400266	0.17357	0.847107	0.0726876	TRINITY_DN26848_c1_g1_i17.p1
TRINITY_DN26848_c1_g1_i2	39S ribosomal protein L46, mitochondrial [Vitis vinifera]	3.602	7.756	10.388	5.241	0.122785	0.00738893	0.220743	0.428346	0.519412	0.068512	TRINITY_DN26848_c1_g1_i2.p1
TRINITY_DN26848_c1_g1_i3	39S ribosomal protein L46, mitochondrial [Vitis vinifera]	1.27433	3.12233	5.38933	2.103	0.138296	0.00179793	0.201763	0.217166	0.593998	0.028942	TRINITY_DN26848_c1_g1_i3.p1
TRINITY_DN26848_c1_g1_i8	39S ribosomal protein L46, mitochondrial [Vitis vinifera]	2.46333	5.172	4.78967	3.017	0.0896085	0.094213	0.390611	0.699783	0.304747	0.400686	TRINITY_DN26848_c1_g1_i8.p1
TRINITY_DN26848_c1_g1_i1	39S ribosomal protein L46, mitochondrial-like isoform X1 [Cicer arietinum]	0.438667	0.927667	0.688	0.229667	0.274914	0.478689	0.308838	0.475875	0.023944	0.03844	TRINITY_DN26848_c1_g1_i1.p1
TRINITY_DN26848_c1_g1_i16	39S ribosomal protein L46, mitochondrial-like isoform X1 [Cicer arietinum]	0.493333	0.900333	0.696	0.631333	0.383571	0.619944	0.444782	0.527086	0.737202	0.824224	TRINITY_DN26848_c1_g1_i16.p1
TRINITY_DN26848_c1_g1_i5	39S ribosomal protein L46, mitochondrial-like isoform X1 [Cicer arietinum]	0.325667	1.28367	0.934333	0.331333	0.036901	0.0685768	0.894798	0.411257	0.0410572	0.088733	TRINITY_DN26848_c1_g1_i5.p1
TRINITY_DN26848_c1_g1_i7	39S ribosomal protein L46, mitochondrial-like isoform X1 [Cicer arietinum]	0.255	1.24133	1.10533	0.212667	0.0128166	0.0148227	0.878874	0.746379	0.0346161	0.0402612	TRINITY_DN26848_c1_g1_i7.p1
TRINITY_DN26848_c1_g1_i14	39S ribosomal protein L46, mitochondrial-like, partial [Nelumbo nucifera]	1.57233	4.37533	4.189	1.79967	0.0188147	0.013223	0.565851	0.779742	0.0527198	0.0530361	TRINITY_DN26848_c1_g1_i14.p2
TRINITY_DN26848_c1_g1_i4	39S ribosomal protein L46, mitochondrial-like, partial [Nelumbo nucifera]	0.318333	0.676667	1.19533	0.673		0.0206779		0.321482		0.506047	TRINITY_DN26848_c1_g1_i4.p1
TRINITY_DN20383_c0_g1_i2	39S ribosomal protein L47, mitochondrial [Prunus mume]	14.746	16.9817	22.664	13.751	0.906349	0.241586	0.901492	0.344656	0.846826	0.202433	TRINITY_DN20383_c0_g1_i2.p1
TRINITY_DN20383_c0_g1_i3	39S ribosomal protein L47, mitochondrial [Prunus mume]	0.274333	1.29467	1.23367	0.320667	0.00719297	0.00966042		0.856392	0.0165542	0.0269639	TRINITY_DN20383_c0_g1_i3.p1
TRINITY_DN20383_c0_g1_i4	39S ribosomal protein L47, mitochondrial [Prunus mume]	0.267	0.692667	1.40233	0.163	0.370854	0.0077054		0.308133	0.226423	0.0116804	TRINITY_DN20383_c0_g1_i4.p1
TRINITY_DN20383_c0_g1_i1	39S ribosomal protein L47, mitochondrial-like [Cucurbita maxima]	4.00667	3.05167	5.37167	2.354	0.389859	0.703259	0.384613	0.224026	0.826669	0.153065	TRINITY_DN20383_c0_g1_i1.p1
TRINITY_DN23888_c0_g1_i6	3-beta hydroxysteroid dehydrogenase/isomerase family protein [Zea mays]	1.14233	2.14533	2.205	0.723				1			TRINITY_DN23888_c0_g1_i6.p1
TRINITY_DN25453_c0_g1_i1	3beta-hydroxysteroid-dehydrogenase/decarboxylase [Beta vulgaris subsp. vulgaris]	0.266	1.07067	0.682333	0.987667					1		TRINITY_DN25453_c0_g1_i1.p1
TRINITY_DN25453_c0_g1_i5	3beta-hydroxysteroid-dehydrogenase/decarboxylase [Beta vulgaris subsp. vulgaris]	0.332333	0.404	0.655333	1.05733	0.853502	0.140145	0.0040055	0.287408	0.0164259	0.101927	TRINITY_DN25453_c0_g1_i5.p1
TRINITY_DN25453_c0_g1_i6	3beta-hydroxysteroid-dehydrogenase/decarboxylase [Beta vulgaris subsp. vulgaris]	0.478	0.342667	0.220667	0.867	0.330601	0.162762	0.0970494		0.0139972	0.0105831	TRINITY_DN25453_c0_g1_i6.p1
TRINITY_DN25453_c0_g1_i8	3beta-hydroxysteroid-dehydrogenase/decarboxylase [Spinacia oleracea]	0.429667	0.868333	1.32867	1.55633				0.439855	0.189397	0.499332	TRINITY_DN25453_c0_g1_i8.p1
TRINITY_DN25453_c0_g1_i2	3beta-hydroxysteroid-dehydrogenase/decarboxylase [Vitis vinifera]	7.29533	9.16033	13.7707	20.36	0.713591	0.0591626	0.000210373	0.157703	0.0014031	0.0185813	TRINITY_DN25453_c0_g1_i2.p1
TRINITY_DN31763_c3_g1_i17	3beta-hydroxysteroid-dehydrogenase/decarboxylase [Vitis vinifera]	0.272667	0.892	0.841	1.334							TRINITY_DN31763_c3_g1_i17.p1
TRINITY_DN33108_c1_g1_i14	3beta-hydroxysteroid-dehydrogenase/decarboxylase [Vitis vinifera]	4.161	5.24967	4.761	5.96033	0.766919	0.943463	0.271318	0.699267	0.519864	0.326326	TRINITY_DN33108_c1_g1_i14.p1
TRINITY_DN33108_c1_g1_i21	3beta-hydroxysteroid-dehydrogenase/decarboxylase [Vitis vinifera]	1.035	1.806	2.13767	3.83867	0.373658	0.184112	0.00244173	0.789646	0.0343199	0.0479285	TRINITY_DN33108_c1_g1_i21.p1
TRINITY_DN33108_c1_g1_i3	3beta-hydroxysteroid-dehydrogenase/decarboxylase [Vitis vinifera]	1.938	3.56333	4.939	6.497	0.243612	0.0272303	0.00142118	0.426469	0.0680332	0.223189	TRINITY_DN33108_c1_g1_i3.p1
TRINITY_DN33108_c1_g1_i9	3beta-hydroxysteroid-dehydrogenase/decarboxylase [Vitis vinifera]	0.871333	0.645667	0.536667	0.187333							TRINITY_DN33108_c1_g1_i9.p1
TRINITY_DN31763_c3_g1_i10	3beta-hydroxysteroid-dehydrogenase/decarboxylase-like isoform X1 [Beta vulgaris subsp. vulgaris]	8.91267	12.2653	17.9623	13.7747	0.535972	0.0517175	0.0824677	0.233215	0.350752	0.850157	TRINITY_DN31763_c3_g1_i10.p1
TRINITY_DN31763_c3_g1_i11	3beta-hydroxysteroid-dehydrogenase/decarboxylase-like isoform X1 [Beta vulgaris subsp. vulgaris]	2.93567	2.69467	2.4	2.52533	0.618261	0.430363	0.982542	0.662741	0.703825	0.494012	TRINITY_DN31763_c3_g1_i11.p1
TRINITY_DN31763_c3_g1_i13	3beta-hydroxysteroid-dehydrogenase/decarboxylase-like isoform X1 [Beta vulgaris subsp. vulgaris]	0.869	1.16033	1.163	0.803333	0.738331	0.727064	1	0.920899	0.629258	0.640933	TRINITY_DN31763_c3_g1_i13.p1
TRINITY_DN31763_c3_g1_i16	3beta-hydroxysteroid-dehydrogenase/decarboxylase-like isoform X1 [Beta vulgaris subsp. vulgaris]	23.085	28.8383	45.352	35.8503	0.716064	0.0347728	0.0555123	0.127585	0.211389	0.881864	TRINITY_DN31763_c3_g1_i16.p1
TRINITY_DN31763_c3_g1_i3	3beta-hydroxysteroid-dehydrogenase/decarboxylase-like isoform X1 [Beta vulgaris subsp. vulgaris]	2.199	2.343	2.03233	1.57533	0.948533	0.645078	0.629122	0.612008	0.602136	0.858124	TRINITY_DN31763_c3_g1_i3.p1
TRINITY_DN31763_c3_g1_i4	3beta-hydroxysteroid-dehydrogenase/decarboxylase-like isoform X1 [Beta vulgaris subsp. vulgaris]	0.725	0.883667	0.646	0.482333	0.843483	0.579476	0.590333	0.414302	0.416823	0.872015	TRINITY_DN31763_c3_g1_i4.p1
TRINITY_DN31763_c3_g1_i7	3beta-hydroxysteroid-dehydrogenase/decarboxylase-like isoform X1 [Beta vulgaris subsp. vulgaris]	0.934333	2.06167	2.24367	1.26267	0.147732	0.090964	0.416115	0.968239	0.49204	0.398356	TRINITY_DN31763_c3_g1_i7.p1
TRINITY_DN31763_c3_g1_i14	3beta-hydroxysteroid-dehydrogenase/decarboxylase-like isoform X1 [Chenopodium quinoa]	3.21533	6.48233	5.38633	3.24067	0.107204	0.194762	0.811224	0.482726	0.127817	0.262941	TRINITY_DN31763_c3_g1_i14.p2
TRINITY_DN31763_c3_g1_i5	3beta-hydroxysteroid-dehydrogenase/decarboxylase-like isoform X1 [Chenopodium quinoa]	0.832333	1.87667	1.475	0.794	0.10018	0.25784	0.913274	0.442485	0.0923754	0.277741	TRINITY_DN31763_c3_g1_i5.p2
TRINITY_DN30807_c3_g1_i4	3-beta-hydroxysteroid-Delta(8),Delta(7)-isomerase [Manihot esculenta]	2.01333	1.282	1.72967	1.70467	0.211072	0.543525	0.80783	0.490396	0.263776	0.722078	TRINITY_DN30807_c3_g1_i4.p1
TRINITY_DN30807_c3_g1_i2	3-beta-hydroxysteroid-Delta(8),Delta(7)-isomerase [Vitis vinifera]	25.5227	23.607	40.5327	53.001	0.580524	0.199089	0.00557322	0.0660103	0.00240641	0.0757386	TRINITY_DN30807_c3_g1_i2.p1
TRINITY_DN30807_c3_g1_i3	3-beta-hydroxysteroid-Delta(8),Delta(7)-isomerase [Vitis vinifera]	0.371667	0.403	0.844667	0.312333	0.979006	0.255322		0.204951		0.0899219	TRINITY_DN30807_c3_g1_i3.p1
TRINITY_DN30457_c6_g1_i13	3-dehydroquinate synthase homolog [Citrus sinensis]	0.783	1.11967	1.187	0.482667	0.572527	0.421223	0.467338	0.957602	0.156479	0.122147	TRINITY_DN30457_c6_g1_i13.p1
TRINITY_DN30457_c6_g1_i14	3-dehydroquinate synthase homolog [Citrus sinensis]	1.324	2.14033	1.61833	0.789667	0.339171	0.793192	0.332646	0.369968	0.0556572	0.196527	TRINITY_DN30457_c6_g1_i14.p1
TRINITY_DN30457_c6_g1_i15	3-dehydroquinate synthase homolog [Citrus sinensis]	1.83367	1.97767	2.004	2.09733	0.978742	1	0.583345	1	0.635177	0.637123	TRINITY_DN30457_c6_g1_i15.p1
TRINITY_DN30457_c6_g1_i1	3-dehydroquinate synthase homolog isoform X1 [Prunus mume]	3.169	2.71933	3.427	2.09367	0.485874	0.952562	0.405059	0.552153	0.778039	0.354183	TRINITY_DN30457_c6_g1_i1.p1
TRINITY_DN30457_c6_g1_i3	3-dehydroquinate synthase homolog isoform X1 [Prunus mume]	0.939	1.06033	1.17133	0.753	0.981078	0.747696	0.751601	0.899242	0.65999	0.463347	TRINITY_DN30457_c6_g1_i3.p1
TRINITY_DN30457_c6_g1_i4	3-dehydroquinate synthase homolog isoform X1 [Prunus mume]	2.92433	3.796	4.59567	2.291	0.727052	0.370195	0.703996	0.668131	0.380328	0.168998	TRINITY_DN30457_c6_g1_i4.p1
TRINITY_DN30457_c6_g1_i8	3-dehydroquinate synthase homolog isoform X1 [Prunus mume]	0.242667	0.0343333	0.397667	0.281							TRINITY_DN30457_c6_g1_i8.p1
TRINITY_DN30457_c6_g1_i6	3-dehydroquinate synthase homolog isoform X1 [Ziziphus jujuba]	0.481667	1.127	1.214	0.467333	0.105859	0.0483815		0.951337	0.156935	0.0977234	TRINITY_DN30457_c6_g1_i6.p1
TRINITY_DN26721_c1_g1_i4	3-dehydroquinate synthase, chloroplastic-like [Chenopodium quinoa]	23.667	19.608	33.106	39.269	0.394231	0.403242	0.0391161	0.0776703	0.00608067	0.153012	TRINITY_DN26721_c1_g1_i4.p1
TRINITY_DN26721_c1_g1_i3	3-dehydroquinate synthase, chloroplastic-like [Ziziphus jujuba]	43.419	46.9193	76.6807	87.103	0.951438	0.0848754	0.00625085	0.0935555	0.0117209	0.211321	TRINITY_DN26721_c1_g1_i3.p1
TRINITY_DN22980_c1_g1_i2	3-dehydrosphinganine reductase TSC10A [Sesamum indicum]	21.076	20.752	33.585	25.525	0.708493	0.199425	0.298351	0.0907484	0.209877	0.731347	TRINITY_DN22980_c1_g1_i2.p1
TRINITY_DN22980_c1_g1_i1	3-dehydrosphinganine reductase TSC10A-like [Solanum tuberosum]	1.121	0.829667	0.491	0.454333							TRINITY_DN22980_c1_g1_i1.p1
TRINITY_DN29303_c3_g5_i8	3-deoxy-D-manno-octulosonic acid transferase, mitochondrial [Prunus persica]	0.529667	0.735333	1.16733	0.622333		0.132518		0.400803	0.972728	0.369539	TRINITY_DN29303_c3_g5_i8.p1
TRINITY_DN29303_c3_g5_i4	3-deoxy-D-manno-octulosonic acid transferase, mitochondrial isoform X1 [Nelumbo nucifera]	1.4	1.44133	1.71633	1.09567		0.835698		0.792033	0.796774	0.584266	TRINITY_DN29303_c3_g5_i4.p1
TRINITY_DN29303_c3_g5_i5	3-deoxy-D-manno-octulosonic acid transferase, mitochondrial isoform X1 [Nelumbo nucifera]	0.968	0.682667	0.964	0.716	0.39793	0.833016	0.846569	0.562042		0.931734	TRINITY_DN29303_c3_g5_i5.p1
TRINITY_DN29303_c3_g5_i1	3-deoxy-D-manno-octulosonic acid transferase, mitochondrial isoform X2 [Theobroma cacao]	7.06067	5.54	7.209	3.806	0.292575	0.790414	0.10363	0.391161	0.446893	0.072794	TRINITY_DN29303_c3_g5_i1.p1
TRINITY_DN29913_c4_g5_i2	3-deoxy-manno-octulosonate cytidylyltransferase, mitochondrial [Citrus clementina]	33.4733	19.6243	30.9647	26.0173	0.053737	0.497914	0.676512	0.125651	0.14705	0.938463	TRINITY_DN29913_c4_g5_i2.p1
TRINITY_DN28246_c1_g2_i1	3-epi-6-deoxocathasterone 23-monooxygenase [Beta vulgaris subsp. vulgaris]	3.92767	0.250667	2.19367	8.86467	5.64396e-09	0.0825509	0.00716364	2.64014e-05	3.15827e-17	1.16908e-05	TRINITY_DN28246_c1_g2_i1.p1
TRINITY_DN28246_c1_g2_i2	3-epi-6-deoxocathasterone 23-monooxygenase [Beta vulgaris subsp. vulgaris]	4.88967	0.913	2.84267	3.48133	4.60549e-06	0.0393695	0.458047	0.00241124	0.0015316	0.405193	TRINITY_DN28246_c1_g2_i2.p1
TRINITY_DN28246_c1_g2_i3	3-epi-6-deoxocathasterone 23-monooxygenase [Beta vulgaris subsp. vulgaris]	1.327	0.239333	0.264667	0.727333	0.00792419	0.000106823	0.317394		0.0823961	0.0192698	TRINITY_DN28246_c1_g2_i3.p1
TRINITY_DN23513_c0_g1_i2	3-epi-6-deoxocathasterone 23-monooxygenase [Vitis vinifera]	11.945	4.05367	3.82533	6.62667	0.000431447	3.14244e-05	0.169476	0.743219	0.087896	0.0398458	TRINITY_DN23513_c0_g1_i2.p1
TRINITY_DN23513_c0_g1_i3	3-epi-6-deoxocathasterone 23-monooxygenase isoform X1 [Beta vulgaris subsp. vulgaris]	0.897	0.254	0.335667	0.326667							TRINITY_DN23513_c0_g1_i3.p1
TRINITY_DN28246_c1_g3_i1	3-epi-6-deoxocathasterone 23-monooxygenase-like [Chenopodium quinoa]	2.777	7.745	5.79567	1.41733	0.020827	0.0901143	0.163226	0.228133	2.67456e-05	0.000291303	TRINITY_DN28246_c1_g3_i1.p1
TRINITY_DN29565_c0_g1_i1	3-glucanase family protein [Populus trichocarpa]	20.8533	0.322	0.575333	0.102667	2.8786e-15	5.9239e-06	2.44064e-16				TRINITY_DN29565_c0_g1_i1.p1
TRINITY_DN29565_c0_g1_i2	3-glucanase family protein [Populus trichocarpa]	11.865	1.55	2.67533	0.314333	8.24686e-06	0.00108767	8.04828e-10	0.296502	0.0222609		TRINITY_DN29565_c0_g1_i2.p1
TRINITY_DN29565_c0_g1_i9	3-glucanase family protein [Populus trichocarpa]	20.184	0.464	0.868333	0.514667	3.49749e-08	2.02467e-10	2.74798e-12	0.430167			TRINITY_DN29565_c0_g1_i9.p1
TRINITY_DN21117_c0_g1_i1	3-hexulose-6-phosphate isomerase-like [Nicotiana tabacum]	46.2807	7.901	8.20433	11.7287	2.94935e-07	8.99457e-09	0.000602058	0.987959	0.176198	0.15938	TRINITY_DN21117_c0_g1_i1.p1
TRINITY_DN21117_c0_g1_i2	3-hexulose-6-phosphate isomerase-like [Nicotiana tabacum]	50.3963	6.107	3.613	7.952	8.74692e-10	1.95838e-10	2.32452e-07	0.195913	0.244364	0.0293231	TRINITY_DN21117_c0_g1_i2.p1
TRINITY_DN27422_c1_g1_i2	3-hydroxy-3-methylglutaryl-coenzyme A reductase 1 [Beta vulgaris subsp. vulgaris]	4.68033	1.493	1.64067	0.961333	0.0200033	0.0206586	0.0059681	0.912821	0.497544	0.359954	TRINITY_DN27422_c1_g1_i2.p1
TRINITY_DN27422_c1_g1_i3	3-hydroxy-3-methylglutaryl-coenzyme A reductase 1 [Beta vulgaris subsp. vulgaris]	3.134	2.732	2.606	1.055	0.599841	0.478169	0.037016	0.761028	0.0513514	0.0441502	TRINITY_DN27422_c1_g1_i3.p1
TRINITY_DN27422_c1_g1_i4	3-hydroxy-3-methylglutaryl-coenzyme A reductase 1 [Beta vulgaris subsp. vulgaris]	7.17267	1.78467	1.66367	1.871	0.29065	0.155288	0.154217	0.939862	0.806234	0.612536	TRINITY_DN27422_c1_g1_i4.p1
TRINITY_DN27422_c1_g1_i6	3-hydroxy-3-methylglutaryl-coenzyme A reductase 1 [Beta vulgaris subsp. vulgaris]	101.838	135.23	192.538	209.66	0.621066	0.0598647	0.0113717	0.28717	0.0798804	0.270254	TRINITY_DN27422_c1_g1_i6.p1
TRINITY_DN27422_c1_g1_i7	3-hydroxy-3-methylglutaryl-coenzyme A reductase 1 [Beta vulgaris subsp. vulgaris]	0.479333	0.00333333	0.0133333	0.00366667							TRINITY_DN27422_c1_g1_i7.p1
TRINITY_DN28576_c0_g1_i1	3-hydroxy-3-methylglutaryl-coenzyme A reductase 1 [Morus notabilis]	4.099	0	0	0.965333	6.98922e-06	5.00268e-06	0.208789				TRINITY_DN28576_c0_g1_i1.p1
TRINITY_DN28576_c0_g1_i3	3-hydroxy-3-methylglutaryl-coenzyme A reductase 1 [Ricinus communis]	19.9263	4.20067	3.84767	7.95033	1.78724e-05	4.17877e-07	0.0374998	0.644298	0.0541997	0.0147713	TRINITY_DN28576_c0_g1_i3.p1
TRINITY_DN28576_c0_g1_i4	3-hydroxy-3-methylglutaryl-coenzyme A reductase 1 [Ricinus communis]	169.64	16.9143	14.1117	46.1263	1.77784e-09	1.96496e-13	0.000808756	0.39566	0.000493095	8.11795e-07	TRINITY_DN28576_c0_g1_i4.p1
TRINITY_DN27422_c0_g1_i1	3-hydroxy-3-methylglutaryl-coenzyme A reductase 1-like [Gossypium raimondii]	0	10.0107	6.96	4.662	2.3926e-14	2.73754e-15	1.04074e-08	0.273547	0.171208	0.532302	TRINITY_DN27422_c0_g1_i1.p1
TRINITY_DN27422_c0_g1_i2	3-hydroxy-3-methylglutaryl-coenzyme A reductase 1-like [Gossypium raimondii]	0.055	11.2793	12.5217	3.87233	1.72233e-11	4.20474e-17	4.3943e-08	0.898369	0.0677154	0.0130422	TRINITY_DN27422_c0_g1_i2.p1
TRINITY_DN28576_c0_g4_i4	3-hydroxy-3-methylglutaryl-coenzyme A reductase 1-like [Populus euphratica]	8.99567	14.7193	26.8257	18.6737	0.242907	0.0013667	0.00582131	0.0567849	0.164884	0.568516	TRINITY_DN28576_c0_g4_i4.p1
TRINITY_DN27422_c0_g2_i1	3-hydroxy-3-methylglutaryl-coenzyme A reductase 1-like [Ziziphus jujuba]	0.169333	17.309	14.9533	8.18167	7.35311e-16	2.21093e-22	7.88146e-15	0.513493	0.0966325	0.120516	TRINITY_DN27422_c0_g2_i1.p1
TRINITY_DN28576_c0_g4_i2	3-hydroxy-3-methylglutaryl-coenzyme A reductase 1-like [Ziziphus jujuba]	22.1457	24.8063	49.9743	44.4733	0.967116	0.0117413	0.0070986	0.0128809	0.0119639	0.733065	TRINITY_DN28576_c0_g4_i2.p1
TRINITY_DN28576_c0_g4_i3	3-hydroxy-3-methylglutaryl-coenzyme A reductase 1-like [Ziziphus jujuba]	0.689	0.511333	1.419	1.099	0.336903	0.110266	0.163832	0.00890429	0.026633	0.827084	TRINITY_DN28576_c0_g4_i3.p2
TRINITY_DN28576_c0_g4_i5	3-hydroxy-3-methylglutaryl-coenzyme A reductase 1-like [Ziziphus jujuba]	0.182667	0.434	0.491667	0.133333	0.270134	0.203837	0.812976	0.880252	0.187881	0.157736	TRINITY_DN28576_c0_g4_i5.p2
TRINITY_DN27422_c1_g2_i1	3-hydroxy-3-methylglutaryl-coenzyme A reductase-like [Chenopodium quinoa]	0.299	1.97367	3.94767	7.50833	0.000136013	1.95088e-08	4.28444e-17	0.0920512	4.05313e-05	0.0102592	TRINITY_DN27422_c1_g2_i1.p1
TRINITY_DN20757_c0_g1_i1	3-hydroxybenzoate 6-hydroxylase 1 [Ricinus communis]	0	2.97433	7.09567	1.70367	2.4613e-13	5.8658e-21		0.0334357	0.352027	0.00315525	TRINITY_DN20757_c0_g1_i1.p1
TRINITY_DN20757_c0_g1_i3	3-hydroxybenzoate 6-hydroxylase 1 [Ricinus communis]	0.0163333	0.378	0.600667	0.246667							TRINITY_DN20757_c0_g1_i3.p1
TRINITY_DN26213_c0_g1_i12	3-hydroxybutyryl-CoA dehydrogenase [Gossypium arboreum]	7.01067	4.24167	6.937	7.87667	0.168876	0.733666	0.458801	0.278801	0.0684502	0.319905	TRINITY_DN26213_c0_g1_i12.p1
TRINITY_DN26213_c0_g1_i2	3-hydroxybutyryl-CoA dehydrogenase [Gossypium arboreum]	10.301	5.528	5.452	9.353	0.0281253	0.0101937	0.979942	0.8448	0.0320255	0.00952584	TRINITY_DN26213_c0_g1_i2.p1
TRINITY_DN26213_c0_g1_i3	3-hydroxybutyryl-CoA dehydrogenase [Gossypium arboreum]	2.888	1.81567	1.44767	2.19667	0.235138	0.0838054	0.725088	0.516631	0.444684	0.159345	TRINITY_DN26213_c0_g1_i3.p1
TRINITY_DN26213_c0_g1_i4	3-hydroxybutyryl-CoA dehydrogenase [Gossypium arboreum]	0	0	0	0							TRINITY_DN26213_c0_g1_i4.p1
TRINITY_DN26213_c0_g1_i6	3-hydroxybutyryl-CoA dehydrogenase [Gossypium arboreum]	1.79867	2.75467	5.65967	1.253	0.511551	0.0272219	0.802162	0.0752215	0.360512	0.0419029	TRINITY_DN26213_c0_g1_i6.p1
TRINITY_DN26213_c0_g1_i8	3-hydroxybutyryl-CoA dehydrogenase [Gossypium arboreum]	0.169	0.051	0	0.0216667							TRINITY_DN26213_c0_g1_i8.p1
TRINITY_DN26213_c0_g1_i9	3-hydroxybutyryl-CoA dehydrogenase [Gossypium arboreum]	26.6153	12.213	13.154	15.3493	0.00644254	0.00686218	0.157986	0.915938	0.232804	0.268016	TRINITY_DN26213_c0_g1_i9.p1
TRINITY_DN26213_c0_g1_i1	3-hydroxybutyryl-CoA dehydrogenase-like [Ziziphus jujuba]	1.50933	1.814	1.26033	0.579667	0.840647	0.520196	0.102896	0.305396	0.0392664	0.221617	TRINITY_DN26213_c0_g1_i1.p1
TRINITY_DN26213_c0_g1_i5	3-hydroxybutyryl-CoA dehydrogenase-like [Ziziphus jujuba]	2.98167	1.37933	1.399	1.266	0.0438102	0.0347588	0.0811821	0.926196	0.935274	0.915605	TRINITY_DN26213_c0_g1_i5.p2
TRINITY_DN29290_c0_g1_i5	3-hydroxyisobutyrate dehydrogenase, mitochondrial isoform X1 [Beta vulgaris subsp. vulgaris]	3.99	3.26967	4.167	3.95567	0.459146	0.868236	0.796174	0.627085	0.404061	0.743693	TRINITY_DN29290_c0_g1_i5.p1
TRINITY_DN29290_c0_g1_i7	3-hydroxyisobutyrate dehydrogenase, mitochondrial isoform X1 [Cucurbita moschata]	0.464	0.438333	0.262667	0.241							TRINITY_DN29290_c0_g1_i7.p1
TRINITY_DN29290_c0_g1_i12	3-hydroxyisobutyrate dehydrogenase, mitochondrial isoform X1 [Vitis vinifera]	1.09233	1.402	1.58	1.134	0.750407	0.511673	0.733063	0.838336	0.958872	0.779923	TRINITY_DN29290_c0_g1_i12.p1
TRINITY_DN29290_c0_g1_i16	3-hydroxyisobutyrate dehydrogenase, mitochondrial isoform X1 [Vitis vinifera]	1.31533	1.06567	1.23333	1.19833	0.441401	0.672133	0.989594	0.805804	0.565476	0.793428	TRINITY_DN29290_c0_g1_i16.p1
TRINITY_DN29290_c0_g1_i2	3-hydroxyisobutyrate dehydrogenase, mitochondrial isoform X1 [Vitis vinifera]	0.672333	1.137	1.06933	0.806	0.360427	0.350477	0.557666	0.80524	0.684496	0.79094	TRINITY_DN29290_c0_g1_i2.p1
TRINITY_DN29290_c0_g1_i4	3-hydroxyisobutyrate dehydrogenase, mitochondrial isoform X1 [Vitis vinifera]	0.0913333	1.02533	2.25667	1.11867	0.0207309	1.7007e-06	0.000406405	0.244248	0.724067	0.206681	TRINITY_DN29290_c0_g1_i4.p1
TRINITY_DN29290_c0_g1_i9	3-hydroxyisobutyrate dehydrogenase, mitochondrial isoform X1 [Vitis vinifera]	0.203667	0.351667	0.401333	0.0973333							TRINITY_DN29290_c0_g1_i9.p1
TRINITY_DN16521_c0_g1_i1	3-hydroxyisobutyrate dehydrogenase-like 2, mitochondrial [Beta vulgaris subsp. vulgaris]	2.067	4.27933	3.69667	1.13833	0.200032	0.239731		0.670017	0.0282212	0.0382675	TRINITY_DN16521_c0_g1_i1.p1
TRINITY_DN19614_c0_g1_i1	3-hydroxyisobutyrate dehydrogenase-like 2, mitochondrial [Beta vulgaris subsp. vulgaris]	87.9303	30.815	27.7767	33.5007	0.000508215	7.9156e-06	0.00477517	0.569484	0.448876	0.166874	TRINITY_DN19614_c0_g1_i1.p1
TRINITY_DN19614_c0_g1_i2	3-hydroxyisobutyrate dehydrogenase-like 2, mitochondrial [Chenopodium quinoa]	1.06267	2.603	2.55633	0.625333	0.101013	0.0948627		0.891297	0.0259456	0.0299791	TRINITY_DN19614_c0_g1_i2.p1
TRINITY_DN30723_c0_g1_i10	3-hydroxyisobutyryl-CoA hydrolase 1-like [Manihot esculenta]	0.576667	1.48033	1.521	0.791667							TRINITY_DN30723_c0_g1_i10.p1
TRINITY_DN30723_c0_g1_i30	3-hydroxyisobutyryl-CoA hydrolase 1-like [Manihot esculenta]	0.198333	0.713667	0.26	0.119667							TRINITY_DN30723_c0_g1_i30.p1
TRINITY_DN30723_c0_g1_i5	3-hydroxyisobutyryl-CoA hydrolase 1-like [Manihot esculenta]	0.955	1.17733	0.925333	0.66	0.806441			0.572345	0.519979		TRINITY_DN30723_c0_g1_i5.p1
TRINITY_DN30723_c0_g2_i10	3-hydroxyisobutyryl-CoA hydrolase 1-like [Manihot esculenta]	0.338667	0.8	1.27933	0.957333	0.468934	0.128829	0.129868	0.617857	0.619799	0.939978	TRINITY_DN30723_c0_g2_i10.p1
TRINITY_DN30723_c0_g2_i3	3-hydroxyisobutyryl-CoA hydrolase 1-like [Manihot esculenta]	0.058	0.149	0.284	0.481333							TRINITY_DN30723_c0_g2_i3.p1
TRINITY_DN30723_c0_g2_i6	3-hydroxyisobutyryl-CoA hydrolase 1-like [Manihot esculenta]	0.295667	0.332333	1.02067	0.768		0.0297555	0.0603705	0.122609	0.155134	0.892221	TRINITY_DN30723_c0_g2_i6.p1
TRINITY_DN30723_c0_g2_i9	3-hydroxyisobutyryl-CoA hydrolase 1-like [Manihot esculenta]	0.145667	0.185667	0.801	0.523333							TRINITY_DN30723_c0_g2_i9.p1
TRINITY_DN24656_c3_g1_i4	3-hydroxyisobutyryl-CoA hydrolase 1-like [Populus euphratica]	1.01867	1.969	2.16	0.861333	0.190328	0.0877986	0.880828	0.892875	0.13814	0.0731641	TRINITY_DN24656_c3_g1_i4.p1
TRINITY_DN24656_c3_g1_i6	3-hydroxyisobutyryl-CoA hydrolase 1-like [Populus euphratica]	1.43933	2.82567	3.607	1.50833	0.1735	0.0301127	0.703473	0.555255	0.264575	0.0666765	TRINITY_DN24656_c3_g1_i6.p1
TRINITY_DN30723_c0_g1_i14	3-hydroxyisobutyryl-CoA hydrolase 1-like [Quercus suber]	0.724	1.866	1.72267	0.544667	0.0431112	0.0681953	0.697462	0.743378	0.0175182	0.0325018	TRINITY_DN30723_c0_g1_i14.p1
TRINITY_DN30723_c0_g2_i5	3-hydroxyisobutyryl-CoA hydrolase 1-like [Quercus suber]	9.833	5.31233	6.70933	10.0903	0.0407677	0.102659	0.658962	0.537941	0.0209468	0.044303	TRINITY_DN30723_c0_g2_i5.p1
TRINITY_DN30723_c0_g2_i1	3-hydroxyisobutyryl-CoA hydrolase 1-like isoform X2 [Spinacia oleracea]	15.5763	7.848	8.69033	13.963	0.020511	0.0244974	0.995425	0.848678	0.0292219	0.0317239	TRINITY_DN30723_c0_g2_i1.p1
TRINITY_DN30723_c0_g2_i8	3-hydroxyisobutyryl-CoA hydrolase 1-like isoform X2 [Spinacia oleracea]	5.15867	2.972	3.92567	8.18967	0.0826798	0.291893	0.0910853	0.492333	0.00152155	0.00623219	TRINITY_DN30723_c0_g2_i8.p1
TRINITY_DN24656_c3_g1_i1	3-hydroxyisobutyryl-CoA hydrolase 3 [Ziziphus jujuba]	0.0816667	0.555	0.397333	0				0.680775			TRINITY_DN24656_c3_g1_i1.p1
TRINITY_DN24580_c0_g1_i1	3-hydroxyisobutyryl-CoA hydrolase-like protein 1, mitochondrial [Chenopodium quinoa]	1.02933	0.761667	0.244667	0.688667	0.477131	0.00887076	0.659741	0.0440257	0.933778		TRINITY_DN24580_c0_g1_i1.p1
TRINITY_DN24580_c0_g1_i5	3-hydroxyisobutyryl-CoA hydrolase-like protein 1, mitochondrial [Chenopodium quinoa]	0.202333	2.62433	4.359	1.23533	0.00465973	0.000234204	0.0324189	0.237345	0.202024	0.00746306	TRINITY_DN24580_c0_g1_i5.p1
TRINITY_DN24580_c0_g1_i6	3-hydroxyisobutyryl-CoA hydrolase-like protein 1, mitochondrial [Chenopodium quinoa]	5.51633	5.34633	7.95133	6.40233	0.717436	0.392785	0.396851	0.240056	0.309029	0.963774	TRINITY_DN24580_c0_g1_i6.p1
TRINITY_DN24580_c0_g1_i7	3-hydroxyisobutyryl-CoA hydrolase-like protein 1, mitochondrial [Chenopodium quinoa]	0.686	2.80067	2.755	0.842333	0.0116552	0.00519053	0.771019	0.864869	0.0663551	0.0505714	TRINITY_DN24580_c0_g1_i7.p1
TRINITY_DN24580_c0_g1_i9	3-hydroxyisobutyryl-CoA hydrolase-like protein 1, mitochondrial [Chenopodium quinoa]	3.59767	3.44567	2.62533	1.88933	0.679374	0.234973	0.210194	0.344463	0.30278	0.801064	TRINITY_DN24580_c0_g1_i9.p1
TRINITY_DN24580_c0_g1_i11	3-hydroxyisobutyryl-CoA hydrolase-like protein 1, mitochondrial isoform X1 [Jatropha curcas]	0.0816667	0.058	0.00666667	0.0406667							TRINITY_DN24580_c0_g1_i11.p1
TRINITY_DN24580_c0_g1_i8	3-hydroxyisobutyryl-CoA hydrolase-like protein 1, mitochondrial isoform X1 [Jatropha curcas]	1.25333	1.88067	1.628	0.647667	0.47768	0.701035	0.282944	0.634778	0.0512663	0.107737	TRINITY_DN24580_c0_g1_i8.p1
TRINITY_DN25539_c0_g1_i1	3-hydroxyisobutyryl-CoA hydrolase-like protein 2, mitochondrial [Chenopodium quinoa]	1.204	2.817	2.646	1.70633	0.0855427	0.063466	0.33945	0.762692	0.364827	0.413291	TRINITY_DN25539_c0_g1_i1.p1
TRINITY_DN25539_c0_g1_i10	3-hydroxyisobutyryl-CoA hydrolase-like protein 2, mitochondrial [Chenopodium quinoa]	0.0623333	0.251667	0.807333	0.240667							TRINITY_DN25539_c0_g1_i10.p1
TRINITY_DN25539_c0_g1_i14	3-hydroxyisobutyryl-CoA hydrolase-like protein 2, mitochondrial [Chenopodium quinoa]	0.704667	1.304	1.065	0.408							TRINITY_DN25539_c0_g1_i14.p1
TRINITY_DN25539_c0_g1_i3	3-hydroxyisobutyryl-CoA hydrolase-like protein 2, mitochondrial [Chenopodium quinoa]	0.134	0.788	1.25133	0.252667		0.00249949		0.351367		0.0123268	TRINITY_DN25539_c0_g1_i3.p1
TRINITY_DN25539_c0_g1_i5	3-hydroxyisobutyryl-CoA hydrolase-like protein 2, mitochondrial [Chenopodium quinoa]	0.776333	0.525667	0.437333	0.535333							TRINITY_DN25539_c0_g1_i5.p1
TRINITY_DN25539_c0_g1_i6	3-hydroxyisobutyryl-CoA hydrolase-like protein 2, mitochondrial [Chenopodium quinoa]	7.815	15.78	15.8197	9.22567	0.0803018	0.0342002	0.340364	0.884753	0.248033	0.174017	TRINITY_DN25539_c0_g1_i6.p1
TRINITY_DN25539_c0_g1_i9	3-hydroxyisobutyryl-CoA hydrolase-like protein 2, mitochondrial [Chenopodium quinoa]	1.14067	2.64633	1.98533	0.573333	0.0832051	0.283344	0.234662	0.344776	0.00564729	0.024419	TRINITY_DN25539_c0_g1_i9.p1
TRINITY_DN25539_c0_g1_i13	3-hydroxyisobutyryl-CoA hydrolase-like protein 2, mitochondrial [Quercus suber]	0.548333	0.0343333	0	0.214667							TRINITY_DN25539_c0_g1_i13.p1
TRINITY_DN32969_c3_g2_i10	3-hydroxyisobutyryl-CoA hydrolase-like protein 3, mitochondrial isoform X1 [Beta vulgaris subsp. vulgaris]	0.091	0.129667	0.439	0.309							TRINITY_DN32969_c3_g2_i10.p1
TRINITY_DN32969_c3_g2_i11	3-hydroxyisobutyryl-CoA hydrolase-like protein 3, mitochondrial isoform X1 [Beta vulgaris subsp. vulgaris]	0.544667	0.687	0.587	0.450333				0.737148			TRINITY_DN32969_c3_g2_i11.p1
TRINITY_DN32969_c3_g2_i12	3-hydroxyisobutyryl-CoA hydrolase-like protein 3, mitochondrial isoform X1 [Beta vulgaris subsp. vulgaris]	11.8467	8.429	8.601	10.8003	0.170448	0.126161	0.982591	0.933887	0.194147	0.121513	TRINITY_DN32969_c3_g2_i12.p1
TRINITY_DN32969_c3_g2_i13	3-hydroxyisobutyryl-CoA hydrolase-like protein 3, mitochondrial isoform X1 [Beta vulgaris subsp. vulgaris]	0.707333	1.318	1.664	0.398	0.293088	0.0863924		0.704017	0.0544857	0.0143991	TRINITY_DN32969_c3_g2_i13.p1
TRINITY_DN32969_c3_g2_i2	3-hydroxyisobutyryl-CoA hydrolase-like protein 3, mitochondrial isoform X1 [Beta vulgaris subsp. vulgaris]	2.838	1.50533	1.058	0.467	0.311327	0.276633	0.00922212	0.77651	0.329377	0.610543	TRINITY_DN32969_c3_g2_i2.p1
TRINITY_DN32969_c3_g2_i5	3-hydroxyisobutyryl-CoA hydrolase-like protein 3, mitochondrial isoform X1 [Beta vulgaris subsp. vulgaris]	2.70667	10.5083	7.736	1.76267	0.000895887	0.00685761	0.460965	0.260942	0.000539642	0.00381764	TRINITY_DN32969_c3_g2_i5.p1
TRINITY_DN32969_c3_g2_i6	3-hydroxyisobutyryl-CoA hydrolase-like protein 3, mitochondrial isoform X1 [Beta vulgaris subsp. vulgaris]	5.642	6.927	7.80567	11.088	0.752234	0.463259	0.0145848	0.795263	0.0423963	0.0564517	TRINITY_DN32969_c3_g2_i6.p1
TRINITY_DN32969_c3_g2_i7	3-hydroxyisobutyryl-CoA hydrolase-like protein 3, mitochondrial isoform X1 [Beta vulgaris subsp. vulgaris]	4.28567	3.554	2.21033	1.75867	0.489419	0.0416598	0.0981965	0.235948	0.299304	0.979222	TRINITY_DN32969_c3_g2_i7.p1
TRINITY_DN32969_c3_g2_i9	3-hydroxyisobutyryl-CoA hydrolase-like protein 3, mitochondrial isoform X1 [Beta vulgaris subsp. vulgaris]	0.932333	2.16967	1.57333	0.953	0.0656839	0.291547	0.742225	0.333301	0.0988264	0.438567	TRINITY_DN32969_c3_g2_i9.p1
TRINITY_DN21487_c0_g1_i5	3-hydroxyisobutyryl-CoA hydrolase-like protein 3, mitochondrial isoform X1 [Chenopodium quinoa]	3.31433	4.232	5.47567	2.95833	0.753193	0.312356	0.986317	0.567785	0.640176	0.26127	TRINITY_DN21487_c0_g1_i5.p1
TRINITY_DN21487_c0_g1_i6	3-hydroxyisobutyryl-CoA hydrolase-like protein 3, mitochondrial isoform X1 [Chenopodium quinoa]	4.799	4.909	4.73933	4.65233	0.814625	0.758184	0.924663	0.837815	0.844018	0.749537	TRINITY_DN21487_c0_g1_i6.p1
TRINITY_DN32969_c2_g2_i1	3-hydroxyisobutyryl-CoA hydrolase-like protein 3, mitochondrial isoform X1 [Morus notabilis]	26.2193	16.515	19.491	22.8353	0.104815	0.19168	0.914526	0.724347	0.170703	0.284875	TRINITY_DN32969_c2_g2_i1.p1
TRINITY_DN21487_c0_g1_i3	3-hydroxyisobutyryl-CoA hydrolase-like protein 3, mitochondrial isoform X1 [Quercus suber]	3.38233	5.68633	5.72233	4.36867	0.28127	0.230405	0.401509	0.937994	0.733834	0.724536	TRINITY_DN21487_c0_g1_i3.p1
TRINITY_DN21487_c0_g1_i4	3-hydroxyisobutyryl-CoA hydrolase-like protein 3, mitochondrial isoform X1 [Quercus suber]	13.3233	13.2503	14.2077	9.24733	0.728012	0.892595	0.397582	0.914054	0.502034	0.333198	TRINITY_DN21487_c0_g1_i4.p1
TRINITY_DN29397_c1_g1_i2	3-hydroxyisobutyryl-CoA hydrolase-like protein 5 [Herrania umbratica]	1.66433	6.662	11.4347	14.4597	0.013259	6.43883e-05	2.2555e-06	0.106866	0.0103565	0.108598	TRINITY_DN29397_c1_g1_i2.p1
TRINITY_DN29397_c1_g1_i4	3-hydroxyisobutyryl-CoA hydrolase-like protein 5 [Herrania umbratica]	0.239333	1.31933	2.44	1.44	0.00699937	2.7273e-06	0.000233595	0.216779	0.567492	0.518171	TRINITY_DN29397_c1_g1_i4.p1
TRINITY_DN29397_c1_g1_i7	3-hydroxyisobutyryl-CoA hydrolase-like protein 5 [Herrania umbratica]	24.1947	15.685	23.4393	33.6857	0.0956833	0.637193	0.135247	0.144304	0.00199355	0.026304	TRINITY_DN29397_c1_g1_i7.p1
TRINITY_DN29397_c1_g1_i10	3-hydroxyisobutyryl-CoA hydrolase-like protein 5 [Morus notabilis]	0.0983333	0.659333	2.07433	0.801667	0.0139106	1.09591e-06		0.0154273	0.616021	0.0680389	TRINITY_DN29397_c1_g1_i10.p1
TRINITY_DN29397_c1_g1_i1	3-hydroxyisobutyryl-CoA hydrolase-like protein 5 [Vitis vinifera]	0.702	1.97	1.73833	1.106	0.0245508	0.0468588	0.202244	0.627494	0.265547	0.453332	TRINITY_DN29397_c1_g1_i1.p1
TRINITY_DN29397_c1_g1_i5	3-hydroxyisobutyryl-CoA hydrolase-like protein 5 [Vitis vinifera]	0.58	2.28833	3.01233	2.35067	0.00458497	0.000153173	0.00234346	0.455771	0.75365	0.732523	TRINITY_DN29397_c1_g1_i5.p1
TRINITY_DN29397_c1_g1_i6	3-hydroxyisobutyryl-CoA hydrolase-like protein 5 [Vitis vinifera]	5.25033	22.5993	39.6507	41.6797	0.0013274	1.99121e-07	5.45334e-08	0.062985	0.0231441	0.392201	TRINITY_DN29397_c1_g1_i6.p1
TRINITY_DN29397_c1_g1_i9	3-hydroxyisobutyryl-CoA hydrolase-like protein 5 [Vitis vinifera]	0.215	1.64733	1.87067	0.951333	0.0011465	2.48366e-05	0.0112454	0.808436	0.406547	0.201675	TRINITY_DN29397_c1_g1_i9.p1
TRINITY_DN29397_c1_g1_i11	3-hydroxyisobutyryl-CoA hydrolase-like protein 5 isoform X2 [Ricinus communis]	0.736	0.738333	1.109	0.594333							TRINITY_DN29397_c1_g1_i11.p1
TRINITY_DN26297_c1_g1_i3	3-isopropylmalate dehydratase large subunit, chloroplastic [Olea europaea var. sylvestris]	57.5183	35.422	47.174	43.7213	0.0605895	0.249746	0.562786	0.315695	0.203653	0.683891	TRINITY_DN26297_c1_g1_i3.p1
TRINITY_DN26297_c1_g1_i4	3-isopropylmalate dehydratase large subunit, chloroplastic [Olea europaea var. sylvestris]	1.17867	0.966333	1.21133	0.618	0.524091	0.868024	0.331065	0.672827	0.588431	0.321784	TRINITY_DN26297_c1_g1_i4.p1
TRINITY_DN26297_c1_g1_i6	3-isopropylmalate dehydratase large subunit, chloroplastic [Olea europaea var. sylvestris]	1.249	0.0943333	0.978333	0.922							TRINITY_DN26297_c1_g1_i6.p1
TRINITY_DN26297_c1_g1_i1	3-isopropylmalate dehydratase large subunit, chloroplastic [Quercus suber]	0.69	1.21233	0.763	0.233667	0.289828	0.974338	0.15799	0.484938	0.0334452	0.287676	TRINITY_DN26297_c1_g1_i1.p1
TRINITY_DN26297_c1_g1_i5	3-isopropylmalate dehydratase large subunit, chloroplastic [Quercus suber]	0.585	1.055	0.544667	0.466	0.3913	0.698397	0.955189	0.205376	0.445278	0.932351	TRINITY_DN26297_c1_g1_i5.p1
TRINITY_DN32265_c0_g1_i1	3-isopropylmalate dehydratase small subunit 3-like [Chenopodium quinoa]	18.9283	9.197	14.1023	12.926	0.011738	0.153776	0.370033	0.149894	0.116194	0.745147	TRINITY_DN32265_c0_g1_i1.p1
TRINITY_DN32265_c0_g1_i2	3-isopropylmalate dehydratase small subunit 3-like [Chenopodium quinoa]	15.8893	8.23667	11.9563	10.6963	0.0269063	0.170798	0.345432	0.250055	0.204425	0.81095	TRINITY_DN32265_c0_g1_i2.p1
TRINITY_DN32265_c0_g1_i5	3-isopropylmalate dehydratase small subunit 3-like [Chenopodium quinoa]	20.4327	9.564	14.0033	13.98	0.00938022	0.0870531	0.374059	0.21817	0.0874842	0.499465	TRINITY_DN32265_c0_g1_i5.p1
TRINITY_DN32265_c0_g1_i7	3-isopropylmalate dehydratase small subunit 3-like [Chenopodium quinoa]	15.012	8.47867	11.0233	9.047	0.0451931	0.148416	0.188477	0.440794	0.517243	0.909938	TRINITY_DN32265_c0_g1_i7.p1
TRINITY_DN28038_c1_g2_i5	3-isopropylmalate dehydrogenase, chloroplastic [Theobroma cacao]	0.568333	1.17633	1.042	0.211333	0.425365	0.603198		0.870526			TRINITY_DN28038_c1_g2_i5.p1
TRINITY_DN28038_c1_g2_i6	3-isopropylmalate dehydrogenase, chloroplastic [Theobroma cacao]	0.254333	2.021	2.885	1.581	0.00135769	0.000201119	0.00290461	0.494815	0.876884	0.384489	TRINITY_DN28038_c1_g2_i6.p1
TRINITY_DN28038_c1_g2_i4	3-isopropylmalate dehydrogenase, chloroplastic [Vitis vinifera]	6.67633	7.74467	11.632	9.95533	0.891312	0.104201	0.0868973	0.232532	0.235441	0.911318	TRINITY_DN28038_c1_g2_i4.p1
TRINITY_DN28038_c1_g2_i8	3-isopropylmalate dehydrogenase, chloroplastic [Vitis vinifera]	17.3957	24.902	33.2993	22.4243	0.422607	0.0467794	0.235958	0.32739	0.88341	0.354101	TRINITY_DN28038_c1_g2_i8.p1
TRINITY_DN28698_c0_g3_i1	3-ketoacyl-CoA synthase 1 [Vitis vinifera]	3.47033	10.229	19.5177	27.2537	0.0779154	0.00282031	9.89913e-05	0.0391756	0.000421917	0.0731074	TRINITY_DN28698_c0_g3_i1.p1
TRINITY_DN28698_c0_g4_i1	3-ketoacyl-CoA synthase 1 [Vitis vinifera]	64.6557	36.734	48.8167	121.508	0.105344	0.277039	0.0161354	0.517706	0.00075669	0.000760424	TRINITY_DN28698_c0_g4_i1.p1
TRINITY_DN29279_c0_g1_i1	3-ketoacyl-CoA synthase 1 [Vitis vinifera]	1.43567	3.38067	8.53733	9.27467	0.174336	0.00175915	0.00024744	0.00872097	0.00103035	0.342427	TRINITY_DN29279_c0_g1_i1.p1
TRINITY_DN29279_c0_g1_i2	3-ketoacyl-CoA synthase 1 [Vitis vinifera]	1.28267	3.67967	4.30667	9.57767	0.0944765	0.040104	0.000118058	0.730095	0.00174427	0.00136075	TRINITY_DN29279_c0_g1_i2.p1
TRINITY_DN24661_c3_g2_i8	3-ketoacyl-CoA synthase 10 [Juglans regia]	302.447	198.641	257.746	498.789	0.153283	0.44317	0.0604434	0.39117	0.000293488	0.000746141	TRINITY_DN24661_c3_g2_i8.p1
TRINITY_DN24661_c3_g2_i7	3-ketoacyl-CoA synthase 10-like [Durio zibethinus]	1.55633	2.753	1.76567	2.71667	0.304444	0.897015	0.152481	0.146602	0.744467	0.0990182	TRINITY_DN24661_c3_g2_i7.p1
TRINITY_DN23560_c2_g2_i2	3-ketoacyl-CoA synthase 11 [Citrus sinensis]	29.2627	23.701	34.1417	21.1997	0.551244	0.99572	0.72689	0.198304	0.756309	0.399034	TRINITY_DN23560_c2_g2_i2.p1
TRINITY_DN30393_c1_g1_i2	3-ketoacyl-CoA synthase 11 [Sesamum indicum]	18.3133	19.9957	30.0927	19.522	0.936403	0.520181	0.766439	0.164349	0.588231	0.425607	TRINITY_DN30393_c1_g1_i2.p1
TRINITY_DN30393_c1_g1_i3	3-ketoacyl-CoA synthase 11 [Sesamum indicum]	0.447667	0.312333	0.720333	3.809	0.781118	0.764159	0.0759612	0.580041	0.0411304	0.163463	TRINITY_DN30393_c1_g1_i3.p1
TRINITY_DN30393_c1_g1_i4	3-ketoacyl-CoA synthase 11 [Sesamum indicum]	5.008	6.80233	16.999	64.325	0.680565	0.0412779	1.20902e-05	0.00916382	2.79324e-10	3.18969e-07	TRINITY_DN30393_c1_g1_i4.p1
TRINITY_DN28845_c1_g2_i1	3-ketoacyl-CoA synthase 11 [Spinacia oleracea]	5.11933	1.44	0.420333	0.510667	0.0200123	2.7681e-05	0.000350171	0.000903606	0.0377551	0.359824	TRINITY_DN28845_c1_g2_i1.p1
TRINITY_DN28845_c1_g2_i2	3-ketoacyl-CoA synthase 11 [Spinacia oleracea]	77.1173	16.37	8.74433	16.3603	0.00390741	7.66426e-05	0.00851522	0.00744312	0.649336	0.00255335	TRINITY_DN28845_c1_g2_i2.p1
TRINITY_DN29132_c2_g3_i1	3-ketoacyl-CoA synthase 15 [Ricinus communis]	0.717	0.799333	0.836333	0.832333	0.987262	0.892781	0.588264	1	0.695895	0.735917	TRINITY_DN29132_c2_g3_i1.p1
TRINITY_DN29132_c2_g3_i5	3-ketoacyl-CoA synthase 15 [Ricinus communis]	1.22167	3.028	3.357	1.71167	0.0396135	0.00959207	0.33863	0.865417	0.261446	0.14896	TRINITY_DN29132_c2_g3_i5.p1
TRINITY_DN29132_c2_g3_i6	3-ketoacyl-CoA synthase 15 [Ricinus communis]	0.794	2.888	1.693	0.804333	0.00892479	0.107131	0.745264	0.10058	0.020082	0.227354	TRINITY_DN29132_c2_g3_i6.p1
TRINITY_DN32384_c3_g2_i1	3-ketoacyl-CoA synthase 15 [Vitis vinifera]	0	1.183	0.838667	0	1.98517e-06			0.521981	6.61997e-06		TRINITY_DN32384_c3_g2_i1.p1
TRINITY_DN32384_c3_g2_i3	3-ketoacyl-CoA synthase 15 [Vitis vinifera]	0.0196667	3.35333	2.27133	0	3.90898e-10			0.315272	5.89321e-10		TRINITY_DN32384_c3_g2_i3.p1
TRINITY_DN23384_c0_g1_i1	3-ketoacyl-CoA synthase 19 [Beta vulgaris subsp. vulgaris]	0.607333	1.093	2.37033	2.36033	0.628049	0.176828	0.139348	0.0434067	0.061389	0.789677	TRINITY_DN23384_c0_g1_i1.p1
TRINITY_DN23384_c0_g1_i2	3-ketoacyl-CoA synthase 19 [Beta vulgaris subsp. vulgaris]	119.709	60.7663	127.698	272.312	0.190318	0.992371	0.0501661	0.0730076	0.000106473	0.00139376	TRINITY_DN23384_c0_g1_i2.p1
TRINITY_DN26341_c0_g2_i1	3-ketoacyl-CoA synthase 1-like [Chenopodium quinoa]	67.6823	29.1753	38.4347	102.834	0.0209989	0.0528155	0.082486	0.521549	0.000438965	0.000424429	TRINITY_DN26341_c0_g2_i1.p1
TRINITY_DN29279_c0_g2_i2	3-ketoacyl-CoA synthase 20-like [Nicotiana tabacum]	4.77733	1.14733	2.964	16.7783	0.00379556	0.249037	0.000957828	0.0314693	1.68525e-14	4.49502e-09	TRINITY_DN29279_c0_g2_i2.p1
TRINITY_DN29279_c0_g2_i1	3-ketoacyl-CoA synthase 20-like [Nicotiana tomentosiformis]	28.063	23.5457	47.5103	129.068	0.518854	0.23346	1.96835e-05	0.0213986	2.03799e-09	2.6973e-05	TRINITY_DN29279_c0_g2_i1.p1
TRINITY_DN14022_c0_g1_i1	3-ketoacyl-CoA synthase 20-like [Quercus suber]	0.0716667	0.676	0.868667	4.33767			1.50265e-08		0.00144461	0.00175939	TRINITY_DN14022_c0_g1_i1.p1
TRINITY_DN17343_c0_g1_i1	3-ketoacyl-CoA synthase 20-like [Vitis vinifera]	0.0336667	0.912667	1.30433	5.71533			1.23861e-11	0.581812	0.000605591	0.00173528	TRINITY_DN17343_c0_g1_i1.p1
TRINITY_DN27978_c0_g1_i1	3-ketoacyl-CoA synthase 4 isoform X1 [Vitis vinifera]	28.7607	18.372	21.1643	55.7913	0.0926508	0.166658	0.0179332	0.715074	0.000183178	0.000162945	TRINITY_DN27978_c0_g1_i1.p1
TRINITY_DN28698_c0_g1_i1	3-ketoacyl-CoA synthase 4-like [Chenopodium quinoa]	23.5687	23.1903	25.0617	57.059	0.708762	0.897166	0.00249352	0.886519	0.00141998	0.000627603	TRINITY_DN28698_c0_g1_i1.p1
TRINITY_DN27978_c0_g2_i1	3-ketoacyl-CoA synthase 4-like [Ziziphus jujuba]	4.136	0.606667	0.972667	23.8053	0.00412627	0.030902	0.00248442	0.384491	4.54868e-20	9.79843e-15	TRINITY_DN27978_c0_g2_i1.p1
TRINITY_DN27978_c0_g2_i2	3-ketoacyl-CoA synthase 4-like [Ziziphus jujuba]	2.64467	0.443	1.91233	16.1603	0.0537077	0.665707	0.0192527	0.00705347	2.8472e-15	5.17843e-10	TRINITY_DN27978_c0_g2_i2.p1
TRINITY_DN27022_c0_g1_i2	3-ketoacyl-CoA synthase 5 [Cucurbita pepo subsp. pepo]	0	30.685	44.8373	1.52433	4.92062e-37	2.75288e-51	8.20956e-06	0.205591	0.000202081	1.78976e-05	TRINITY_DN27022_c0_g1_i2.p1
TRINITY_DN27022_c0_g1_i6	3-ketoacyl-CoA synthase 5 [Cucurbita pepo subsp. pepo]	0.063	7.06933	7.47033	3.328	2.23682e-15	3.8085e-20	1.43915e-10	0.984374	0.189408	0.12169	TRINITY_DN27022_c0_g1_i6.p1
TRINITY_DN26505_c4_g1_i2	3-ketoacyl-CoA synthase 5-like [Erythranthe guttata]	0.0696667	29.3483	27.241	12.086	1.83832e-27	1.94832e-36	2.07971e-23	0.675907	0.0696308	0.0698082	TRINITY_DN26505_c4_g1_i2.p1
TRINITY_DN26535_c3_g1_i1	3-ketoacyl-CoA synthase 5-like [Ipomoea nil]	437.834	47.0853	59.305	592.408	1.67683e-05	1.3359e-05	0.268018	0.613256	5.6725e-10	1.19013e-12	TRINITY_DN26535_c3_g1_i1.p1
TRINITY_DN67069_c0_g1_i1	3-ketoacyl-CoA synthase 5-like [Vigna angularis]	0.0356667	0.345667	0.259	0.0936667							TRINITY_DN67069_c0_g1_i1.p1
TRINITY_DN27022_c0_g1_i4	3-ketoacyl-CoA synthase 6 [Arachis ipaensis]	0.026	9.21767	13.5837	2.01433	6.81471e-17	3.47289e-31	1.7573e-07	0.268653	0.0153078	0.000301876	TRINITY_DN27022_c0_g1_i4.p1
TRINITY_DN27022_c0_g1_i1	3-ketoacyl-CoA synthase 6 [Cucumis sativus]	0.213667	0.0403333	0.0156667	1.31333			0.002044		1.82721e-06	6.53281e-08	TRINITY_DN27022_c0_g1_i1.p1
TRINITY_DN27022_c0_g1_i8	3-ketoacyl-CoA synthase 6 [Cucumis sativus]	1.738	8.91967	13.8787	6.62733	0.0002123	6.28897e-08	0.000510345	0.138303	0.707347	0.0518007	TRINITY_DN27022_c0_g1_i8.p1
TRINITY_DN27022_c0_g1_i9	3-ketoacyl-CoA synthase 6 [Cucumis sativus]	0	0	0.188333	6.31667			4.41825e-23		5.21757e-23	2.95721e-07	TRINITY_DN27022_c0_g1_i9.p1
TRINITY_DN26505_c4_g1_i1	3-ketoacyl-CoA synthase 6-like [Quercus suber]	0	10.3357	8.60133	0.728333	4.63442e-28	3.52563e-25		0.452699	3.93432e-08	8.87929e-07	TRINITY_DN26505_c4_g1_i1.p2
TRINITY_DN25513_c3_g2_i1	3-ketoacyl-CoA thiolase 2, peroxisomal [Vitis vinifera]	49.2683	28.6317	41.8497	76.7943	0.0444075	0.310873	0.0735667	0.175154	0.000203514	0.00144347	TRINITY_DN25513_c3_g2_i1.p1
TRINITY_DN25513_c3_g2_i2	3-ketoacyl-CoA thiolase 2, peroxisomal [Vitis vinifera]	47.5047	21.364	33.1877	57.1873	0.00521347	0.0918204	0.340365	0.129253	0.000268545	0.00655926	TRINITY_DN25513_c3_g2_i2.p1
TRINITY_DN25513_c3_g2_i5	3-ketoacyl-CoA thiolase 2, peroxisomal [Vitis vinifera]	36.1463	20.0267	26.4843	51.3293	0.0331952	0.121563	0.118765	0.355113	0.000361785	0.000614234	TRINITY_DN25513_c3_g2_i5.p1
TRINITY_DN22029_c0_g1_i1	3-ketoacyl-CoA thiolase 2, peroxisomal-like [Manihot esculenta]	12.707	12.2967	13.0517	18.5523	0.661205	0.785884	0.112754	0.940356	0.0564029	0.0338769	TRINITY_DN22029_c0_g1_i1.p1
TRINITY_DN22029_c0_g1_i3	3-ketoacyl-CoA thiolase 2, peroxisomal-like [Manihot esculenta]	11.8283	9.312	11.5663	20.0273	0.307669	0.673439	0.0375476	0.496924	0.00242377	0.00322688	TRINITY_DN22029_c0_g1_i3.p1
TRINITY_DN25377_c0_g1_i2	3-methyl-2-oxobutanoate hydroxymethyltransferase 1, mitochondrial [Hevea brasiliensis]	0.834333	0.842333	0.565667	0.9	0.895809						TRINITY_DN25377_c0_g1_i2.p1
TRINITY_DN25377_c0_g1_i5	3-methyl-2-oxobutanoate hydroxymethyltransferase 1, mitochondrial [Nelumbo nucifera]	0.0973333	0.101333	0.316667	0.278							TRINITY_DN25377_c0_g1_i5.p1
TRINITY_DN25377_c0_g1_i9	3-methyl-2-oxobutanoate hydroxymethyltransferase 1, mitochondrial [Tarenaya hassleriana]	3.88267	4.94667	5.18633	3.03767	0.705028	0.58205	0.684016	0.986824	0.348919	0.261873	TRINITY_DN25377_c0_g1_i9.p1
TRINITY_DN25377_c0_g1_i6	3-methyl-2-oxobutanoate hydroxymethyltransferase 1, mitochondrial-like [Quercus suber]	0	0.24	0.393333	0.337							TRINITY_DN25377_c0_g1_i6.p1
TRINITY_DN25377_c0_g1_i10	3-methyl-2-oxobutanoate hydroxymethyltransferase 2, mitochondrial isoform X2 [Morus notabilis]	0.182667	0.602333	0.317	1.15933			0.0254962		0.148055	0.0459985	TRINITY_DN25377_c0_g1_i10.p1
TRINITY_DN25377_c0_g1_i3	3-methyl-2-oxobutanoate hydroxymethyltransferase 2, mitochondrial isoform X2 [Morus notabilis]	1.02567	1.97767	2.26567	1.31433	0.188452	0.0734681	0.391185	0.807692	0.607473	0.391334	TRINITY_DN25377_c0_g1_i3.p1
TRINITY_DN26448_c0_g1_i2	3-oxoacyl-[acyl-carrier-protein] reductase 4 isoform X2 [Morus notabilis]	7.21733	11.127	18.8357	14.6043	0.377224	0.00226209	0.00684186	0.110745	0.208681	0.788854	TRINITY_DN26448_c0_g1_i2.p1
TRINITY_DN26448_c0_g1_i4	3-oxoacyl-[acyl-carrier-protein] reductase 4 isoform X2 [Morus notabilis]	3.872	3.39433	7.76333	7.91433	0.624901	0.0945845	0.0162271	0.0521104	0.0154365	0.465501	TRINITY_DN26448_c0_g1_i4.p1
TRINITY_DN26448_c0_g1_i3	3-oxoacyl-[acyl-carrier-protein] reductase 4-like [Ananas comosus]	1.113	1.48167	1.55133	1.115	0.704976	0.597684	0.932198	0.987432	0.731113	0.666705	TRINITY_DN26448_c0_g1_i3.p1
TRINITY_DN26448_c0_g1_i8	3-oxoacyl-[acyl-carrier-protein] reductase 4-like [Ananas comosus]	0.279667	0.927333	1.35867	0.293667	0.109623	0.0309832		0.513329	0.0680455	0.0195996	TRINITY_DN26448_c0_g1_i8.p1
TRINITY_DN25385_c0_g1_i11	3-oxoacyl-[acyl-carrier-protein] reductase FabG-like [Citrus sinensis]	8.29233	8.65767	10.373	8.21867	0.870235	0.676548	0.773915	0.625056	0.775619	0.803682	TRINITY_DN25385_c0_g1_i11.p1
TRINITY_DN25385_c0_g1_i12	3-oxoacyl-[acyl-carrier-protein] reductase FabG-like [Citrus sinensis]	1.38433	1.01833	3.20233	0.827	0.477429	0.224125	0.449672	0.0167105	0.872771	0.0138977	TRINITY_DN25385_c0_g1_i12.p1
TRINITY_DN25385_c0_g1_i6	3-oxoacyl-[acyl-carrier-protein] reductase FabG-like [Citrus sinensis]	26.4857	23.489	26.227	22.1733	0.493839	0.689288	0.788974	0.791859	0.790147	0.968275	TRINITY_DN25385_c0_g1_i6.p1
TRINITY_DN25385_c0_g1_i8	3-oxoacyl-[acyl-carrier-protein] reductase FabG-like [Citrus sinensis]	0.785333	0.530667	0.607	0.265333	0.288206	0.389797	0.0837841				TRINITY_DN25385_c0_g1_i8.p1
TRINITY_DN25385_c0_g1_i2	3-oxoacyl-[acyl-carrier-protein] reductase FabG-like isoform X1 [Citrus sinensis]	0.091	0.455333	0.4	0.87			0.00365718		0.138176	0.117865	TRINITY_DN25385_c0_g1_i2.p1
TRINITY_DN25385_c0_g1_i7	3-oxoacyl-[acyl-carrier-protein] reductase FabG-like isoform X1 [Citrus sinensis]	0.12	0.837667	1.653	3.31933			6.72992e-08		0.00107087	0.108801	TRINITY_DN25385_c0_g1_i7.p1
TRINITY_DN28349_c0_g1_i5	3-oxoacyl-[acyl-carrier-protein] synthase 3 A, chloroplastic [Momordica charantia]	27.2307	30.8703	33.4007	31.315	0.950736	0.686417	0.38103	0.873012	0.547565	0.635791	TRINITY_DN28349_c0_g1_i5.p1
TRINITY_DN28349_c0_g1_i7	3-oxoacyl-[acyl-carrier-protein] synthase 3 A, chloroplastic-like [Juglans regia]	5.46433	3.914	6.01267	6.71767	0.297351	0.974196	0.382941	0.328889	0.104153	0.39954	TRINITY_DN28349_c0_g1_i7.p1
TRINITY_DN28349_c0_g1_i2	3-oxoacyl-[acyl-carrier-protein] synthase 3 A, chloroplastic-like [Manihot esculenta]	0.472333	0.453	0.549	0.396333	0.800236	0.906708	0.87622	0.730217	0.963248	0.695911	TRINITY_DN28349_c0_g1_i2.p1
TRINITY_DN28349_c0_g1_i8	3-oxoacyl-[acyl-carrier-protein] synthase 3 A, chloroplastic-like [Manihot esculenta]	5.174	8.421	8.64767	9.87367	0.280637	0.165666	0.0187665	0.970841	0.351755	0.259245	TRINITY_DN28349_c0_g1_i8.p1
TRINITY_DN27490_c0_g1_i4	3-oxoacyl-[acyl-carrier-protein] synthase I, chloroplastic [Citrus clementina]	1.061	1.889	0.401333	0.00366667	0.431663	0.175235	6.44871e-08	0.0681666	3.88552e-07		TRINITY_DN27490_c0_g1_i4.p1
TRINITY_DN27776_c0_g1_i17	3-oxoacyl-[acyl-carrier-protein] synthase I, chloroplastic [Citrus sinensis]	0.700333	1.92967	2.17767	1.30633	0.037843	0.016028	0.142498	0.854462	0.584529	0.426995	TRINITY_DN27776_c0_g1_i17.p1
TRINITY_DN27776_c0_g1_i8	3-oxoacyl-[acyl-carrier-protein] synthase I, chloroplastic [Citrus sinensis]	0.997667	0.994667	0.963333	1.15733	0.85018	0.764933	0.559324	0.897579	0.536014	0.403205	TRINITY_DN27776_c0_g1_i8.p1
TRINITY_DN27776_c0_g1_i10	3-oxoacyl-[acyl-carrier-protein] synthase I, chloroplastic [Daucus carota subsp. sativus]	0.396	0.793333	0.756	0.441							TRINITY_DN27776_c0_g1_i10.p1
TRINITY_DN27776_c0_g1_i13	3-oxoacyl-[acyl-carrier-protein] synthase I, chloroplastic [Gossypium raimondii]	0.552	1.43067	1.84167	1.263	0.253142	0.00981555	0.0566624	0.777673	0.93854	0.727024	TRINITY_DN27776_c0_g1_i13.p1
TRINITY_DN27776_c0_g1_i3	3-oxoacyl-[acyl-carrier-protein] synthase I, chloroplastic [Gossypium raimondii]	0.651333	0.0873333	0.541667	0.7							TRINITY_DN27776_c0_g1_i3.p1
TRINITY_DN27776_c0_g1_i7	3-oxoacyl-[acyl-carrier-protein] synthase I, chloroplastic [Gossypium raimondii]	1.41133	2.10467	3.23633	1.80933	0.50526	0.0610039	0.415276	0.328855	0.986532	0.342547	TRINITY_DN27776_c0_g1_i7.p1
TRINITY_DN27490_c0_g1_i18	3-oxoacyl-[acyl-carrier-protein] synthase I, chloroplastic [Jatropha curcas]	0.235667	1.68933	1.55833	0.351667	0.000133887	7.85285e-05		0.709931	0.00377761	0.00478839	TRINITY_DN27490_c0_g1_i18.p1
TRINITY_DN27490_c0_g1_i20	3-oxoacyl-[acyl-carrier-protein] synthase I, chloroplastic [Jatropha curcas]	0	1.643	2.16067	1.548	3.34994e-07	1.52221e-15	8.05903e-11	0.692651	0.954417	0.625577	TRINITY_DN27490_c0_g1_i20.p1
TRINITY_DN27490_c0_g1_i16	3-oxoacyl-[acyl-carrier-protein] synthase I, chloroplastic [Theobroma cacao]	0.089	1.90233	1.31767	0.365333	4.32275e-08	0.00185209		0.55676	0.0261548	0.226505	TRINITY_DN27490_c0_g1_i16.p1
TRINITY_DN27776_c0_g2_i1	3-oxoacyl-[acyl-carrier-protein] synthase I, chloroplastic [Ziziphus jujuba]	6.60067	9.767	17.999	19.117	0.43244	0.00206548	0.000123809	0.0763414	0.019376	0.352313	TRINITY_DN27776_c0_g2_i1.p1
TRINITY_DN27776_c0_g2_i3	3-oxoacyl-[acyl-carrier-protein] synthase I, chloroplastic [Ziziphus jujuba]	20.2767	26.4677	53.8233	52.3303	0.64382	0.00328236	0.000433656	0.0394978	0.0151067	0.524858	TRINITY_DN27776_c0_g2_i3.p1
TRINITY_DN27776_c0_g3_i1	3-oxoacyl-[acyl-carrier-protein] synthase I, chloroplastic isoform X1 [Olea europaea var. sylvestris]	0.912667	1.76233	2.29133	2.105	0.266297	0.0431887	0.0449478	0.584989	0.529236	0.905143	TRINITY_DN27776_c0_g3_i1.p1
TRINITY_DN27490_c0_g1_i17	3-oxoacyl-[acyl-carrier-protein] synthase I, chloroplastic isoform X4 [Glycine max]	0.748333	1.34167	0.943333	0.931333	0.284253	0.705561	0.412918	0.319266	0.659244	0.679495	TRINITY_DN27490_c0_g1_i17.p1
TRINITY_DN27490_c0_g1_i2	3-oxoacyl-[acyl-carrier-protein] synthase I, chloroplastic isoform X4 [Glycine max]	0	1.082	2.813	1.92433		1.71337e-12	3.83666e-15	0.173453	0.240593	0.663387	TRINITY_DN27490_c0_g1_i2.p1
TRINITY_DN27490_c0_g1_i8	3-oxoacyl-[acyl-carrier-protein] synthase I, chloroplastic-like [Ipomoea nil]	0	0.191	0.362667	0.0433333							TRINITY_DN27490_c0_g1_i8.p1
TRINITY_DN30297_c1_g2_i2	3-oxoacyl-[acyl-carrier-protein] synthase II, chloroplastic [Beta vulgaris subsp. vulgaris]	4.80367	0.960333	2.84433	2.373	0.00977737	0.144733	0.475588	0.126863	0.233938	0.907151	TRINITY_DN30297_c1_g2_i2.p1
TRINITY_DN30297_c1_g4_i2	3-oxoacyl-[acyl-carrier-protein] synthase II, chloroplastic [Eutrema salsugineum]	2.08833	1.94367	2.345	1.02567	0.687974	0.991694	0.469389	0.76486	0.582871	0.450788	TRINITY_DN30297_c1_g4_i2.p2
TRINITY_DN30297_c1_g4_i3	3-oxoacyl-[acyl-carrier-protein] synthase II, chloroplastic isoform X1 [Durio zibethinus]	0.248	4.177	4.53133	3.053	0.00110336	0.000575077		0.915225	0.738729	0.674659	TRINITY_DN30297_c1_g4_i3.p1
TRINITY_DN30297_c1_g2_i4	3-oxoacyl-[acyl-carrier-protein] synthase II, chloroplastic-like [Nelumbo nucifera]	0.125333	0.326	0.275333	0.386	0.0869164		0.055608	0.675367	0.63477	0.459529	TRINITY_DN30297_c1_g2_i4.p1
TRINITY_DN30297_c1_g2_i6	3-oxoacyl-[acyl-carrier-protein] synthase II, chloroplastic-like [Nelumbo nucifera]	8.43433	6.24333	7.45467	9.45733	0.213092	0.409672	0.439512	0.596732	0.0571611	0.0850327	TRINITY_DN30297_c1_g2_i6.p1
TRINITY_DN30297_c1_g2_i7	3-oxoacyl-[acyl-carrier-protein] synthase II, chloroplastic-like [Nelumbo nucifera]	20.2417	10.4547	13.4527	16.698	0.0196915	0.0693759	0.808672	0.444211	0.0423102	0.127935	TRINITY_DN30297_c1_g2_i7.p1
TRINITY_DN30297_c1_g4_i1	3-oxoacyl-[acyl-carrier-protein] synthase II, chloroplastic-like [Nelumbo nucifera]	12.0263	12.5443	19.0523	18.121	0.865903	0.19667	0.0713313	0.164289	0.0808473	0.569436	TRINITY_DN30297_c1_g4_i1.p1
TRINITY_DN30297_c1_g4_i4	3-oxoacyl-[acyl-carrier-protein] synthase II, chloroplastic-like [Solanum tuberosum]	2.434	2.08967	3.63333	5.15333	0.526619	0.396288	0.00815937	0.160307	0.00319908	0.0963704	TRINITY_DN30297_c1_g4_i4.p1
TRINITY_DN26396_c0_g1_i14	3-oxoacyl-[acyl-carrier-protein] synthase, mitochondrial [Beta vulgaris subsp. vulgaris]	2.96233	4.393	5.98	3.02833	0.414313	0.0533829	0.702904	0.368525	0.560376	0.117038	TRINITY_DN26396_c0_g1_i14.p1
TRINITY_DN26396_c0_g1_i4	3-oxoacyl-[acyl-carrier-protein] synthase, mitochondrial [Herrania umbratica]	0.149667	0.945333	0.861333	0.299	0.0085085	0.00820575		0.748061	0.165129	0.215078	TRINITY_DN26396_c0_g1_i4.p1
TRINITY_DN26396_c0_g1_i10	3-oxoacyl-[acyl-carrier-protein] synthase, mitochondrial isoform X1 [Quercus suber]	0.244	1.21967	1.77333	0.383667	0.0139092	0.000322964		0.438629	0.0797193	0.00764628	TRINITY_DN26396_c0_g1_i10.p1
TRINITY_DN26396_c0_g1_i18	3-oxoacyl-[acyl-carrier-protein] synthase, mitochondrial isoform X1 [Quercus suber]	0.666333	1.06433	0.748333	0.367	0.420895	0.983483	0.362835	0.356161	0.0663119	0.282165	TRINITY_DN26396_c0_g1_i18.p1
TRINITY_DN26396_c0_g1_i21	3-oxoacyl-[acyl-carrier-protein] synthase, mitochondrial isoform X1 [Quercus suber]	0.860667	2.65933	2.07	0.755333	0.0113095	0.0421687	0.914409	0.328973	0.00882959	0.0409829	TRINITY_DN26396_c0_g1_i21.p1
TRINITY_DN26396_c0_g1_i22	3-oxoacyl-[acyl-carrier-protein] synthase, mitochondrial isoform X1 [Quercus suber]	0.839333	5.06667	5.145	0.978	6.46197e-05	6.05671e-05	0.645708	0.916852	0.000131978	0.000197155	TRINITY_DN26396_c0_g1_i22.p1
TRINITY_DN26396_c0_g1_i20	3-oxoacyl-[acyl-carrier-protein] synthase, mitochondrial isoform X1 [Vitis vinifera]	0.232	0.786333	0.839333	0.140667	0.0229117	0.0096878		0.967574	0.0169727	0.0119367	TRINITY_DN26396_c0_g1_i20.p2
TRINITY_DN26396_c0_g1_i7	3-oxoacyl-[acyl-carrier-protein] synthase, mitochondrial isoform X1 [Vitis vinifera]	0.26	1.59133	1.55867	0.513333	0.000126498	3.92865e-05	0.143634	0.838596	0.0196213	0.0168607	TRINITY_DN26396_c0_g1_i7.p2
TRINITY_DN26396_c0_g1_i17	3-oxoacyl-[acyl-carrier-protein] synthase, mitochondrial-like isoform X1 [Solanum tuberosum]	0.193667	0.241667	0.48	0.137							TRINITY_DN26396_c0_g1_i17.p3
TRINITY_DN26396_c0_g1_i23	3-oxoacyl-[acyl-carrier-protein] synthase, mitochondrial-like isoform X1 [Solanum tuberosum]	0.412667	0.759333	0.934333	0.464667	0.250071	0.0660147	0.834729	0.668037	0.595942	0.409511	TRINITY_DN26396_c0_g1_i23.p3
TRINITY_DN101116_c0_g1_i1	3-oxo-Delta(4,5)-steroid 5-beta-reductase [Juglans regia]	0	0.221667	0.197	0							TRINITY_DN101116_c0_g1_i1.p1
TRINITY_DN27193_c0_g1_i2	3-oxo-Delta(4,5)-steroid 5-beta-reductase [Vitis vinifera]	74.0883	15.6317	26.058	71.0593	2.49979e-06	0.000141143	0.855692	0.10888	7.18944e-07	3.14415e-05	TRINITY_DN27193_c0_g1_i2.p1
TRINITY_DN27193_c0_g1_i4	3-oxo-Delta(4,5)-steroid 5-beta-reductase [Vitis vinifera]	52.842	20.3227	36.7343	64.2683	0.000869431	0.0946903	0.321346	0.0292053	1.36203e-05	0.00426895	TRINITY_DN27193_c0_g1_i4.p1
TRINITY_DN27193_c0_g1_i1	3-oxo-Delta(4,5)-steroid 5-beta-reductase-like [Chenopodium quinoa]	12.6993	1.811	2.99	2.89	0.00207179	0.00681276	0.0155002	0.297516	0.203339	0.703261	TRINITY_DN27193_c0_g1_i1.p1
TRINITY_DN27193_c0_g1_i3	3-oxo-Delta(4,5)-steroid 5-beta-reductase-like [Chenopodium quinoa]	51.0513	2.91633	3.98733	1.168	0.000224032	0.000629581	0.00301547	0.42871	0.36637	0.21014	TRINITY_DN27193_c0_g1_i3.p1
TRINITY_DN21845_c0_g1_i1	3-oxo-Delta(4,5)-steroid 5-beta-reductase-like [Durio zibethinus]	3.688	1.733	2.70233	16.8403	0.0877579	0.324717	0.00146292	0.352797	7.21967e-07	1.55204e-06	TRINITY_DN21845_c0_g1_i1.p1
TRINITY_DN31178_c0_g1_i4	3-phosphoinositide-dependent protein kinase 1 [Carica papaya]	12.2507	22.3287	25.46	20.8187	0.136953	0.0194573	0.0292981	0.739147	0.799258	0.898918	TRINITY_DN31178_c0_g1_i4.p1
TRINITY_DN31178_c0_g1_i2	3-phosphoinositide-dependent protein kinase 1 [Morus notabilis]	2.45867	3.00433	3.75133	2.24867	0.832014	0.345662	0.971274	0.62851	0.696096	0.285645	TRINITY_DN31178_c0_g1_i2.p1
TRINITY_DN31178_c0_g1_i7	3-phosphoinositide-dependent protein kinase 1 [Morus notabilis]	1.361	0.707333	0.991	1.53767	0.259188	0.289155	0.64353	0.679108	0.281146	0.330746	TRINITY_DN31178_c0_g1_i7.p1
TRINITY_DN31178_c0_g1_i1	3-phosphoinositide-dependent protein kinase 2 [Beta vulgaris subsp. vulgaris]	3.238	4.45267	8.45933	4.93133	0.526001	0.00303002	0.098738	0.0300203	0.440962	0.156797	TRINITY_DN31178_c0_g1_i1.p1
TRINITY_DN31178_c0_g1_i10	3-phosphoinositide-dependent protein kinase 2 [Beta vulgaris subsp. vulgaris]	1.93967	1.5	1.63333	0.966667	0.488164	0.561512		0.942661	0.551393		TRINITY_DN31178_c0_g1_i10.p1
TRINITY_DN31178_c0_g1_i11	3-phosphoinositide-dependent protein kinase 2 [Beta vulgaris subsp. vulgaris]	1.56167	3.501	3.39267	2.214	0.0616576	0.0439074	0.236653	0.786885	0.337148	0.358003	TRINITY_DN31178_c0_g1_i11.p1
TRINITY_DN31178_c0_g1_i13	3-phosphoinositide-dependent protein kinase 2 [Beta vulgaris subsp. vulgaris]	0.359333	0.218667	0.308667	0.238		0.62953	0.808985	0.522736		0.96479	TRINITY_DN31178_c0_g1_i13.p2
TRINITY_DN31178_c0_g1_i5	3-phosphoinositide-dependent protein kinase 2 [Beta vulgaris subsp. vulgaris]	1.20833	1.66033	3.22133	1.57767	0.582421	0.00771597	0.261868	0.0560036	0.692384	0.174366	TRINITY_DN31178_c0_g1_i5.p1
TRINITY_DN31178_c0_g1_i6	3-phosphoinositide-dependent protein kinase 2 [Beta vulgaris subsp. vulgaris]	0.853667	1.27333	0.960667	0.623333	0.49091	1	0.630139	0.359684	0.186227	0.540253	TRINITY_DN31178_c0_g1_i6.p1
TRINITY_DN31178_c0_g1_i12	3-phosphoinositide-dependent protein kinase 2-like [Ipomoea nil]	1.76033	2.293	3.43933	1.09333	0.717945	0.159535	0.479431	0.303564	0.219036	0.0216741	TRINITY_DN31178_c0_g1_i12.p1
TRINITY_DN31178_c0_g1_i14	3-phosphoinositide-dependent protein kinase 2-like [Solanum pennellii]	0.776667	0.654333	0.68	0.550667	0.526546	0.595912	0.729432	1	0.909213	0.966355	TRINITY_DN31178_c0_g1_i14.p1
TRINITY_DN31178_c0_g1_i3	3-phosphoinositide-dependent protein kinase 2-like [Solanum pennellii]	0.328667	0.495667	0.294	0.253667	0.454833	0.675721		0.210517	0.331135	0.935276	TRINITY_DN31178_c0_g1_i3.p1
TRINITY_DN32090_c0_g3_i6	3-phosphoshikimate 1-carboxyvinyltransferase 2 [Durio zibethinus]	1.95533	10.4243	11.5727	3.26233	0.000145878	6.1438e-06	0.170424	0.834173	0.00830141	0.001442	TRINITY_DN32090_c0_g3_i6.p1
TRINITY_DN32090_c0_g3_i1	3-phosphoshikimate 1-carboxyvinyltransferase 2 [Nelumbo nucifera]	3.39733	5.13133	5.731	2.279	0.417803	0.23907	0.503568	0.853964	0.0885488	0.0394808	TRINITY_DN32090_c0_g3_i1.p2
TRINITY_DN32090_c0_g3_i10	3-phosphoshikimate 1-carboxyvinyltransferase 2 [Nelumbo nucifera]	2.06867	7.76467	8.29533	2.62933	0.000758836	5.32216e-05	0.470838	0.951757	0.0100231	0.00271285	TRINITY_DN32090_c0_g3_i10.p1
TRINITY_DN32090_c0_g3_i11	3-phosphoshikimate 1-carboxyvinyltransferase 2 [Nelumbo nucifera]	0.397333	1.153	0.590667	0.635	0.165673	0.682242	0.483761	0.112752	0.336886	0.742154	TRINITY_DN32090_c0_g3_i11.p1
TRINITY_DN32090_c0_g3_i3	3-phosphoshikimate 1-carboxyvinyltransferase 2 [Nelumbo nucifera]	0	0.0933333	0.0746667	0.259333							TRINITY_DN32090_c0_g3_i3.p1
TRINITY_DN32090_c0_g3_i5	3-phosphoshikimate 1-carboxyvinyltransferase 2 [Nelumbo nucifera]	0.571	1.55867	0.339333	0.384667							TRINITY_DN32090_c0_g3_i5.p1
TRINITY_DN32090_c0_g3_i8	3-phosphoshikimate 1-carboxyvinyltransferase 2 [Nelumbo nucifera]	57.433	68.6543	103.463	144.664	0.802922	0.0792439	0.000643918	0.192799	0.00530873	0.0334583	TRINITY_DN32090_c0_g3_i8.p1
TRINITY_DN25034_c3_g7_i1	4,5-DOPA dioxygenase extradiol [Beta vulgaris subsp. vulgaris]	67.417	56.5553	103.217	123.486	0.405048	0.239993	0.0172827	0.0445305	0.00344556	0.162145	TRINITY_DN25034_c3_g7_i1.p1
TRINITY_DN25034_c3_g7_i2	4,5-DOPA dioxygenase extradiol [Beta vulgaris subsp. vulgaris]	44.79	29.887	52.541	83.4917	0.147603	0.840831	0.0151864	0.0773007	0.000592182	0.0125392	TRINITY_DN25034_c3_g7_i2.p1
TRINITY_DN24116_c1_g1_i10	40S ribosomal protein S10-1 [Herrania umbratica]	39.7687	48.8053	105.014	67.7463	0.774378	0.00429089	0.0444985	0.0263751	0.171836	0.43204	TRINITY_DN24116_c1_g1_i10.p1
TRINITY_DN24116_c1_g1_i16	40S ribosomal protein S10-1 [Herrania umbratica]	32.7293	50.7433	94.4103	56.1267	0.356546	0.00151754	0.0367337	0.080424	0.457703	0.267307	TRINITY_DN24116_c1_g1_i16.p1
TRINITY_DN24116_c1_g1_i5	40S ribosomal protein S10-1 [Herrania umbratica]	0.296333	0.867333	0.388667	0.0126667	0.358169	0.893919		0.489408	0.00070059		TRINITY_DN24116_c1_g1_i5.p1
TRINITY_DN24116_c1_g1_i8	40S ribosomal protein S10-1 [Herrania umbratica]	0.451	0.667667	1.06967	0.488667	0.546496	0.0691846	0.749269	0.354108	0.721809	0.162896	TRINITY_DN24116_c1_g1_i8.p1
TRINITY_DN24116_c1_g1_i3	40S ribosomal protein S10-1-like [Hevea brasiliensis]	0.402333	2.67167	3.40967	0.597333	0.0329959	0.0111395		0.622642	0.026397	0.00555324	TRINITY_DN24116_c1_g1_i3.p1
TRINITY_DN24116_c1_g1_i9	40S ribosomal protein S10-1-like [Hevea brasiliensis]	0.341333	0.521333	0.930667	0.667	0.697307	0.216289	0.278742	0.486407	0.613686	0.759329	TRINITY_DN24116_c1_g1_i9.p1
TRINITY_DN24943_c1_g1_i1	40S ribosomal protein S11 [Vigna radiata var. radiata]	84.384	112.304	226.572	118.103	0.605988	0.00255022	0.142409	0.0366865	0.54216	0.0996273	TRINITY_DN24943_c1_g1_i1.p2
TRINITY_DN21639_c0_g1_i2	40S ribosomal protein S12 [Jatropha curcas]	68.217	109.536	193.775	62.3883	0.279138	0.00111736	0.905427	0.0777494	0.243619	0.0008618	TRINITY_DN21639_c0_g1_i2.p1
TRINITY_DN21639_c0_g1_i4	40S ribosomal protein S12 [Jatropha curcas]	0.646	1.678	2.817	0.985	0.0379287	0.000211469	0.277617	0.171419	0.348652	0.0235704	TRINITY_DN21639_c0_g1_i4.p1
TRINITY_DN27027_c4_g1_i12	40S ribosomal protein S12-like [Juglans regia]	3.74633	5.34933	9.07833	7.15633	0.560049	0.0380068	0.0473208	0.190384	0.246075	0.954768	TRINITY_DN27027_c4_g1_i12.p1
TRINITY_DN27027_c4_g1_i13	40S ribosomal protein S12-like [Juglans regia]	1.14133	6.47233	9.91567	3.84267	0.000181833	8.66064e-08	0.00290151	0.271902	0.317498	0.0212631	TRINITY_DN27027_c4_g1_i13.p1
TRINITY_DN27027_c4_g1_i16	40S ribosomal protein S12-like [Juglans regia]	4.48667	6.45733	13.2157	8.43167	0.546192	0.00172941	0.0278281	0.0571237	0.276503	0.406446	TRINITY_DN27027_c4_g1_i16.p1
TRINITY_DN27027_c4_g1_i17	40S ribosomal protein S12-like [Juglans regia]	0.322667	2.188	3.63767	0.756667	0.00816829	0.000275483	0.39274	0.180209	0.191684	0.0418771	TRINITY_DN27027_c4_g1_i17.p1
TRINITY_DN27027_c4_g1_i7	40S ribosomal protein S12-like [Juglans regia]	0.138333	0	0.0876667	0.676							TRINITY_DN27027_c4_g1_i7.p1
TRINITY_DN25803_c0_g1_i7	40S ribosomal protein S13 [Gossypium arboreum]	38.109	117.044	206.264	62.239	0.00491462	2.73224e-08	0.0511538	0.0797358	0.140465	2.76934e-05	TRINITY_DN25803_c0_g1_i7.p1
TRINITY_DN25803_c0_g3_i2	40S ribosomal protein S13 [Gossypium arboreum]	6.90733	13.229	20.0813	9.76333	0.128959	0.000712289	0.150921	0.19758	0.639124	0.0300819	TRINITY_DN25803_c0_g3_i2.p1
TRINITY_DN25803_c0_g3_i3	40S ribosomal protein S13 [Gossypium arboreum]	85.7857	135.899	214.984	116.743	0.315306	0.00286786	0.154172	0.157378	0.992719	0.0762283	TRINITY_DN25803_c0_g3_i3.p1
TRINITY_DN25803_c0_g3_i5	40S ribosomal protein S13 [Gossypium arboreum]	0.558333	0.589333	0.855	0.455		0.498402		0.485087		0.328616	TRINITY_DN25803_c0_g3_i5.p1
TRINITY_DN23848_c1_g4_i1	40S ribosomal protein S14-3 [Manihot esculenta]	62.2743	95.8423	138.939	62.6637	0.368529	0.0164953	0.698487	0.310604	0.433476	0.0207077	TRINITY_DN23848_c1_g4_i1.p1
TRINITY_DN23848_c1_g4_i2	40S ribosomal protein S14-3 [Manihot esculenta]	11.672	12.7287	18.7933	7.842	0.958884	0.221289	0.359549	0.264777	0.344891	0.0167622	TRINITY_DN23848_c1_g4_i2.p1
TRINITY_DN23848_c1_g4_i3	40S ribosomal protein S14-3 [Manihot esculenta]	145.244	165.566	245.186	118.667	0.944034	0.138666	0.773623	0.252154	0.608265	0.0326821	TRINITY_DN23848_c1_g4_i3.p1
TRINITY_DN23856_c1_g1_i1	40S ribosomal protein S15 [Manihot esculenta]	15.2603	41.5757	74.7357	20.848	0.0210468	1.0247e-06	0.181353	0.109434	0.144946	7.69909e-05	TRINITY_DN23856_c1_g1_i1.p1
TRINITY_DN23856_c1_g1_i2	40S ribosomal protein S15 [Manihot esculenta]	15.3813	42.5587	71.1397	20.8833	0.020024	1.12403e-06	0.181657	0.159902	0.135771	9.3193e-05	TRINITY_DN23856_c1_g1_i2.p1
TRINITY_DN23856_c1_g3_i1	40S ribosomal protein S15 [Manihot esculenta]	0.511	0.988667	2.979	0.599		0.00385898		0.0308615	0.609399	0.00557874	TRINITY_DN23856_c1_g3_i1.p2
TRINITY_DN23856_c1_g3_i7	40S ribosomal protein S15 [Manihot esculenta]	0.448	1.56267	2.01133	0.365333	0.0404072	0.00322806		0.676614	0.0269934	0.00446019	TRINITY_DN23856_c1_g3_i7.p2
TRINITY_DN23856_c1_g3_i5	40S ribosomal protein S15-4 [Ricinus communis]	50.9607	120.742	192.572	71.4833	0.0372428	1.93793e-05	0.151781	0.165703	0.256703	0.00100443	TRINITY_DN23856_c1_g3_i5.p1
TRINITY_DN23856_c1_g3_i6	40S ribosomal protein S15-4 [Ricinus communis]	0.563667	0	0.112	0							TRINITY_DN23856_c1_g3_i6.p1
TRINITY_DN23594_c0_g5_i1	40S ribosomal protein S15a-1 [Beta vulgaris subsp. vulgaris]	46.5393	92.2573	136.585	50.5707	0.0857727	0.000449599	0.512972	0.217915	0.153658	0.00093343	TRINITY_DN23594_c0_g5_i1.p1
TRINITY_DN23594_c0_g5_i4	40S ribosomal protein S15a-1 [Beta vulgaris subsp. vulgaris]	0.604333	1.46033	2.533	1.10467	0.0734883	0.00231027	0.0992064	0.253744	0.818272	0.14981	TRINITY_DN23594_c0_g5_i4.p1
TRINITY_DN23594_c0_g5_i3	40S ribosomal protein S15a-1 [Vigna angularis]	2.598	4.51	7.44767	3.06867	0.314782	0.0097566	0.494319	0.233271	0.597693	0.0456805	TRINITY_DN23594_c0_g5_i3.p1
TRINITY_DN23594_c0_g5_i5	40S ribosomal protein S15a-1 [Vigna angularis]	29.3657	46.7943	101.871	52.885	0.326167	0.000174662	0.0242721	0.0294851	0.43631	0.0974792	TRINITY_DN23594_c0_g5_i5.p1
TRINITY_DN23594_c0_g5_i2	40S ribosomal protein S15a-1-like [Gossypium hirsutum]	7.33733	7.79633	8.444	6.57033	0.899713	0.940789	0.994604	0.919994	0.995044	0.850462	TRINITY_DN23594_c0_g5_i2.p1
TRINITY_DN23594_c0_g1_i2	40S ribosomal protein S15a-1-like [Gossypium raimondii]	39.6207	49.5263	76.9153	43.6557	0.71848	0.0391738	0.513849	0.143533	0.939608	0.131403	TRINITY_DN23594_c0_g1_i2.p1
TRINITY_DN22710_c0_g1_i1	40S ribosomal protein S15a-2 [Beta vulgaris subsp. vulgaris]	1.41533	1.91	1.69433	1.44533	0.764563	0.933072		0.746846		1	TRINITY_DN22710_c0_g1_i1.p1
TRINITY_DN22710_c0_g1_i5	40S ribosomal protein S15a-2 [Beta vulgaris subsp. vulgaris]	16.3267	12.568	21.947	16.2847	0.290276	0.508098	0.732406	0.0697316	0.21303	0.66095	TRINITY_DN22710_c0_g1_i5.p1
TRINITY_DN22710_c0_g1_i3	40S ribosomal protein S15a-5-like [Spinacia oleracea]	0.144333	0.741333	0.074	0							TRINITY_DN22710_c0_g1_i3.p1
TRINITY_DN22710_c0_g1_i8	40S ribosomal protein S15a-5-like [Spinacia oleracea]	0.694333	0.705667	1.78667	1.18033		0.0599753		0.17082	0.306645	0.732973	TRINITY_DN22710_c0_g1_i8.p1
TRINITY_DN23856_c1_g3_i2	40S ribosomal protein S15-like [Nelumbo nucifera]	7.421	18.0713	35.2687	14.9027	0.039669	2.26805e-06	0.0130828	0.0515642	0.893073	0.00883401	TRINITY_DN23856_c1_g3_i2.p1
TRINITY_DN23856_c1_g3_i3	40S ribosomal protein S15-like [Nelumbo nucifera]	4.97067	12.3033	20.4153	7.985	0.0675122	0.000220484	0.144725	0.199925	0.507837	0.021	TRINITY_DN23856_c1_g3_i3.p1
TRINITY_DN23856_c1_g3_i4	40S ribosomal protein S15-like [Nelumbo nucifera]	10.5627	16.9533	27.6377	15.034	0.307984	0.00481797	0.160487	0.144263	0.921282	0.128472	TRINITY_DN23856_c1_g3_i4.p1
TRINITY_DN31625_c0_g2_i1	40S ribosomal protein S16 [Vitis vinifera]	40.161	83.217	137.929	64.0667	0.0780786	6.16266e-05	0.0598598	0.12626	0.798791	0.037607	TRINITY_DN31625_c0_g2_i1.p1
TRINITY_DN31625_c0_g1_i1	40S ribosomal protein S16-like [Momordica charantia]	49.6787	66.8923	118.753	66.392	0.562327	0.00535549	0.176051	0.0673209	0.636177	0.141869	TRINITY_DN31625_c0_g1_i1.p1
TRINITY_DN31625_c0_g1_i2	40S ribosomal protein S16-like [Momordica charantia]	2.535	2.55533	4.21033	2.88533	0.821502	0.303961	0.610779	0.282828	0.594657	0.618011	TRINITY_DN31625_c0_g1_i2.p1
TRINITY_DN27331_c3_g2_i1	40S ribosomal protein S16-like [Nelumbo nucifera]	9.682	21.9577	21.614	10.042	0.0377822	0.019445	0.670504	0.819306	0.0509869	0.0302217	TRINITY_DN27331_c3_g2_i1.p1
TRINITY_DN24760_c4_g1_i1	40S ribosomal protein S17 [Beta vulgaris subsp. vulgaris]	122.641	246.085	330.301	160.959	0.0643079	0.00103973	0.185913	0.32932	0.359494	0.0229158	TRINITY_DN24760_c4_g1_i1.p1
TRINITY_DN24760_c4_g3_i6	40S ribosomal protein S17 [Beta vulgaris subsp. vulgaris]	3.535	5.17533	9.69467	5.088	0.46538	0.00594164	0.200519	0.0455763	0.713662	0.117867	TRINITY_DN24760_c4_g3_i6.p1
TRINITY_DN32298_c0_g1_i1	40S ribosomal protein S18 [Asparagus officinalis]	17.158	50.8237	77.6813	22.3367	0.011014	1.59538e-06	0.222325	0.241191	0.0653122	2.66023e-05	TRINITY_DN32298_c0_g1_i1.p1
TRINITY_DN32298_c0_g1_i11	40S ribosomal protein S18 [Asparagus officinalis]	58.2673	142.938	209.909	63.019	0.0255692	2.89702e-05	0.553694	0.230082	0.0408312	2.27299e-05	TRINITY_DN32298_c0_g1_i11.p1
TRINITY_DN32298_c0_g1_i9	40S ribosomal protein S18 [Prunus avium]	20.763	60.389	93.6053	34.0497	0.00579409	1.30372e-06	0.0507239	0.156585	0.18906	0.000748004	TRINITY_DN32298_c0_g1_i9.p1
TRINITY_DN21631_c0_g1_i2	40S ribosomal protein S19-3 [Eucalyptus grandis]	18.4457	30.565	52.7317	20.5837	0.268607	0.00198632	0.481357	0.115776	0.487527	0.00715508	TRINITY_DN21631_c0_g1_i2.p1
TRINITY_DN21631_c0_g1_i1	40S ribosomal protein S19-3-like [Hevea brasiliensis]	0.708	0.367333	0.762333	0.0503333							TRINITY_DN21631_c0_g1_i1.p1
TRINITY_DN21631_c0_g1_i3	40S ribosomal protein S19-3-like [Hevea brasiliensis]	0.794	2.44533	2.66133	1.21767	0.0100032	0.00190302	0.266782	0.906026	0.150936	0.0812923	TRINITY_DN21631_c0_g1_i3.p1
TRINITY_DN21631_c0_g1_i4	40S ribosomal protein S19-3-like [Hevea brasiliensis]	55.899	112.7	209.473	89.6033	0.108217	3.45536e-05	0.0582696	0.0739203	0.830484	0.0111906	TRINITY_DN21631_c0_g1_i4.p1
TRINITY_DN21631_c0_g1_i7	40S ribosomal protein S19-3-like [Hevea brasiliensis]	0	0.041	0.683	0.135333		1.60198e-05		0.00347631		0.208317	TRINITY_DN21631_c0_g1_i7.p1
TRINITY_DN21631_c0_g1_i8	40S ribosomal protein S19-3-like [Hevea brasiliensis]	0.335333	0.854	0.368333	0.137333	0.0939755			0.272016	0.0249545		TRINITY_DN21631_c0_g1_i8.p1
TRINITY_DN30865_c0_g1_i1	40S ribosomal protein S20-2 [Eucalyptus grandis]	63.809	153.335	279.855	116.223	0.0320642	2.37736e-06	0.0173382	0.0702667	0.698806	0.00533353	TRINITY_DN30865_c0_g1_i1.p1
TRINITY_DN26041_c0_g2_i2	40S ribosomal protein S21 [Elaeis guineensis]	0.479667	2.01267	2.451	0.385667	0.00919497	0.000659664		0.734161	0.0274368	0.00951633	TRINITY_DN26041_c0_g2_i2.p1
TRINITY_DN26041_c0_g2_i6	40S ribosomal protein S21 [Elaeis guineensis]	16.774	30.7023	53.3853	18.9347	0.166527	0.000389845	0.480825	0.0937414	0.313844	0.00112347	TRINITY_DN26041_c0_g2_i6.p1
TRINITY_DN26156_c0_g2_i1	40S ribosomal protein S23 [Cucurbita moschata]	0.444667	0.974	1.88267	0.825		0.0050204		0.235969		0.179873	TRINITY_DN26156_c0_g2_i1.p1
TRINITY_DN26156_c0_g2_i2	40S ribosomal protein S23 [Cucurbita moschata]	51.8613	64.5817	144.937	61.555	0.722048	0.00211216	0.339174	0.0141355	0.736012	0.0195817	TRINITY_DN26156_c0_g2_i2.p1
TRINITY_DN26156_c0_g2_i4	40S ribosomal protein S23 [Cucurbita moschata]	0.588667	1.45133	1.906	0.838667	0.169134	0.0346122		0.676528	0.465012	0.207274	TRINITY_DN26156_c0_g2_i4.p1
TRINITY_DN26156_c0_g2_i9	40S ribosomal protein S23 [Cucurbita moschata]	52.277	93.1017	173.046	73.3553	0.163063	0.000262226	0.126559	0.0572447	0.794327	0.0122209	TRINITY_DN26156_c0_g2_i9.p1
TRINITY_DN26156_c0_g2_i7	40S ribosomal protein S23 [Helianthus annuus]	0	0.276667	0.63	0.444							TRINITY_DN26156_c0_g2_i7.p1
TRINITY_DN33021_c2_g1_i1	40S ribosomal protein S2-4 [Morus notabilis]	1.25333	2.15467	3.09433	1.53967	0.238314	0.0203022	0.384152	0.290652	0.626149	0.103983	TRINITY_DN33021_c2_g1_i1.p1
TRINITY_DN33021_c2_g1_i4	40S ribosomal protein S2-4 [Morus notabilis]	1.72433	3.65067	5.62433	2.847	0.0775101	0.000390304	0.070258	0.177534	0.806094	0.0712074	TRINITY_DN33021_c2_g1_i4.p1
TRINITY_DN33021_c2_g1_i5	40S ribosomal protein S2-4 [Morus notabilis]	143.561	237.757	409.432	198.505	0.234744	0.000689336	0.125377	0.0833023	0.962278	0.0313808	TRINITY_DN33021_c2_g1_i5.p2
TRINITY_DN22881_c0_g2_i4	40S ribosomal protein S24-1 [Prunus persica]	29.7423	70.975	178.617	57.6307	0.045228	4.90469e-07	0.0127725	0.0139055	0.9006	0.00171274	TRINITY_DN22881_c0_g2_i4.p1
TRINITY_DN22881_c0_g2_i5	40S ribosomal protein S24-1 [Prunus persica]	30.401	77.968	192.466	55.7383	0.0350617	1.84239e-07	0.019041	0.0217172	0.628105	0.000376628	TRINITY_DN22881_c0_g2_i5.p1
TRINITY_DN30250_c1_g2_i2	40S ribosomal protein S25 [Ricinus communis]	146.469	168.166	302.767	122.21	0.920326	0.0261921	0.810397	0.0545541	0.606813	0.00492818	TRINITY_DN30250_c1_g2_i2.p1
TRINITY_DN30250_c1_g3_i4	40S ribosomal protein S25-2-like [Momordica charantia]	5.766	16.5417	24.0257	9.44433	0.0118199	8.75641e-06	0.0764776	0.270944	0.227078	0.00282266	TRINITY_DN30250_c1_g3_i4.p1
TRINITY_DN28822_c3_g1_i1	40S ribosomal protein S26-2-like [Asparagus officinalis]	57.8913	124.806	182.69	89.5237	0.0606816	0.000141396	0.0590292	0.247512	0.599032	0.0275607	TRINITY_DN28822_c3_g1_i1.p1
TRINITY_DN28822_c3_g1_i10	40S ribosomal protein S26-2-like [Asparagus officinalis]	12.9373	37.567	53.8807	31.7647	0.00634226	1.36566e-05	0.00107053	0.29257	0.994513	0.206005	TRINITY_DN28822_c3_g1_i10.p1
TRINITY_DN28822_c3_g1_i3	40S ribosomal protein S26-2-like [Asparagus officinalis]	21.7333	56.029	72.9207	29.8497	0.0152054	0.000107362	0.159787	0.45147	0.15924	0.00802855	TRINITY_DN28822_c3_g1_i3.p1
TRINITY_DN25399_c2_g1_i7	40S ribosomal protein S3-2 [Cucumis sativus]	0	0	0	0							TRINITY_DN25399_c2_g1_i7.p1
TRINITY_DN25399_c2_g2_i3	40S ribosomal protein S3-3 [Eucalyptus grandis]	3.19133	3.73933	2.237	1.05533	0.905796	0.265802	0.0199583	0.162238	0.00939814	0.233696	TRINITY_DN25399_c2_g2_i3.p1
TRINITY_DN25399_c2_g2_i4	40S ribosomal protein S3-3 [Eucalyptus grandis]	7.23533	10.9833	12.7403	8.669	0.398761	0.154129	0.362103	0.724808	0.905782	0.591824	TRINITY_DN25399_c2_g2_i4.p1
TRINITY_DN25399_c2_g2_i8	40S ribosomal protein S3-3 [Eucalyptus grandis]	91.341	103.198	181.234	114.048	0.954683	0.0372198	0.265715	0.0599695	0.411758	0.267021	TRINITY_DN25399_c2_g2_i8.p1
TRINITY_DN25399_c2_g1_i5	40S ribosomal protein S3-3 [Vitis vinifera]	29.0653	27.2323	42.4003	32.0477	0.620613	0.320459	0.502896	0.150757	0.332368	0.673589	TRINITY_DN25399_c2_g1_i5.p1
TRINITY_DN25399_c2_g1_i6	40S ribosomal protein S3-3 [Vitis vinifera]	1.55433	2.069	2.12367	1.117	0.637047	0.528098	0.588148	0.96835	0.253088	0.20513	TRINITY_DN25399_c2_g1_i6.p1
TRINITY_DN25399_c2_g1_i8	40S ribosomal protein S3-3 [Vitis vinifera]	2.695	3.094	3.679	2.252	0.909714	0.48192	0.813222	0.653477	0.596304	0.265998	TRINITY_DN25399_c2_g1_i8.p1
TRINITY_DN25399_c2_g1_i9	40S ribosomal protein S3-3 [Vitis vinifera]	7.784	9.809	16.0073	10.8587	0.708878	0.0336803	0.163899	0.128014	0.447514	0.449173	TRINITY_DN25399_c2_g1_i9.p1
TRINITY_DN25399_c2_g2_i9	40S ribosomal protein S3-3-like isoform X1 [Lupinus angustifolius]	54.1997	59.3777	92.4587	59.3633	0.958382	0.118789	0.505462	0.145503	0.620175	0.301053	TRINITY_DN25399_c2_g2_i9.p1
TRINITY_DN26724_c0_g1_i1	40S ribosomal protein S3a [Chenopodium quinoa]	57.868	104.932	176.966	83.912	0.161405	0.000566185	0.0980691	0.122679	0.83989	0.030776	TRINITY_DN26724_c0_g1_i1.p1
TRINITY_DN26724_c0_g1_i2	40S ribosomal protein S3a [Chenopodium quinoa]	1.718	2.33533	3.065	2.02533	0.608806	0.233433	0.482441	0.574028	0.978898	0.566389	TRINITY_DN26724_c0_g1_i2.p1
TRINITY_DN26724_c0_g1_i3	40S ribosomal protein S3a [Chenopodium quinoa]	4.67033	13.019	24.1283	7.11667	0.236298	0.0376826	0.463323	0.0899122	0.368584	0.00555143	TRINITY_DN26724_c0_g1_i3.p1
TRINITY_DN26724_c0_g1_i4	40S ribosomal protein S3a [Chenopodium quinoa]	90.667	140.401	243.31	120.183	0.36955	0.00210945	0.182736	0.121635	0.992578	0.0464694	TRINITY_DN26724_c0_g1_i4.p1
TRINITY_DN26724_c0_g1_i5	40S ribosomal protein S3a [Chenopodium quinoa]	1.16633	2.69867	2.33	0.866667	0.154357	0.239524	0.666186	0.596077	0.0180294	0.0367808	TRINITY_DN26724_c0_g1_i5.p1
TRINITY_DN26724_c0_g1_i6	40S ribosomal protein S3a [Chenopodium quinoa]	0.274333	0.0243333	0.516333	0.413		0.631921	0.681633			0.900749	TRINITY_DN26724_c0_g1_i6.p1
TRINITY_DN26724_c0_g1_i7	40S ribosomal protein S3a [Chenopodium quinoa]	2.398	2.97033	4.32033	2.83567	0.780037	0.167537	0.448343	0.334983	0.76342	0.52766	TRINITY_DN26724_c0_g1_i7.p1
TRINITY_DN26724_c0_g2_i2	40S ribosomal protein S3a-like [Chenopodium quinoa]	0.137	0.963667	1.03467	0.0676667				1			TRINITY_DN26724_c0_g2_i2.p2
TRINITY_DN26724_c0_g2_i3	40S ribosomal protein S3a-like [Chenopodium quinoa]	0	4.91233	5.86233	0.303333	2.05315e-14	2.52456e-18		0.70751	9.92178e-05	8.10453e-06	TRINITY_DN26724_c0_g2_i3.p2
TRINITY_DN26490_c0_g1_i4	40S ribosomal protein S4 [Olea europaea var. sylvestris]	49.933	80.0717	120.316	60.0337	0.287696	0.00623308	0.308933	0.216215	0.689019	0.0424314	TRINITY_DN26490_c0_g1_i4.p1
TRINITY_DN26490_c0_g1_i5	40S ribosomal protein S4 [Olea europaea var. sylvestris]	48.4097	79.032	142.453	70.4903	0.296118	0.000789865	0.0957409	0.10225	0.867828	0.072493	TRINITY_DN26490_c0_g1_i5.p1
TRINITY_DN26490_c0_g1_i1	40S ribosomal protein S4 [Prunus avium]	0.352333	0.00333333	0.525667	0.695333		0.836603	0.580351		7.47304e-05	0.702549	TRINITY_DN26490_c0_g1_i1.p1
TRINITY_DN26490_c0_g1_i8	40S ribosomal protein S4 [Prunus avium]	55.043	93.9383	134.443	59.269	0.196116	0.00474764	0.527385	0.254527	0.319518	0.0092941	TRINITY_DN26490_c0_g1_i8.p1
TRINITY_DN26490_c0_g1_i3	40S ribosomal protein S4-3 [Eucalyptus grandis]	0.631	1.58967	1.44967	0.362	0.098285	0.125172		0.827648	0.0350059	0.0477946	TRINITY_DN26490_c0_g1_i3.p3
TRINITY_DN26490_c0_g1_i6	40S ribosomal protein S4-like [Hevea brasiliensis]	7.624	12.6153	19.3353	7.69967	0.255296	0.0039589	0.675103	0.198778	0.312928	0.00433511	TRINITY_DN26490_c0_g1_i6.p1
TRINITY_DN26490_c0_g1_i9	40S ribosomal protein S4-like [Hevea brasiliensis]	0.97	0.668333	1.08067	0.324333							TRINITY_DN26490_c0_g1_i9.p1
TRINITY_DN26490_c0_g1_i2	40S ribosomal protein S4-like [Olea europaea var. sylvestris]	0.422667	1.80567	2.08	0.232667	0.0246689	0.0260236		0.861147	0.0558633	0.0555927	TRINITY_DN26490_c0_g1_i2.p1
TRINITY_DN30086_c1_g1_i1	40S ribosomal protein S5 [Beta vulgaris subsp. vulgaris]	1.621	0.949	2.36233	2.45367	0.433708	0.709397	0.503297	0.101783	0.0611836	0.667374	TRINITY_DN30086_c1_g1_i1.p1
TRINITY_DN30086_c1_g1_i2	40S ribosomal protein S5 [Beta vulgaris subsp. vulgaris]	12.7023	9.72767	12.8083	10.926	0.260673	0.737212	0.893764	0.382371	0.385819	0.955844	TRINITY_DN30086_c1_g1_i2.p1
TRINITY_DN30086_c1_g1_i4	40S ribosomal protein S5 [Beta vulgaris subsp. vulgaris]	27.3667	20.5803	24.5903	23.459	0.224575	0.437617	0.898262	0.605224	0.335503	0.59879	TRINITY_DN30086_c1_g1_i4.p1
TRINITY_DN30086_c1_g1_i5	40S ribosomal protein S5 [Herrania umbratica]	1.04567	0.0686667	0.988	1.51433	7.45028e-05	0.772041	0.376991	8.57256e-05	7.84419e-08	0.207479	TRINITY_DN30086_c1_g1_i5.p1
TRINITY_DN30086_c1_g5_i1	40S ribosomal protein S5-like [Carica papaya]	71.694	144.623	288.22	127.818	0.106193	1.08275e-05	0.0190841	0.0486892	0.915236	0.0156548	TRINITY_DN30086_c1_g5_i1.p1
TRINITY_DN30086_c1_g5_i3	40S ribosomal protein S5-like [Carica papaya]	0.495333	1.59033	1.97933	0.741	0.0559165	0.0145347	0.435749	0.645132	0.210297	0.0682724	TRINITY_DN30086_c1_g5_i3.p1
TRINITY_DN27784_c0_g2_i1	40S ribosomal protein S6 [Hevea brasiliensis]	2.23567	6.468	6.27167	1.525	0.00421595	0.00191522	0.424676	0.766093	9.62164e-05	2.91196e-05	TRINITY_DN27784_c0_g2_i1.p1
TRINITY_DN27784_c0_g1_i12	40S ribosomal protein S6 [Phoenix dactylifera]	84.2603	130.706	193.942	125.099	0.33724	0.00840152	0.080549	0.236869	0.717779	0.314892	TRINITY_DN27784_c0_g1_i12.p1
TRINITY_DN27784_c0_g4_i2	40S ribosomal protein S6 [Solanum lycopersicum]	1.61033	4.51967	4.95167	2.088	0.0304001	0.00492506	0.351684	0.87447	0.16984	0.0698201	TRINITY_DN27784_c0_g4_i2.p1
TRINITY_DN27784_c0_g4_i3	40S ribosomal protein S6 [Solanum lycopersicum]	1.153	1.645	1.98033	1.33867	0.523218	0.234937	0.486025	0.702604	0.9496	0.638585	TRINITY_DN27784_c0_g4_i3.p1
TRINITY_DN27784_c0_g4_i1	40S ribosomal protein S6-like [Capsicum annuum]	54.7647	127.511	212.179	95.6517	0.0402811	1.57617e-05	0.0238198	0.132542	0.705671	0.0156225	TRINITY_DN27784_c0_g4_i1.p1
TRINITY_DN27784_c0_g1_i13	40S ribosomal protein S6-like [Durio zibethinus]	1.908	4.52133	5.386	2.11567	0.032028	0.00360087	0.731013	0.638242	0.105319	0.0326005	TRINITY_DN27784_c0_g1_i13.p3
TRINITY_DN27784_c0_g1_i2	40S ribosomal protein S6-like [Hevea brasiliensis]	0.560333	1.34133	1.94133	0.566	0.06832	0.0025178	0.972271	0.327761	0.166669	0.033105	TRINITY_DN27784_c0_g1_i2.p2
TRINITY_DN27784_c0_g1_i10	40S ribosomal protein S6-like [Musa acuminata subsp. malaccensis]	0	0	0	0.0593333							TRINITY_DN27784_c0_g1_i10.p1
TRINITY_DN27784_c0_g1_i14	40S ribosomal protein S6-like [Musa acuminata subsp. malaccensis]	4.86	8.621	12.5053	7.59	0.17472	0.00408296	0.108944	0.215632	0.972127	0.213773	TRINITY_DN27784_c0_g1_i14.p1
TRINITY_DN27784_c0_g1_i6	40S ribosomal protein S6-like [Musa acuminata subsp. malaccensis]	26.6843	45.9983	67.1457	39.6103	0.200245	0.00270398	0.0776106	0.241986	0.94608	0.183128	TRINITY_DN27784_c0_g1_i6.p1
TRINITY_DN23784_c1_g1_i4	40S ribosomal protein S7 [Amborella trichopoda]	41.5337	84.861	132.73	62.198	0.0830489	0.000134041	0.0816417	0.166076	0.657069	0.0223583	TRINITY_DN23784_c1_g1_i4.p1
TRINITY_DN23829_c0_g1_i4	40S ribosomal protein S7 [Amborella trichopoda]	1.67433	0.837333	9.18633	5.60733	0.468234	0.035208	0.100202	0.00500672	0.0252355	0.441061	TRINITY_DN23829_c0_g1_i4.p2
TRINITY_DN23829_c0_g1_i7	40S ribosomal protein S7 [Amborella trichopoda]	3.188	11.444	8.91167	7.18767	0.008176	0.0191693	0.0409175	0.408604	0.490814	0.952098	TRINITY_DN23829_c0_g1_i7.p1
TRINITY_DN23829_c0_g1_i2	40S ribosomal protein S7 [Phalaenopsis equestris]	1.45633	7.837	4.47567	3.33	0.00466434	0.0781996	0.171807	0.168081	0.292951	0.914821	TRINITY_DN23829_c0_g1_i2.p2
TRINITY_DN23784_c1_g1_i3	40S ribosomal protein S7 [Phoenix dactylifera]	46.4517	102.052	180.481	71.4877	0.0605352	1.45049e-05	0.0674087	0.0941987	0.561114	0.00407302	TRINITY_DN23784_c1_g1_i3.p1
TRINITY_DN23829_c0_g1_i1	40S ribosomal protein S7-1, partial [Morus notabilis]	0.303333	2.74767	1.11333	0.699333	0.000148345			0.0567819	0.0310453		TRINITY_DN23829_c0_g1_i1.p1
TRINITY_DN23829_c0_g1_i5	40S ribosomal protein S7-1, partial [Morus notabilis]	0.262667	0.536667	1.42967	0.112333							TRINITY_DN23829_c0_g1_i5.p2
TRINITY_DN23829_c0_g1_i6	40S ribosomal protein S7-1-like [Cucumis sativus]	15.003	6.57467	12.6773	15.1403	0.00961497	0.370084	0.820886	0.0574018	0.00844647	0.302371	TRINITY_DN23829_c0_g1_i6.p1
TRINITY_DN24993_c0_g1_i2	40S ribosomal protein S8 [Durio zibethinus]	32.0523	59.178	102.828	40.3133	0.162119	0.000233188	0.261163	0.10409	0.527841	0.00541153	TRINITY_DN24993_c0_g1_i2.p1
TRINITY_DN24993_c0_g2_i4	40S ribosomal protein S8 [Durio zibethinus]	53.9287	83.545	145.285	98.1907	0.348577	0.00182893	0.0156904	0.102055	0.349523	0.407326	TRINITY_DN24993_c0_g2_i4.p1
TRINITY_DN24993_c0_g2_i6	40S ribosomal protein S8 [Durio zibethinus]	12.4883	12.4967	25.1017	16.1097	0.793198	0.0515807	0.249001	0.0426242	0.254952	0.327724	TRINITY_DN24993_c0_g2_i6.p1
TRINITY_DN24993_c0_g1_i10	40S ribosomal protein S8 [Nelumbo nucifera]	0.225	0.329333	0.314	0.122667							TRINITY_DN24993_c0_g1_i10.p1
TRINITY_DN24993_c0_g1_i3	40S ribosomal protein S8 [Nelumbo nucifera]	52.3243	82.8407	141.8	65.0867	0.299601	0.00188762	0.264041	0.1012	0.820352	0.0322039	TRINITY_DN24993_c0_g1_i3.p1
TRINITY_DN24993_c0_g1_i5	40S ribosomal protein S8 [Nelumbo nucifera]	0.638667	2.04033	2.14233	0.414333	0.0140503	0.00629756	0.48232	0.967589	0.00238663	0.0012662	TRINITY_DN24993_c0_g1_i5.p1
TRINITY_DN24993_c0_g1_i7	40S ribosomal protein S8 [Nelumbo nucifera]	0.716333	2.541	2.71567	0.614	0.00970304	0.0157452	0.85713	0.960789	0.0365374	0.0418511	TRINITY_DN24993_c0_g1_i7.p1
TRINITY_DN24993_c0_g2_i3	40S ribosomal protein S8-like [Gossypium raimondii]	0.816667	2.01067	3.934	2.113	0.106784	0.000283581	0.0157838	0.152309	0.719883	0.239567	TRINITY_DN24993_c0_g2_i3.p1
TRINITY_DN24993_c0_g2_i5	40S ribosomal protein S8-like [Gossypium raimondii]	0.726667	2.81567	1.91167	0.650667	0.00488549	0.054698	0.881989	0.260414	0.0323658	0.127161	TRINITY_DN24993_c0_g2_i5.p1
TRINITY_DN22911_c0_g2_i2	40S ribosomal protein S9-2 [Eucalyptus grandis]	3.54967	9.933	17.5903	5.321	0.0216727	1.6909e-06	0.160069	0.0923524	0.203045	0.000192597	TRINITY_DN22911_c0_g2_i2.p1
TRINITY_DN22911_c0_g1_i1	40S ribosomal protein S9-2 [Glycine max]	39.6803	70.343	122.809	53.1137	0.178421	0.000524106	0.179068	0.0909947	0.734787	0.0182709	TRINITY_DN22911_c0_g1_i1.p1
TRINITY_DN22911_c0_g1_i3	40S ribosomal protein S9-2 [Glycine max]	45.9857	95.63	148.507	58.0403	0.0738113	0.000225594	0.252309	0.191658	0.30034	0.00380818	TRINITY_DN22911_c0_g1_i3.p1
TRINITY_DN22911_c0_g1_i2	40S ribosomal protein S9-2 [Vigna radiata var. radiata]	28.5847	50.1737	83.276	34.7803	0.190496	0.0010232	0.322485	0.107775	0.534895	0.00998936	TRINITY_DN22911_c0_g1_i2.p1
TRINITY_DN22911_c0_g2_i3	40S ribosomal protein S9-2-like [Cicer arietinum]	10.8033	24.6397	40.1813	14.0417	0.0445721	6.04761e-05	0.228983	0.152493	0.221049	0.00114883	TRINITY_DN22911_c0_g2_i3.p1
TRINITY_DN22647_c0_g1_i2	40S ribosomal protein SA [Nelumbo nucifera]	67.744	179.721	294.532	112.999	0.0160682	3.10934e-06	0.0314036	0.156157	0.403992	0.00488437	TRINITY_DN22647_c0_g1_i2.p1
TRINITY_DN32402_c1_g1_i10	4-alpha-glucanotransferase DPE2 [Morus notabilis]	4.269	2.28533	2.286	2.84567	0.0681358	0.0406049	0.436415	0.904236	0.33444	0.272299	TRINITY_DN32402_c1_g1_i10.p1
TRINITY_DN32402_c1_g1_i9	4-alpha-glucanotransferase DPE2 isoform X1 [Juglans regia]	0.606	1.35167	1.06833	0.397	0.101245	0.258486		0.486614	0.114331	0.255342	TRINITY_DN32402_c1_g1_i9.p1
TRINITY_DN32402_c1_g1_i2	4-alpha-glucanotransferase DPE2 isoform X3 [Quercus suber]	4.61067	4.942	3.247	4.53733	0.922279	0.133104	0.851173	0.118781	0.900191	0.104979	TRINITY_DN32402_c1_g1_i2.p1
TRINITY_DN32402_c1_g1_i3	4-alpha-glucanotransferase DPE2 isoform X3 [Quercus suber]	10.6533	5.46433	4.761	7.172	0.0165195	0.00350851	0.440717	0.521267	0.132151	0.04082	TRINITY_DN32402_c1_g1_i3.p1
TRINITY_DN32402_c1_g1_i5	4-alpha-glucanotransferase DPE2 isoform X3 [Quercus suber]	22.117	20.4887	23.114	19.8483	0.56255	0.83312	0.967089	0.74518	0.700579	0.983185	TRINITY_DN32402_c1_g1_i5.p1
TRINITY_DN32402_c1_g1_i6	4-alpha-glucanotransferase DPE2 isoform X3 [Quercus suber]	0.826333	0.389333	0.260333	0.252333	0.0962556	0.0137567	0.0768355	0.384212	0.686601		TRINITY_DN32402_c1_g1_i6.p1
TRINITY_DN32402_c1_g1_i8	4-alpha-glucanotransferase DPE2-like [Populus euphratica]	0.520667	0.833667	0.237667	0.757							TRINITY_DN32402_c1_g1_i8.p1
TRINITY_DN25521_c0_g1_i1	4-alpha-glucanotransferase, chloroplastic/amyloplastic [Malus domestica]	7.51867	3.77567	8.62767	5.825	0.0173902	0.894733	0.722436	0.00236619	0.0445544	0.457439	TRINITY_DN25521_c0_g1_i1.p1
TRINITY_DN25521_c0_g1_i10	4-alpha-glucanotransferase, chloroplastic/amyloplastic [Malus domestica]	4.97433	6.773	6.76133	4.30933	0.572954	0.53011	0.994591	0.878486	0.454467	0.432835	TRINITY_DN25521_c0_g1_i10.p1
TRINITY_DN25521_c0_g1_i2	4-alpha-glucanotransferase, chloroplastic/amyloplastic [Malus domestica]	1.79033	2.72767	1.93933	0.302333	0.741356	0.95288		0.456389	0.000510365	0.0128091	TRINITY_DN25521_c0_g1_i2.p1
TRINITY_DN25521_c0_g1_i9	4-alpha-glucanotransferase, chloroplastic/amyloplastic [Malus domestica]	1.69567	3.69633	6.28533	2.67667	0.210818	0.0156639	0.520303	0.191991	0.722807	0.24462	TRINITY_DN25521_c0_g1_i9.p1
TRINITY_DN25521_c0_g1_i4	4-alpha-glucanotransferase, chloroplastic/amyloplastic [Spinacia oleracea]	0.159333	0.768667	0.916333	0.523667							TRINITY_DN25521_c0_g1_i4.p1
TRINITY_DN25521_c0_g1_i5	4-alpha-glucanotransferase, chloroplastic/amyloplastic [Vitis vinifera]	0.798	0.37	0.554333	0.736667	0.0503171	0.294687	0.917445	0.470937	0.0620002	0.288299	TRINITY_DN25521_c0_g1_i5.p1
TRINITY_DN25521_c0_g1_i8	4-alpha-glucanotransferase, chloroplastic/amyloplastic [Vitis vinifera]	0.497	0.699	0.368	0.548333	0.636007	0.344926	0.642597	0.157163	0.901315	0.215019	TRINITY_DN25521_c0_g1_i8.p1
TRINITY_DN25521_c0_g1_i7	4-alpha-glucanotransferase, chloroplastic/amyloplastic isoform X1 [Nelumbo nucifera]	4.26933	1.577	1.786	2.65967	0.0147453	0.0219043	0.554332	0.871879	0.168691	0.222674	TRINITY_DN25521_c0_g1_i7.p1
TRINITY_DN25521_c0_g1_i3	4-alpha-glucanotransferase, chloroplastic/amyloplastic isoform X3 [Hevea brasiliensis]	0.836667	0.912333	0.72	1.311	0.974556	0.597792	0.251731	0.565032	0.281095	0.104844	TRINITY_DN25521_c0_g1_i3.p1
TRINITY_DN25521_c0_g1_i6	4-alpha-glucanotransferase, chloroplastic/amyloplastic isoform X3 [Hevea brasiliensis]	0.772333	1.42567	0.614667	1.402	0.233458	0.456648	0.100644	0.0266655	0.758412	0.013866	TRINITY_DN25521_c0_g1_i6.p1
TRINITY_DN26601_c1_g1_i2	4-coumarate--CoA ligase 2 [Herrania umbratica]	3.43633	30.2773	56.8913	28.526	0.000237037	3.99643e-07	3.8867e-05	0.0598621	0.73077	0.116448	TRINITY_DN26601_c1_g1_i2.p1
TRINITY_DN26601_c1_g1_i3	4-coumarate--CoA ligase 2 [Herrania umbratica]	0.126667	7.16167	11.9233	3.12967	5.44102e-11	4.42131e-18	7.67572e-08	0.129957	0.116433	0.00143751	TRINITY_DN26601_c1_g1_i3.p1
TRINITY_DN30846_c3_g1_i1	4-coumarate--CoA ligase 2 [Vitis vinifera]	36.918	26.987	44.0697	246.432	0.514871	0.82545	0.000443013	0.19046	1.89905e-10	1.00176e-08	TRINITY_DN30846_c3_g1_i1.p1
TRINITY_DN30846_c3_g1_i3	4-coumarate--CoA ligase 2 [Vitis vinifera]	0.454333	0.209667	0.181667	2.44967			0.000567572		3.27082e-06	9.9033e-08	TRINITY_DN30846_c3_g1_i3.p1
TRINITY_DN32368_c2_g1_i3	4-coumarate--CoA ligase-like 5 [Ipomoea nil]	94.4367	27.9647	34.5803	76.3843	7.5565e-05	8.59612e-05	0.756902	0.515808	0.000112721	8.77571e-05	TRINITY_DN32368_c2_g1_i3.p1
TRINITY_DN29714_c1_g6_i1	4-coumarate--CoA ligase-like 6 isoform X1 [Juglans regia]	0	1.09933	1.34233	0.298	7.89492e-12	2.4854e-14		0.715201	0.0414543	0.0131802	TRINITY_DN29714_c1_g6_i1.p1
TRINITY_DN29714_c1_g6_i2	4-coumarate--CoA ligase-like 6 isoform X1 [Juglans regia]	0.563333	2.164	3.307	2.51533	0.00464012	1.46161e-05	0.000221891	0.244209	0.463031	0.720504	TRINITY_DN29714_c1_g6_i2.p1
TRINITY_DN23897_c3_g2_i1	4-coumarate--CoA ligase-like 7 [Spinacia oleracea]	1.66767	3.226	2.86267	1.50567	0.164512	0.213651	0.961056	0.600492	0.128012	0.191534	TRINITY_DN23897_c3_g2_i1.p1
TRINITY_DN23897_c3_g2_i2	4-coumarate--CoA ligase-like 7 [Spinacia oleracea]	0.752667	0.487333	0.670667	0.568	0.405957	0.573077	0.643653	0.670135	0.713169	0.945555	TRINITY_DN23897_c3_g2_i2.p1
TRINITY_DN23897_c3_g2_i3	4-coumarate--CoA ligase-like 7 [Spinacia oleracea]	0.469333	0	0	0.399333							TRINITY_DN23897_c3_g2_i3.p1
TRINITY_DN23897_c3_g2_i4	4-coumarate--CoA ligase-like 7 [Spinacia oleracea]	0.0933333	0.269	0	0.0506667							TRINITY_DN23897_c3_g2_i4.p1
TRINITY_DN23897_c3_g2_i5	4-coumarate--CoA ligase-like 7 [Spinacia oleracea]	0.411333	0.719667	0.414667	0.281333	0.616776	0.845706	0.644218	0.302887	0.26951		TRINITY_DN23897_c3_g2_i5.p1
TRINITY_DN23897_c3_g2_i6	4-coumarate--CoA ligase-like 7 [Spinacia oleracea]	19.216	15.7797	23.1303	21.977	0.352902	0.753542	0.397071	0.175868	0.093039	0.594104	TRINITY_DN23897_c3_g2_i6.p1
TRINITY_DN25302_c4_g1_i4	4-coumarate--CoA ligase-like 9 [Beta vulgaris subsp. vulgaris]	3.29167	1.683	1.261	2.642	0.0922662	0.0150489	0.769867	0.499086	0.228785	0.0519528	TRINITY_DN25302_c4_g1_i4.p1
TRINITY_DN25302_c4_g1_i9	4-coumarate--CoA ligase-like 9 [Beta vulgaris subsp. vulgaris]	10.5367	10.3503	7.553	9.69133	0.716393	0.147664	1	0.218105	0.842876	0.177668	TRINITY_DN25302_c4_g1_i9.p1
TRINITY_DN28991_c5_g1_i5	4-coumarate--CoA ligase-like 9 [Beta vulgaris subsp. vulgaris]	15.45	4.68067	5.29	8.45633	0.000291099	4.68628e-05	0.115206	0.786881	0.0324658	0.0223975	TRINITY_DN28991_c5_g1_i5.p1
TRINITY_DN28991_c5_g2_i1	4-coumarate--CoA ligase-like 9 [Beta vulgaris subsp. vulgaris]	4.19367	17.6673	16.094	5.79833	0.00120556	0.00108679	0.283521	0.604104	0.00759893	0.009897	TRINITY_DN28991_c5_g2_i1.p1
TRINITY_DN28991_c5_g2_i11	4-coumarate--CoA ligase-like 9 [Beta vulgaris subsp. vulgaris]	0.912	2.61633	2.61933	0.322	0.0798962	0.0561962		0.951531	0.0125989	0.0105955	TRINITY_DN28991_c5_g2_i11.p1
TRINITY_DN28991_c5_g2_i4	4-coumarate--CoA ligase-like 9 [Beta vulgaris subsp. vulgaris]	3.43733	12.0293	16.9257	10.5067	0.00564532	2.61525e-05	0.00159483	0.360628	1	0.299873	TRINITY_DN28991_c5_g2_i4.p1
TRINITY_DN28991_c5_g1_i4	4-coumarate--CoA ligase-like 9 [Jatropha curcas]	1.46267	1.72367	0.758	2.09467	0.974535	0.290662	0.608043	0.227488	0.676235	0.100016	TRINITY_DN28991_c5_g1_i4.p1
TRINITY_DN28991_c5_g1_i6	4-coumarate--CoA ligase-like 9 [Jatropha curcas]	0.00966667	0.425667	0.376333	0	0.00239603			0.866811	0.000301721		TRINITY_DN28991_c5_g1_i6.p1
TRINITY_DN28991_c5_g1_i7	4-coumarate--CoA ligase-like 9 [Jatropha curcas]	1.88333	0.440667	0.491333	1.97833	0.0113479	0.0113047	0.896155	0.906336	0.0529679	0.0536498	TRINITY_DN28991_c5_g1_i7.p1
TRINITY_DN28991_c5_g1_i9	4-coumarate--CoA ligase-like 9 [Jatropha curcas]	0.00666667	0.292333	0.153333	0							TRINITY_DN28991_c5_g1_i9.p1
TRINITY_DN14838_c0_g1_i1	4-coumarate--CoA ligase-like 9 [Malus domestica]	1.43867	0.386667	0.0686667	0.510667							TRINITY_DN14838_c0_g1_i1.p1
TRINITY_DN22584_c10_g1_i5	4-coumarate--CoA ligase-like 9 [Malus domestica]	6.51267	3.06033	2.274	3.445	0.0482958	0.00483671	0.225863	0.487438	0.569654		TRINITY_DN22584_c10_g1_i5.p1
TRINITY_DN23452_c6_g1_i16	4-coumarate--CoA ligase-like 9 [Malus domestica]	4.236	0.467333	0.861667	2.16467							TRINITY_DN23452_c6_g1_i16.p1
TRINITY_DN23452_c6_g1_i24	4-coumarate--CoA ligase-like 9 [Malus domestica]	8.23133	3.02267	3.347	5.34733	0.0137873	0.00809326	0.506437	0.906136	0.11495	0.113727	TRINITY_DN23452_c6_g1_i24.p1
TRINITY_DN23452_c6_g2_i1	4-coumarate--CoA ligase-like 9 [Malus domestica]	0.362333	0.423	0.349667	1.06933							TRINITY_DN23452_c6_g2_i1.p1
TRINITY_DN23452_c6_g2_i2	4-coumarate--CoA ligase-like 9 [Malus domestica]	2.50233	1.01933	0.706667	2.922							TRINITY_DN23452_c6_g2_i2.p1
TRINITY_DN24030_c0_g1_i2	4-coumarate--CoA ligase-like 9 [Malus domestica]	3.25767	1.60167	1.21567	1.857	0.0767673	0.00646405	0.278598	0.503821	0.530594	0.166734	TRINITY_DN24030_c0_g1_i2.p1
TRINITY_DN24030_c9_g1_i13	4-coumarate--CoA ligase-like 9 [Malus domestica]	2.49033	1.30067	0.912333	2.06833							TRINITY_DN24030_c9_g1_i13.p1
TRINITY_DN24030_c9_g1_i4	4-coumarate--CoA ligase-like 9 [Malus domestica]	18.8427	12.2013	8.12333	14.013	0.20407	0.0122069	0.638582	0.29527	0.48306	0.0640667	TRINITY_DN24030_c9_g1_i4.p1
TRINITY_DN24030_c9_g1_i5	4-coumarate--CoA ligase-like 9 [Malus domestica]	5.51433	3.04033	3.047	4.76467	0.100537	0.0837324	1		0.191388		TRINITY_DN24030_c9_g1_i5.p1
TRINITY_DN24093_c5_g1_i12	4-coumarate--CoA ligase-like 9 [Malus domestica]	4.57467	1.42333	0.252	2.28433							TRINITY_DN24093_c5_g1_i12.p1
TRINITY_DN24093_c5_g1_i18	4-coumarate--CoA ligase-like 9 [Malus domestica]	8.029	5.68733	3.33167	5.782	0.305685	0.0109983	0.668884	0.206153	0.680254		TRINITY_DN24093_c5_g1_i18.p1
TRINITY_DN24366_c4_g1_i13	4-coumarate--CoA ligase-like 9 [Malus domestica]	0.618	1.57867	1.001	0.842667							TRINITY_DN24366_c4_g1_i13.p1
TRINITY_DN24366_c4_g1_i6	4-coumarate--CoA ligase-like 9 [Malus domestica]	3.10267	1.43967	1.474	2.78533	0.0636695	0.0616258	0.921352				TRINITY_DN24366_c4_g1_i6.p1
TRINITY_DN24459_c2_g1_i13	4-coumarate--CoA ligase-like 9 [Malus domestica]	47.9953	27.4	19.7857	28.035	0.061917	0.00129282	0.25273	0.225125	0.532827	0.0740192	TRINITY_DN24459_c2_g1_i13.p1
TRINITY_DN24459_c2_g1_i21	4-coumarate--CoA ligase-like 9 [Malus domestica]	4.559	6.24833	4.70133	3.66633	0.637353	0.836339	0.8618	0.401069	0.47152	0.948328	TRINITY_DN24459_c2_g1_i21.p1
TRINITY_DN24459_c2_g1_i5	4-coumarate--CoA ligase-like 9 [Malus domestica]	28.79	18.3753	14.1013	18.3823	0.133761	0.00736832	0.352589	0.327148	0.59547	0.118964	TRINITY_DN24459_c2_g1_i5.p1
TRINITY_DN24459_c2_g1_i9	4-coumarate--CoA ligase-like 9 [Malus domestica]	5.03267	2.89067	1.64433	3.15567	0.125515	0.00511107	0.521656	0.221266	0.599771		TRINITY_DN24459_c2_g1_i9.p1
TRINITY_DN25910_c4_g1_i3	4-coumarate--CoA ligase-like 9 [Malus domestica]	6.682	6.319	3.445	2.22633	0.71248	0.0572782	0.0319408	0.153065	0.0887711	0.618175	TRINITY_DN25910_c4_g1_i3.p1
TRINITY_DN25910_c4_g2_i1	4-coumarate--CoA ligase-like 9 [Malus domestica]	3.37733	1.16133	1.129	1.34633							TRINITY_DN25910_c4_g2_i1.p1
TRINITY_DN25910_c4_g2_i2	4-coumarate--CoA ligase-like 9 [Malus domestica]	4.897	5.99167	4.56933	5.11533	0.881275	0.662871	0.710878	0.469709	0.916064	0.489291	TRINITY_DN25910_c4_g2_i2.p1
TRINITY_DN25910_c4_g2_i3	4-coumarate--CoA ligase-like 9 [Malus domestica]	4.191	1.634	1.255	2.961							TRINITY_DN25910_c4_g2_i3.p1
TRINITY_DN25910_c4_g2_i4	4-coumarate--CoA ligase-like 9 [Malus domestica]	0.383667	0.187333	0.152	1.18							TRINITY_DN25910_c4_g2_i4.p1
TRINITY_DN25910_c4_g5_i5	4-coumarate--CoA ligase-like 9 [Malus domestica]	5.50367	1.04033	0.834333	2.45467	0.000664614	2.89017e-05	0.216027				TRINITY_DN25910_c4_g5_i5.p1
TRINITY_DN25910_c4_g5_i6	4-coumarate--CoA ligase-like 9 [Malus domestica]	1.384	1.706	1.205	1.91267							TRINITY_DN25910_c4_g5_i6.p1
TRINITY_DN26862_c0_g1_i5	4-coumarate--CoA ligase-like 9 [Malus domestica]	4.67533	1.00433	1.068	2.76033	0.00100806	0.000354151	0.454326				TRINITY_DN26862_c0_g1_i5.p1
TRINITY_DN28545_c3_g3_i1	4-coumarate--CoA ligase-like 9 [Malus domestica]	3.11167	1.601	1.136	2.11433							TRINITY_DN28545_c3_g3_i1.p1
TRINITY_DN28545_c3_g3_i2	4-coumarate--CoA ligase-like 9 [Malus domestica]	3.646	1.94967	1.892	2.66167							TRINITY_DN28545_c3_g3_i2.p1
TRINITY_DN28545_c3_g3_i3	4-coumarate--CoA ligase-like 9 [Malus domestica]	2.28333	0.438333	0.383667	1.598							TRINITY_DN28545_c3_g3_i3.p1
TRINITY_DN28545_c3_g5_i5	4-coumarate--CoA ligase-like 9 [Malus domestica]	17.686	12.0423	9.439	13.387	0.192649	0.0247818	0.730734	0.396256	0.43846	0.115216	TRINITY_DN28545_c3_g5_i5.p1
TRINITY_DN28545_c3_g5_i6	4-coumarate--CoA ligase-like 9 [Malus domestica]	5.43933	2.75767	1.36333	3.212	0.174308						TRINITY_DN28545_c3_g5_i6.p1
TRINITY_DN28545_c3_g8_i1	4-coumarate--CoA ligase-like 9 [Malus domestica]	5.718	3.92967	2.93933	3.54167	0.317816	0.0484312	0.520626	0.516725	0.818122		TRINITY_DN28545_c3_g8_i1.p1
TRINITY_DN31659_c12_g1_i1	4-coumarate--CoA ligase-like 9 [Malus domestica]	1.92667	1.46067	1.29967	1.44833							TRINITY_DN31659_c12_g1_i1.p1
TRINITY_DN32446_c1_g9_i1	4-coumarate--CoA ligase-like 9 [Malus domestica]	1.71067	0.703333	0.721667	1.42233							TRINITY_DN32446_c1_g9_i1.p1
TRINITY_DN32743_c4_g1_i12	4-coumarate--CoA ligase-like 9 [Malus domestica]	1.30367	0.235667	0.204333	0.780333							TRINITY_DN32743_c4_g1_i12.p1
TRINITY_DN32743_c4_g1_i3	4-coumarate--CoA ligase-like 9 [Malus domestica]	0.842667	0.820333	0.544	0.844							TRINITY_DN32743_c4_g1_i3.p1
TRINITY_DN33015_c3_g2_i1	4-coumarate--CoA ligase-like 9 [Malus domestica]	3.42667	1.61167	0.479	1.47567							TRINITY_DN33015_c3_g2_i1.p1
TRINITY_DN33134_c8_g1_i2	4-coumarate--CoA ligase-like 9 [Malus domestica]	16.0933	11.622	6.13033	10.2933	0.322724	0.00474893	0.436356	0.120614	0.886172	0.0808986	TRINITY_DN33134_c8_g1_i2.p1
TRINITY_DN33134_c8_g1_i8	4-coumarate--CoA ligase-like 9 [Malus domestica]	68.7723	47.411	31.9187	47.5753	0.164568	0.00284227	0.498611	0.141822	0.548772	0.0408421	TRINITY_DN33134_c8_g1_i8.p1
TRINITY_DN33165_c8_g1_i10	4-coumarate--CoA ligase-like 9 [Malus domestica]	2.074	1.44533	1.133	0.861667							TRINITY_DN33165_c8_g1_i10.p1
TRINITY_DN33165_c8_g1_i12	4-coumarate--CoA ligase-like 9 [Malus domestica]	0.501333	0.299	0.337667	0.731667							TRINITY_DN33165_c8_g1_i12.p1
TRINITY_DN33165_c8_g1_i2	4-coumarate--CoA ligase-like 9 [Malus domestica]	2.93167	1.56633	1.19033	1.88767	0.133815	0.0468322	0.593723				TRINITY_DN33165_c8_g1_i2.p1
TRINITY_DN33165_c8_g1_i6	4-coumarate--CoA ligase-like 9 [Malus domestica]	5.90133	3.987	2.26367	2.942	0.350581	0.0142579	0.382098				TRINITY_DN33165_c8_g1_i6.p1
TRINITY_DN28991_c5_g1_i2	4-coumarate--CoA ligase-like 9 [Nicotiana tabacum]	5.328	3.43367	2.47	3.988	0.210851	0.0167072	0.658667	0.367311	0.453629	0.0695364	TRINITY_DN28991_c5_g1_i2.p1
TRINITY_DN25302_c4_g1_i1	4-coumarate--CoA ligase-like 9 [Nicotiana tomentosiformis]	0.702667	1.151	0.381667	0.555	0.412327	0.315645		0.0666344	0.212422		TRINITY_DN25302_c4_g1_i1.p1
TRINITY_DN25302_c4_g1_i3	4-coumarate--CoA ligase-like 9 [Nicotiana tomentosiformis]	0.156333	0.188333	0.451333	0.141							TRINITY_DN25302_c4_g1_i3.p1
TRINITY_DN25302_c4_g1_i5	4-coumarate--CoA ligase-like 9 [Nicotiana tomentosiformis]	3.25533	8.42	10.021	7.60467	0.0110035	0.000385397	0.00193901	0.63659	0.86392	0.693269	TRINITY_DN25302_c4_g1_i5.p1
TRINITY_DN25302_c4_g1_i6	4-coumarate--CoA ligase-like 9 [Nicotiana tomentosiformis]	3.72667	15.808	15.104	6.475	0.000193025	3.31536e-05	0.0533395	0.710736	0.0381705	0.0290534	TRINITY_DN25302_c4_g1_i6.p1
TRINITY_DN29927_c0_g1_i1	4-diphosphocytidyl-2-C-methyl-D-erythritol kinase, chloroplastic [Ananas comosus]	3.677	3.95	4.66433	2.08833	0.924207	0.747139	0.29766	0.767762	0.279858	0.137387	TRINITY_DN29927_c0_g1_i1.p1
TRINITY_DN29927_c0_g1_i10	4-diphosphocytidyl-2-C-methyl-D-erythritol kinase, chloroplastic [Ananas comosus]	0.858333	1.198	1.072	0.4							TRINITY_DN29927_c0_g1_i10.p1
TRINITY_DN29927_c0_g1_i12	4-diphosphocytidyl-2-C-methyl-D-erythritol kinase, chloroplastic [Quercus suber]	0.288333	0.546667	0.654333	0.0756667		0.246653		0.894584		0.00582404	TRINITY_DN29927_c0_g1_i12.p1
TRINITY_DN29927_c0_g1_i15	4-diphosphocytidyl-2-C-methyl-D-erythritol kinase, chloroplastic [Quercus suber]	1.653	0.148667	2.188	2.38367		0.800402	0.519171	0.00478888	9.13735e-06	0.798708	TRINITY_DN29927_c0_g1_i15.p1
TRINITY_DN29927_c0_g1_i2	4-diphosphocytidyl-2-C-methyl-D-erythritol kinase, chloroplastic [Quercus suber]	4.894	7.24133	6.38067	2.12633	0.525394	0.724717	0.126271	0.593203	0.0116941	0.0212578	TRINITY_DN29927_c0_g1_i2.p1
TRINITY_DN29927_c0_g1_i7	4-diphosphocytidyl-2-C-methyl-D-erythritol kinase, chloroplastic [Quercus suber]	0.636667	3.85267	3.441	1.23867	0.0427969	0.0459718	0.437151	0.798013	0.140231	0.167542	TRINITY_DN29927_c0_g1_i7.p1
TRINITY_DN29927_c0_g1_i8	4-diphosphocytidyl-2-C-methyl-D-erythritol kinase, chloroplastic [Quercus suber]	1.66467	5.191	2.66667	0.357667	0.0524228	0.523294	0.0408406	0.0544028	1.04459e-05	0.0023505	TRINITY_DN29927_c0_g1_i8.p1
TRINITY_DN29927_c0_g1_i11	4-diphosphocytidyl-2-C-methyl-D-erythritol kinase, chloroplastic [Spinacia oleracea]	3.927	8.126	6.69567	2.798	0.0806543	0.196192	0.526513	0.448535	0.0125405	0.044803	TRINITY_DN29927_c0_g1_i11.p1
TRINITY_DN29927_c0_g1_i13	4-diphosphocytidyl-2-C-methyl-D-erythritol kinase, chloroplastic [Spinacia oleracea]	3.06533	8.07267	7.55467	2.594	0.0206548	0.023593	0.833203	0.71365	0.0064387	0.00879071	TRINITY_DN29927_c0_g1_i13.p1
TRINITY_DN29927_c0_g1_i5	4-diphosphocytidyl-2-C-methyl-D-erythritol kinase, chloroplastic [Spinacia oleracea]	1.69033	3.91267	3.95167	1.73633	0.0817967	0.0588193	0.840955	0.955728	0.129174	0.11708	TRINITY_DN29927_c0_g1_i5.p1
TRINITY_DN29927_c0_g1_i6	4-diphosphocytidyl-2-C-methyl-D-erythritol kinase, chloroplastic [Spinacia oleracea]	0.897667	1.864	1.267	0.762	0.256367	0.684378	0.82666	0.282797	0.114072	0.434609	TRINITY_DN29927_c0_g1_i6.p1
TRINITY_DN29927_c0_g1_i4	4-diphosphocytidyl-2-C-methyl-D-erythritol kinase, chloroplastic isoform X1 [Citrus clementina]	0.232	1.02133	0.550333	0.281667	0.0109302			0.153119	0.0534063		TRINITY_DN29927_c0_g1_i4.p1
TRINITY_DN30509_c0_g1_i8	4-hydroxy-3-methylbut-2-en-1-yl diphosphate synthase (ferredoxin), chloroplastic [Malus domestica]	1.22967	0.547333	0.424667	0.271333	0.0424209	0.0178757	0.00916748				TRINITY_DN30509_c0_g1_i8.p1
TRINITY_DN30509_c0_g1_i5	4-hydroxy-3-methylbut-2-en-1-yl diphosphate synthase (ferredoxin), chloroplastic [Vitis vinifera]	25.073	14.3403	14.2627	19.6627	0.0433418	0.0173682	0.603388	0.874549	0.15667	0.0723616	TRINITY_DN30509_c0_g1_i5.p1
TRINITY_DN30509_c0_g1_i9	4-hydroxy-3-methylbut-2-en-1-yl diphosphate synthase (ferredoxin), chloroplastic [Vitis vinifera]	16.5273	5.681	5.626	6.90967	0.000374504	6.89714e-05	0.028793	0.847979	0.233051	0.158021	TRINITY_DN30509_c0_g1_i9.p1
TRINITY_DN30509_c0_g1_i1	4-hydroxy-3-methylbut-2-en-1-yl diphosphate synthase (ferredoxin), chloroplastic [Ziziphus jujuba]	3.96533	1.81467	1.52	2.87467	0.0143855	0.00370761	0.498114	0.53221	0.13472	0.0494724	TRINITY_DN30509_c0_g1_i1.p1
TRINITY_DN30509_c0_g1_i2	4-hydroxy-3-methylbut-2-en-1-yl diphosphate synthase (ferredoxin), chloroplastic [Ziziphus jujuba]	60.2877	10.7977	12.523	21.4643	3.45597e-08	1.88209e-09	0.00302188	0.662724	0.0053055	0.00493468	TRINITY_DN30509_c0_g1_i2.p1
TRINITY_DN30509_c0_g1_i7	4-hydroxy-3-methylbut-2-en-1-yl diphosphate synthase (ferredoxin), chloroplastic [Ziziphus jujuba]	33.2683	5.031	6.03967	11.2327	1.65038e-07	3.12e-10	0.00198415	0.619933	0.00544294	0.00157534	TRINITY_DN30509_c0_g1_i7.p1
TRINITY_DN30509_c0_g1_i3	4-hydroxy-3-methylbut-2-en-1-yl diphosphate synthase (ferredoxin), chloroplastic-like [Chenopodium quinoa]	2.25533	0.957333	0.338	0.996667							TRINITY_DN30509_c0_g1_i3.p1
TRINITY_DN25067_c2_g1_i2	4-hydroxy-3-methylbut-2-enyl diphosphate reductase, chloroplastic [Nelumbo nucifera]	134.023	20.7853	26.7127	51.0033	4.7276e-09	8.02162e-10	0.00626012	0.396015	0.000737462	0.00131675	TRINITY_DN25067_c2_g1_i2.p1
TRINITY_DN30646_c1_g1_i10	4-hydroxybenzoate polyprenyltransferase, mitochondrial [Juglans regia]	0.728667	0.840667	0.989	0.465	0.94114	0.605438	0.527772	0.755859	0.438011	0.290732	TRINITY_DN30646_c1_g1_i10.p1
TRINITY_DN30646_c1_g1_i5	4-hydroxybenzoate polyprenyltransferase, mitochondrial [Juglans regia]	4.17167	6.61733	4.987	3.18433	0.314295	0.812465	0.628052	0.292102	0.113323	0.38887	TRINITY_DN30646_c1_g1_i5.p1
TRINITY_DN30646_c1_g1_i8	4-hydroxybenzoate polyprenyltransferase, mitochondrial [Juglans regia]	4.17533	6.67233	6.571	3.73433	0.26682	0.221667	0.976418	0.815458	0.174146	0.146835	TRINITY_DN30646_c1_g1_i8.p1
TRINITY_DN30646_c1_g1_i7	4-hydroxybenzoate polyprenyltransferase, mitochondrial isoform X1 [Vitis vinifera]	1.45067	0.916667	1.27	1.05667		0.61017					TRINITY_DN30646_c1_g1_i7.p1
TRINITY_DN26760_c0_g1_i4	4-hydroxyphenylpyruvate dioxygenase [Citrus clementina]	132.635	44.6373	49.4673	93.3403	0.000198333	9.90364e-05	0.419103	0.806485	0.00362971	0.00221963	TRINITY_DN26760_c0_g1_i4.p1
TRINITY_DN26760_c0_g1_i5	4-hydroxyphenylpyruvate dioxygenase [Citrus clementina]	38.4743	10.2457	10.957	24.047	1.59202e-05	1.34457e-06	0.263483	0.918993	0.00122907	0.000251469	TRINITY_DN26760_c0_g1_i5.p1
TRINITY_DN26760_c0_g1_i1	4-hydroxyphenylpyruvate dioxygenase [Cucurbita maxima]	40.817	8.69	13.7663	19.4237	2.72816e-06	8.45252e-05	0.0515329	0.0979359	0.00143953	0.0365938	TRINITY_DN26760_c0_g1_i1.p1
TRINITY_DN26760_c0_g1_i2	4-hydroxyphenylpyruvate dioxygenase [Cucurbita maxima]	5.23567	0.685	1.31633	2.79967	8.14483e-08	3.97507e-05	0.134141	0.157076	0.000195389	0.0145618	TRINITY_DN26760_c0_g1_i2.p1
TRINITY_DN26760_c0_g1_i3	4-hydroxyphenylpyruvate dioxygenase [Cucurbita maxima]	5.903	1.72267	1.27867	3.395	0.000589435	1.38294e-06	0.185848	0.391341	0.0310098	0.000829212	TRINITY_DN26760_c0_g1_i3.p1
TRINITY_DN26760_c0_g1_i6	4-hydroxyphenylpyruvate dioxygenase [Cucurbita maxima]	39.1457	16.785	11.917	19.131	0.00525875	3.73791e-05	0.057614	0.168823	0.314028	0.0131477	TRINITY_DN26760_c0_g1_i6.p1
TRINITY_DN22843_c2_g1_i13	4-hydroxy-tetrahydrodipicolinate reductase 2, chloroplastic-like [Chenopodium quinoa]	8.77133	7.882	13.028	8.15533	0.534445	0.289277	0.831358	0.0814516	0.490823	0.307822	TRINITY_DN22843_c2_g1_i13.p1
TRINITY_DN22843_c2_g1_i14	4-hydroxy-tetrahydrodipicolinate reductase 2, chloroplastic-like [Chenopodium quinoa]	0.615	1.66233	2.19167	0.318667	0.10046	0.0190789	0.31806	0.619719	0.00885367	0.00100425	TRINITY_DN22843_c2_g1_i14.p1
TRINITY_DN22843_c2_g1_i16	4-hydroxy-tetrahydrodipicolinate reductase 2, chloroplastic-like [Chenopodium quinoa]	1.741	1.24067	1.839	1.298	0.352097	0.941258	0.691042	0.423382	0.646699	0.666148	TRINITY_DN22843_c2_g1_i16.p1
TRINITY_DN22843_c2_g1_i17	4-hydroxy-tetrahydrodipicolinate reductase 2, chloroplastic-like [Chenopodium quinoa]	2.63567	3.52033	4.17367	2.159	0.640158	0.340689	0.759339	0.743627	0.360272	0.151214	TRINITY_DN22843_c2_g1_i17.p1
TRINITY_DN22843_c2_g1_i3	4-hydroxy-tetrahydrodipicolinate reductase 2, chloroplastic-like [Chenopodium quinoa]	4.70767	6.74067	8.581	3.886	0.457826	0.0918286	0.764046	0.480115	0.233857	0.0340907	TRINITY_DN22843_c2_g1_i3.p1
TRINITY_DN22843_c2_g1_i7	4-hydroxy-tetrahydrodipicolinate reductase 2, chloroplastic-like [Chenopodium quinoa]	4.824	3.232	5.268	3.857	0.158447	0.970913	0.775693	0.135064	0.333047	0.681491	TRINITY_DN22843_c2_g1_i7.p1
TRINITY_DN22843_c2_g1_i9	4-hydroxy-tetrahydrodipicolinate reductase 2, chloroplastic-like [Chenopodium quinoa]	0.824333	1.277	1.26567	0.522667	0.494015	0.462731	0.433423	0.909182	0.136945	0.13026	TRINITY_DN22843_c2_g1_i9.p1
TRINITY_DN22843_c2_g1_i8	4-hydroxy-tetrahydrodipicolinate reductase 2, chloroplastic-like [Hevea brasiliensis]	0.462667	0.993	1.09767	0.603667	0.176848	0.123002	0.50571	0.908838	0.466083	0.398034	TRINITY_DN22843_c2_g1_i8.p1
TRINITY_DN31231_c3_g1_i3	4-hydroxy-tetrahydrodipicolinate synthase, chloroplastic-like isoform X1 [Herrania umbratica]	30.8233	21.9113	28.5127	23.9837	0.156638	0.497862	0.683917	0.370051	0.384544	0.943372	TRINITY_DN31231_c3_g1_i3.p1
TRINITY_DN31231_c3_g1_i2	4-hydroxy-tetrahydrodipicolinate synthase, chloroplastic-like isoform X1 [Hevea brasiliensis]	14.5273	11.1053	13.8437	12.76	0.263736	0.591372	0.980403	0.494948	0.330413	0.681957	TRINITY_DN31231_c3_g1_i2.p1
TRINITY_DN32995_c2_g5_i6	4'-phosphopantetheinyl transferase HetI [Theobroma cacao]	1.462	1.79667	1.36333	1.089	0.824197	0.658446	0.603797	0.437261	0.416237	0.833932	TRINITY_DN32995_c2_g5_i6.p1
TRINITY_DN32995_c2_g5_i10	4'-phosphopantetheinyl transferase HetI-like [Gossypium hirsutum]	0.271	0	0	0							TRINITY_DN32995_c2_g5_i10.p1
TRINITY_DN32995_c2_g5_i7	4'-phosphopantetheinyl transferase HetI-like [Gossypium hirsutum]	3.12333	4.19333	4.52833	3.323	0.58785	0.407243	0.633722	0.930491	0.810428	0.66268	TRINITY_DN32995_c2_g5_i7.p1
TRINITY_DN25317_c0_g1_i1	4-sulfomuconolactone hydrolase [Prunus mume]	1.32767	0.683333	0.644	0.578333	0.100126	0.0569751	0.198415				TRINITY_DN25317_c0_g1_i1.p1
TRINITY_DN25317_c0_g1_i2	4-sulfomuconolactone hydrolase [Prunus mume]	3.98167	2.09767	2.23333	2.654	0.156461	0.0915007	0.469714	1	0.455293	0.3686	TRINITY_DN25317_c0_g1_i2.p1
TRINITY_DN25317_c0_g1_i3	4-sulfomuconolactone hydrolase [Theobroma cacao]	42.9703	10.842	12.3493	11.532	1.44908e-05	5.29731e-06	0.000871362	0.748505	0.47413	0.652935	TRINITY_DN25317_c0_g1_i3.p1
TRINITY_DN31845_c1_g1_i1	5' exonuclease Apollo [Vitis vinifera]	0.845333	2.53833	1.652	0.992333	0.0252057	0.170904	0.486327	0.168646	0.0728513	0.462816	TRINITY_DN31845_c1_g1_i1.p1
TRINITY_DN31845_c1_g1_i2	5' exonuclease Apollo [Vitis vinifera]	0.261333	1.44633	3.09633	1.24167	0.0345565	0.00121724	0.0409417	0.0617555	0.942903	0.0475199	TRINITY_DN31845_c1_g1_i2.p1
TRINITY_DN28266_c0_g2_i1	5'/3'-nucleotidase SurE [Cucumis melo]	7.80233	9.724	15.495	9.51133	0.741031	0.0713986	0.358948	0.154677	0.657107	0.368432	TRINITY_DN28266_c0_g2_i1.p1
TRINITY_DN20712_c0_g2_i1	50S ribosomal protein 5 alpha, chloroplastic-like [Chenopodium quinoa]	83.5453	38.7287	67.0493	44.889	0.0108927	0.233612	0.101703	0.0706323	0.369805	0.39569	TRINITY_DN20712_c0_g2_i1.p1
TRINITY_DN13192_c0_g1_i1	50S ribosomal protein 6, chloroplastic [Vitis vinifera]	77.3647	25.6303	32.3967	32.4457	0.000523986	0.00051678	0.028101	0.52018	0.292172	0.569373	TRINITY_DN13192_c0_g1_i1.p1
TRINITY_DN24401_c0_g1_i3	50S ribosomal protein HLP, mitochondrial [Spinacia oleracea]	10.1937	11.954	15.6337	13.71	0.880067	0.26603	0.182301	0.444524	0.365581	0.814884	TRINITY_DN24401_c0_g1_i3.p1
TRINITY_DN24401_c0_g1_i1	50S ribosomal protein HLP, mitochondrial isoform X1 [Beta vulgaris subsp. vulgaris]	8.20933	8.81067	13.219	9.408	0.929828	0.207004	0.494046	0.20482	0.549323	0.554262	TRINITY_DN24401_c0_g1_i1.p1
TRINITY_DN24401_c0_g1_i2	50S ribosomal protein HLP, mitochondrial isoform X1 [Beta vulgaris subsp. vulgaris]	0.883	1.74467	1.34533	0.949333	0.214598	0.447267	0.675587	0.41412	0.277723	0.659212	TRINITY_DN24401_c0_g1_i2.p1
TRINITY_DN26204_c0_g1_i4	50S ribosomal protein L1 [Brachypodium distachyon]	1.94933	1.71167	2.27933	2.80033	0.584171	0.87654	0.219971	0.522377	0.120739	0.30939	TRINITY_DN26204_c0_g1_i4.p1
TRINITY_DN30469_c1_g1_i9	50S ribosomal protein L1, chloroplastic [Vitis vinifera]	2.01967	0.683333	0.677667	0.668333	0.00152417	0.000373155	0.00682415	0.89766	0.773469	0.714622	TRINITY_DN30469_c1_g1_i9.p1
TRINITY_DN30469_c1_g1_i1	50S ribosomal protein L1, chloroplastic-like [Cucurbita moschata]	4.371	3.32733	2.494	2.10167	0.354722	0.0850401	0.140449	0.393767	0.472369	0.982338	TRINITY_DN30469_c1_g1_i1.p1
TRINITY_DN30469_c1_g1_i2	50S ribosomal protein L1, chloroplastic-like [Cucurbita moschata]	75.1803	20.4147	25.0333	26.7657	1.96845e-05	1.32951e-05	0.00362207	0.54124	0.186723	0.388958	TRINITY_DN30469_c1_g1_i2.p1
TRINITY_DN30469_c1_g1_i3	50S ribosomal protein L1, chloroplastic-like [Cucurbita moschata]	229.324	50.2497	60.724	80.229	6.3423e-07	1.54346e-07	0.00240864	0.555069	0.0368651	0.0706207	TRINITY_DN30469_c1_g1_i3.p1
TRINITY_DN30469_c1_g1_i7	50S ribosomal protein L1, chloroplastic-like isoform X1 [Hevea brasiliensis]	44.1757	14.3647	15.42	17.0793	0.00011947	2.1878e-05	0.00583788	0.907094	0.285726	0.295431	TRINITY_DN30469_c1_g1_i7.p1
TRINITY_DN23482_c0_g5_i1	50S ribosomal protein L10, chloroplastic [Beta vulgaris subsp. vulgaris]	65.15	25.2237	43.5547	36.9457	0.00204425	0.0653084	0.147583	0.0705444	0.117552	0.976538	TRINITY_DN23482_c0_g5_i1.p1
TRINITY_DN28953_c2_g1_i2	50S ribosomal protein L10, chloroplastic [Beta vulgaris subsp. vulgaris]	16.3367	22.763	29.1703	13.6983	0.484784	0.0880711	0.844107	0.434134	0.249171	0.0206793	TRINITY_DN28953_c2_g1_i2.p1
TRINITY_DN22239_c0_g1_i1	50S ribosomal protein L11, chloroplastic [Lupinus angustifolius]	13.1623	4.65433	6.31267	6.634	0.00340542	0.0134028	0.113734	0.502238	0.213846	0.517979	TRINITY_DN22239_c0_g1_i1.p1
TRINITY_DN22239_c0_g1_i4	50S ribosomal protein L11, chloroplastic [Lupinus angustifolius]	0.820333	1.788	0.898667	0.959333	0.208537			0.153793	0.361191		TRINITY_DN22239_c0_g1_i4.p1
TRINITY_DN22239_c0_g1_i5	50S ribosomal protein L11, chloroplastic [Lupinus angustifolius]	27.9627	17.6517	30.6767	18.7907	0.0861484	0.980788	0.348751	0.0547994	0.491626	0.222944	TRINITY_DN22239_c0_g1_i5.p1
TRINITY_DN21420_c0_g1_i1	50S ribosomal protein L12, chloroplastic [Vitis vinifera]	44.9323	17.606	35.821	33.1673	0.00353571	0.262139	0.591674	0.0316761	0.0213526	0.673945	TRINITY_DN21420_c0_g1_i1.p1
TRINITY_DN26852_c1_g3_i1	50S ribosomal protein L12, chloroplastic-like [Gossypium raimondii]	1.26733	3.071	2.71867	1.799	0.0901761	0.10939	0.317598	0.651283	0.329061	0.474629	TRINITY_DN26852_c1_g3_i1.p2
TRINITY_DN26852_c1_g3_i2	50S ribosomal protein L12, chloroplastic-like [Gossypium raimondii]	5.93433	8.468	15.8193	9.11467	0.510506	0.00788934	0.105947	0.0743566	0.504417	0.237221	TRINITY_DN26852_c1_g3_i2.p1
TRINITY_DN21420_c0_g1_i2	50S ribosomal protein L12, chloroplastic-like [Juglans regia]	51.6667	24.0657	43.257	35.0587	0.0105913	0.326061	0.391107	0.0630149	0.102687	0.942179	TRINITY_DN21420_c0_g1_i2.p1
TRINITY_DN24674_c2_g1_i6	50S ribosomal protein L13 [Daucus carota subsp. sativus]	4.36967	7.282	9.67933	4.77333	0.244069	0.0184315	0.588233	0.376512	0.396571	0.0475905	TRINITY_DN24674_c2_g1_i6.p1
TRINITY_DN24674_c2_g1_i7	50S ribosomal protein L13 [Daucus carota subsp. sativus]	0.16	1.02067	0	0.189							TRINITY_DN24674_c2_g1_i7.p1
TRINITY_DN24674_c2_g1_i8	50S ribosomal protein L13 isoform X1 [Theobroma cacao]	2.05267	3.211	5.52767	3.01167	0.403232	0.0072179	0.188704	0.110543	0.814881	0.15729	TRINITY_DN24674_c2_g1_i8.p1
TRINITY_DN24674_c2_g1_i9	50S ribosomal protein L13 isoform X1 [Theobroma cacao]	0.0196667	0.553333	0	0.118667							TRINITY_DN24674_c2_g1_i9.p1
TRINITY_DN28217_c1_g1_i1	50S ribosomal protein L13, chloroplastic [Nicotiana sylvestris]	22.5033	6.372	10.695	12.8427	3.48194e-05	0.00201702	0.156753	0.0656235	0.0129125	0.232949	TRINITY_DN28217_c1_g1_i1.p1
TRINITY_DN28217_c1_g1_i2	50S ribosomal protein L13, chloroplastic [Nicotiana sylvestris]	52.3103	12.039	17.72	23.854	5.26182e-06	2.49195e-05	0.0428827	0.211312	0.0159915	0.10136	TRINITY_DN28217_c1_g1_i2.p1
TRINITY_DN28217_c1_g1_i3	50S ribosomal protein L13, chloroplastic [Nicotiana sylvestris]	16.3837	4.47067	6.875	9.08833	9.2648e-05	0.0016024	0.176177	0.258629	0.027004	0.184481	TRINITY_DN28217_c1_g1_i3.p1
TRINITY_DN28217_c1_g1_i4	50S ribosomal protein L13, chloroplastic [Nicotiana sylvestris]	1.08933	0.954	0.884667	1.893	0.610304	0.46986	0.117661	0.823762	0.0711224	0.0279706	TRINITY_DN28217_c1_g1_i4.p1
TRINITY_DN22668_c0_g1_i2	50S ribosomal protein L15 [Solanum pennellii]	4.01	9.48433	8.28733	2.46033	0.0401322	0.0349056	0.333439	0.561598	0.00169982	0.000772787	TRINITY_DN22668_c0_g1_i2.p1
TRINITY_DN22668_c0_g1_i3	50S ribosomal protein L15 [Solanum pennellii]	0.135	1.43967	2.845	1.11433	1.04472e-05	3.4929e-10	0.000110246	0.058742	0.789298	0.0328886	TRINITY_DN22668_c0_g1_i3.p1
TRINITY_DN22668_c0_g1_i5	50S ribosomal protein L15 [Solanum pennellii]	0.657333	4.00567	5.79567	2.25267	4.12182e-05	1.48385e-08	0.00125137	0.260327	0.237471	0.0105786	TRINITY_DN22668_c0_g1_i5.p1
TRINITY_DN22668_c0_g1_i6	50S ribosomal protein L15 [Solanum pennellii]	0.963	3.471	4.132	1.15767	0.00958014	0.000835035	0.479091	0.69549	0.0191048	0.00167144	TRINITY_DN22668_c0_g1_i6.p1
TRINITY_DN29044_c4_g4_i1	50S ribosomal protein L15, chloroplastic isoform X1 [Manihot esculenta]	14.445	12.227	15.7247	12.7823	0.431854	0.942933	0.953216	0.477268	0.570219	0.906773	TRINITY_DN29044_c4_g4_i1.p1
TRINITY_DN29044_c4_g4_i3	50S ribosomal protein L15, chloroplastic isoform X1 [Manihot esculenta]	52.097	23.1853	40.453	36.3757	0.00842168	0.198179	0.478459	0.0731424	0.0750598	0.751463	TRINITY_DN29044_c4_g4_i3.p1
TRINITY_DN30015_c3_g1_i3	50S ribosomal protein L17, chloroplastic [Carica papaya]	1.23667	1.05733	1.18633	1.15833	0.562452	0.76501	0.961778	0.877038	0.637092	0.805115	TRINITY_DN30015_c3_g1_i3.p1
TRINITY_DN30015_c3_g1_i4	50S ribosomal protein L17, chloroplastic [Carica papaya]	2.56267	2.10733	1.979	2.10933	0.510198	0.419909	0.863963	0.763649	0.70375	0.540486	TRINITY_DN30015_c3_g1_i4.p1
TRINITY_DN30015_c3_g1_i2	50S ribosomal protein L17, chloroplastic [Chenopodium quinoa]	75.931	29.7667	54.3673	56.499	0.00327296	0.123018	0.54554	0.0622179	0.0181736	0.414232	TRINITY_DN30015_c3_g1_i2.p1
TRINITY_DN24622_c6_g1_i4	50S ribosomal protein L17, chloroplastic-like [Gossypium raimondii]	0.941	4.31067	3.712	1.063	0.00192675	0.0040271	0.684836	0.588532	0.00346517	0.00956099	TRINITY_DN24622_c6_g1_i4.p1
TRINITY_DN24622_c6_g1_i6	50S ribosomal protein L17, chloroplastic-like [Gossypium raimondii]	0.188667	0.135667	0.300667	0.220667							TRINITY_DN24622_c6_g1_i6.p1
TRINITY_DN24622_c6_g1_i1	50S ribosomal protein L17, chloroplastic-like [Populus euphratica]	6.73067	10.348	18.4893	11.6047	0.413309	0.00433637	0.0676151	0.0887616	0.471322	0.313862	TRINITY_DN24622_c6_g1_i1.p1
TRINITY_DN24622_c6_g1_i3	50S ribosomal protein L17, chloroplastic-like [Populus euphratica]	0.891	2.53667	3.07433	1.36733	0.0569243	0.00820764		0.710281	0.43921	0.19921	TRINITY_DN24622_c6_g1_i3.p1
TRINITY_DN29285_c1_g3_i1	50S ribosomal protein L18 [Daucus carota subsp. sativus]	28.8523	19.295	14.7457	18.353	0.117064	0.00526614	0.241769	0.229336	0.794875	0.171314	TRINITY_DN29285_c1_g3_i1.p1
TRINITY_DN29285_c1_g3_i2	50S ribosomal protein L18 [Daucus carota subsp. sativus]	14.315	13.1773	16.6567	7.62167	0.556147	0.875329	0.129435	0.462831	0.26311	0.0437373	TRINITY_DN29285_c1_g3_i2.p1
TRINITY_DN31211_c2_g1_i1	50S ribosomal protein L18 [Phoenix dactylifera]	2.66467	4.06667	4.07233	1.06333	0.492415	0.462489	0.167556	0.90646	0.0449127	0.0398089	TRINITY_DN31211_c2_g1_i1.p1
TRINITY_DN31211_c2_g1_i2	50S ribosomal protein L18 [Phoenix dactylifera]	2.41733	15.3897	9.64033	1.80633	0.000162189	0.00519901		0.125342	1.0294e-05	0.000953013	TRINITY_DN31211_c2_g1_i2.p1
TRINITY_DN31211_c2_g1_i8	50S ribosomal protein L18 [Phoenix dactylifera]	2.53867	23.1557	20.828	4.757	4.02516e-07	5.95274e-08	0.0831195	0.599186	0.000648609	0.000645691	TRINITY_DN31211_c2_g1_i8.p1
TRINITY_DN31953_c2_g2_i3	50S ribosomal protein L18 [Theobroma cacao]	1.03067	0.865	2.577	1.28967	0.653833	0.067316	0.437229	0.0295045	0.274047	0.24136	TRINITY_DN31953_c2_g2_i3.p1
TRINITY_DN31953_c2_g2_i4	50S ribosomal protein L18 [Theobroma cacao]	0.597333	1.03833	1.763	0.499	0.405484	0.017675	0.869844	0.287101	0.284316	0.0129163	TRINITY_DN31953_c2_g2_i4.p1
TRINITY_DN31953_c2_g2_i6	50S ribosomal protein L18 [Theobroma cacao]	3.201	5.55067	7.12333	4.89533	0.26815	0.0597053	0.179972	0.525134	0.877701	0.64944	TRINITY_DN31953_c2_g2_i6.p1
TRINITY_DN29285_c1_g3_i4	50S ribosomal protein L18 isoform X1 [Ricinus communis]	0.773667	5.04033	2.79533	0.065	0.136732	0.309481		0.503191	0.000143957	0.00089595	TRINITY_DN29285_c1_g3_i4.p1
TRINITY_DN29285_c1_g3_i5	50S ribosomal protein L18 isoform X1 [Ricinus communis]	1.66433	2.07733	1.52167	2.44933	0.91323	0.91276	0.704178	0.744546	0.812407	0.552167	TRINITY_DN29285_c1_g3_i5.p1
TRINITY_DN32090_c0_g4_i1	50S ribosomal protein L18, chloroplastic [Beta vulgaris subsp. vulgaris]	0.528	0	0.0373333	0.105333							TRINITY_DN32090_c0_g4_i1.p1
TRINITY_DN32090_c0_g4_i2	50S ribosomal protein L18, chloroplastic [Beta vulgaris subsp. vulgaris]	114.847	40.6123	49.467	44.1223	0.000380842	0.000446302	0.0107257	0.533816	0.475201	0.840053	TRINITY_DN32090_c0_g4_i2.p1
TRINITY_DN32090_c0_g4_i3	50S ribosomal protein L18, chloroplastic [Beta vulgaris subsp. vulgaris]	40.235	15.7063	22.866	23.2637	0.00187444	0.0139496	0.191194	0.218157	0.121178	0.51428	TRINITY_DN32090_c0_g4_i3.p1
TRINITY_DN31953_c2_g2_i1	50S ribosomal protein L18-like [Gossypium hirsutum]	0	0.338667	0.302333	0.128							TRINITY_DN31953_c2_g2_i1.p2
TRINITY_DN31953_c2_g2_i2	50S ribosomal protein L18-like [Gossypium hirsutum]	0.0586667	0.409333	0.104667	0.047							TRINITY_DN31953_c2_g2_i2.p2
TRINITY_DN31953_c2_g2_i5	50S ribosomal protein L18-like [Gossypium hirsutum]	2.40567	4.28667	8.5	2.79067	0.277398	0.000609089	0.578776	0.0575152	0.495969	0.00437141	TRINITY_DN31953_c2_g2_i5.p2
TRINITY_DN23495_c1_g1_i1	50S ribosomal protein L18-like [Nicotiana tabacum]	1.22467	1.91267	1.91633	0.622	0.45036	0.44919	0.264881	0.904524	0.041359	0.0414291	TRINITY_DN23495_c1_g1_i1.p1
TRINITY_DN23495_c1_g1_i2	50S ribosomal protein L18-like [Nicotiana tabacum]	2.30767	2.03967	3.60333	1.31767	0.630628	0.347652	0.286947	0.144169	0.498516	0.0258654	TRINITY_DN23495_c1_g1_i2.p1
TRINITY_DN23495_c1_g1_i3	50S ribosomal protein L18-like [Nicotiana tabacum]	5.22167	2.81567	4.34733	2.46233	0.084483	0.408666	0.127438	0.315032	0.911755	0.347059	TRINITY_DN23495_c1_g1_i3.p1
TRINITY_DN23495_c1_g1_i4	50S ribosomal protein L18-like [Nicotiana tabacum]	1.18733	0.44	1.09267	0.741667							TRINITY_DN23495_c1_g1_i4.p1
TRINITY_DN25600_c3_g1_i5	50S ribosomal protein L19-2, chloroplastic [Prunus mume]	16.1003	5.598	9.853	13.6067	0.00225351	0.0465004	0.898985	0.105691	0.00985607	0.12036	TRINITY_DN25600_c3_g1_i5.p1
TRINITY_DN25600_c3_g1_i1	50S ribosomal protein L19-2, chloroplastic isoform X1 [Nelumbo nucifera]	3.898	2.578	3.77233	5.41533	0.296959	0.784532	0.257786	0.386918	0.0439474	0.120869	TRINITY_DN25600_c3_g1_i1.p1
TRINITY_DN25600_c3_g1_i2	50S ribosomal protein L19-2, chloroplastic isoform X1 [Nelumbo nucifera]	30.321	14.061	24.6033	19.726	0.00981391	0.261117	0.305447	0.0599546	0.127888	0.864458	TRINITY_DN25600_c3_g1_i2.p1
TRINITY_DN25600_c3_g1_i7	50S ribosomal protein L19-2, chloroplastic isoform X1 [Nelumbo nucifera]	3.15467	1.417	2.574	3.623	0.0689128	0.452381	0.609767	0.206393	0.0393943	0.240244	TRINITY_DN25600_c3_g1_i7.p1
TRINITY_DN29472_c1_g1_i1	50S ribosomal protein L19-2, chloroplastic-like [Quercus suber]	8.61533	12.9537	18.746	13.441	0.374806	0.0239073	0.094804	0.2408	0.574676	0.536073	TRINITY_DN29472_c1_g1_i1.p1
TRINITY_DN29472_c1_g1_i2	50S ribosomal protein L19-2, chloroplastic-like [Quercus suber]	0	0.596	0.281333	0.600333							TRINITY_DN29472_c1_g1_i2.p1
TRINITY_DN29472_c1_g1_i4	50S ribosomal protein L19-2, chloroplastic-like [Quercus suber]	1.86433	2.384	3.091	3.36	0.788402	0.335337	0.0975655	0.587363	0.231	0.491178	TRINITY_DN29472_c1_g1_i4.p1
TRINITY_DN26204_c0_g1_i1	50S ribosomal protein L1-like [Malus domestica]	11.797	14.174	17.0957	11.7483	0.809232	0.324502	0.741191	0.559936	0.90639	0.397277	TRINITY_DN26204_c0_g1_i1.p1
TRINITY_DN26204_c0_g1_i3	50S ribosomal protein L1-like [Malus domestica]	0.313333	0.311333	0.124667	0.375333							TRINITY_DN26204_c0_g1_i3.p1
TRINITY_DN21159_c0_g1_i2	50S ribosomal protein L20 [Solanum tuberosum]	4.80167	15.67	24.713	7.909	0.0057566	1.16937e-06	0.0843786	0.189109	0.136244	0.000377002	TRINITY_DN21159_c0_g1_i2.p1
TRINITY_DN27367_c0_g2_i3	50S ribosomal protein L21, mitochondrial [Beta vulgaris subsp. vulgaris]	2.62633	4.20667	4.455	2.93367	0.376136	0.267133	0.57999	0.981393	0.605984	0.50795	TRINITY_DN27367_c0_g2_i3.p1
TRINITY_DN27367_c0_g2_i5	50S ribosomal protein L21, mitochondrial [Beta vulgaris subsp. vulgaris]	4.591	6.42533	7.99	5.02067	0.530028	0.160435	0.582089	0.532801	0.786986	0.322556	TRINITY_DN27367_c0_g2_i5.p1
TRINITY_DN27367_c0_g2_i8	50S ribosomal protein L21, mitochondrial [Beta vulgaris subsp. vulgaris]	3.277	2.974	3.42533	2.65633	0.655487	0.847517	0.875615	0.842672	0.883262	0.954558	TRINITY_DN27367_c0_g2_i8.p1
TRINITY_DN24407_c0_g1_i1	50S ribosomal protein L24 [Theobroma cacao]	5.87733	8.96733	10.918	5.352	0.379366	0.112748	0.970206	0.62014	0.294529	0.0909301	TRINITY_DN24407_c0_g1_i1.p1
TRINITY_DN24407_c0_g1_i3	50S ribosomal protein L24 [Theobroma cacao]	12.6063	22.8427	29.3677	14.9407	0.138558	0.00813395	0.372833	0.426051	0.371496	0.0436343	TRINITY_DN24407_c0_g1_i3.p1
TRINITY_DN24407_c0_g1_i5	50S ribosomal protein L24 [Theobroma cacao]	0.879	0.99	1.14033	0.435667							TRINITY_DN24407_c0_g1_i5.p1
TRINITY_DN21602_c1_g1_i1	50S ribosomal protein L24, chloroplastic [Nelumbo nucifera]	81.3303	49.9493	79.684	47.1577	0.0852952	0.639089	0.15201	0.129877	0.793738	0.172186	TRINITY_DN21602_c1_g1_i1.p1
TRINITY_DN23249_c0_g1_i1	50S ribosomal protein L25 [Citrus sinensis]	4.899	5.41767	8.108	5.44933	1	0.311555	0.564273	0.375111	0.664923	0.685701	TRINITY_DN23249_c0_g1_i1.p1
TRINITY_DN23662_c0_g2_i1	50S ribosomal protein L25 [Prunus mume]	7.53933	10.0373	12.1633	10.1923	0.583498	0.185718	0.194705	0.572391	0.607149	0.959644	TRINITY_DN23662_c0_g2_i1.p1
TRINITY_DN23249_c0_g1_i3	50S ribosomal protein L25 [Theobroma cacao]	4.70667	13.019	15.467	7.39233	0.00859234	0.00010978	0.103169	0.631599	0.183936	0.0247171	TRINITY_DN23249_c0_g1_i3.p1
TRINITY_DN23662_c0_g2_i2	50S ribosomal protein L25-like, partial [Malus domestica]	8.736	9.09	9.827	9.353	0.862383	0.953074	0.559668	0.908037	0.559968	0.635523	TRINITY_DN23662_c0_g2_i2.p1
TRINITY_DN28872_c1_g2_i2	50S ribosomal protein L27, chloroplastic [Nelumbo nucifera]	16.2007	15.4383	22.8853	18.3727	0.646622	0.392411	0.487871	0.190538	0.319802	0.829559	TRINITY_DN28872_c1_g2_i2.p1
TRINITY_DN28872_c1_g2_i3	50S ribosomal protein L27, chloroplastic [Nelumbo nucifera]	49.6823	14.3317	36.2953	37.172	0.000687555	0.142956	0.581363	0.0100476	0.0048454	0.474362	TRINITY_DN28872_c1_g2_i3.p1
TRINITY_DN28872_c1_g2_i4	50S ribosomal protein L27, chloroplastic [Nelumbo nucifera]	1.98033	3.12667	3.276	0.174333	0.461965	0.58515		1	0.000253021	0.0120373	TRINITY_DN28872_c1_g2_i4.p1
TRINITY_DN28872_c1_g2_i5	50S ribosomal protein L27, chloroplastic [Nelumbo nucifera]	0	0.377	0.414	0							TRINITY_DN28872_c1_g2_i5.p1
TRINITY_DN28872_c1_g2_i8	50S ribosomal protein L27, chloroplastic [Nelumbo nucifera]	0.234667	0.258	0.0793333	0.172							TRINITY_DN28872_c1_g2_i8.p1
TRINITY_DN27889_c0_g1_i1	50S ribosomal protein L27-like [Nicotiana tabacum]	0.821667	1.60467	0.931	0.794333	0.210728	0.940584	0.953486	0.22779	0.237623	0.959112	TRINITY_DN27889_c0_g1_i1.p1
TRINITY_DN27889_c0_g1_i12	50S ribosomal protein L27-like [Nicotiana tabacum]	4.45633	7.13267	7.075	3.009	0.306255	0.251415	0.391361	0.855098	0.0387195	0.0254267	TRINITY_DN27889_c0_g1_i12.p1
TRINITY_DN27889_c0_g1_i7	50S ribosomal protein L27-like [Nicotiana tabacum]	5.93533	9.674	15.546	5.36167	0.29984	0.00602093	0.975438	0.164587	0.23214	0.00299149	TRINITY_DN27889_c0_g1_i7.p1
TRINITY_DN27889_c0_g1_i8	50S ribosomal protein L27-like [Nicotiana tabacum]	0.7	0.482	0.53	0.579667	0.702069	0.65186	0.924603	1	0.789099	0.770184	TRINITY_DN27889_c0_g1_i8.p1
TRINITY_DN21322_c0_g1_i1	50S ribosomal protein L28, chloroplastic [Spinacia oleracea]	20.0847	5.556	10.161	10.145	6.63566e-05	0.00640769	0.0939718	0.0617057	0.0479037	0.600722	TRINITY_DN21322_c0_g1_i1.p1
TRINITY_DN21322_c0_g1_i3	50S ribosomal protein L28, chloroplastic [Spinacia oleracea]	9.59	2.32233	3.44267	3.685	0.000936564	0.0214319	0.0631908	0.497379	0.235561	0.707753	TRINITY_DN21322_c0_g1_i3.p1
TRINITY_DN21322_c0_g1_i4	50S ribosomal protein L28, chloroplastic [Spinacia oleracea]	83.948	19.158	31.5443	40.261	2.0224e-06	7.75155e-05	0.0603766	0.0834406	0.0104969	0.163868	TRINITY_DN21322_c0_g1_i4.p1
TRINITY_DN23701_c0_g1_i1	50S ribosomal protein L29, chloroplastic [Theobroma cacao]	107.81	48.0823	73.075	78.3663	0.00492974	0.0652741	0.545447	0.144715	0.0483002	0.348558	TRINITY_DN23701_c0_g1_i1.p1
TRINITY_DN26552_c1_g1_i1	50S ribosomal protein L3, chloroplastic [Chenopodium quinoa]	1.85433	0.841667	0.938333	1.25533	0.0500257	0.061853	0.598621	0.933907	0.232402	0.301311	TRINITY_DN26552_c1_g1_i1.p1
TRINITY_DN26552_c1_g1_i2	50S ribosomal protein L3, chloroplastic [Chenopodium quinoa]	86.5697	16.246	23.6213	34.4743	1.87095e-07	9.31804e-07	0.0161233	0.22704	0.00858314	0.063785	TRINITY_DN26552_c1_g1_i2.p1
TRINITY_DN26552_c1_g1_i3	50S ribosomal protein L3, chloroplastic [Chenopodium quinoa]	1.46267	0.819	0.738667	0.530333	0.156853	0.078766	0.171232	0.789492	0.77139	0.941832	TRINITY_DN26552_c1_g1_i3.p1
TRINITY_DN26552_c1_g1_i4	50S ribosomal protein L3, chloroplastic [Chenopodium quinoa]	1.21567	0.339667	0.768667	0.440667	0.0539183	0.256564	0.295966	0.310598			TRINITY_DN26552_c1_g1_i4.p1
TRINITY_DN26552_c1_g1_i6	50S ribosomal protein L3, chloroplastic [Chenopodium quinoa]	1.44867	1.49333	3.04	1.44233	0.913173	0.150288	0.836055	0.0694735	0.816307	0.124919	TRINITY_DN26552_c1_g1_i6.p1
TRINITY_DN26552_c1_g1_i5	50S ribosomal protein L3, chloroplastic [Ziziphus jujuba]	1.43233	0.679667	0.908333	1.18967			0.883981				TRINITY_DN26552_c1_g1_i5.p1
TRINITY_DN32638_c0_g1_i2	50S ribosomal protein L30 [Prunus mume]	6.31533	4.98867	8.33367	4.15333	0.442799	0.601878	0.494325	0.222375	1	0.180681	TRINITY_DN32638_c0_g1_i2.p1
TRINITY_DN32638_c0_g1_i3	50S ribosomal protein L30 [Prunus mume]	2.17367	3.686	3.57933	3.05367	0.460271	0.483882	0.377448	0.910758	0.926645	0.992476	TRINITY_DN32638_c0_g1_i3.p2
TRINITY_DN20285_c0_g1_i1	50S ribosomal protein L31, chloroplastic [Herrania umbratica]	79.1893	31.9283	53.2213	43.173	0.00255472	0.0618333	0.117258	0.0850928	0.183102	0.898867	TRINITY_DN20285_c0_g1_i1.p1
TRINITY_DN23177_c0_g1_i1	50S ribosomal protein L3-2, chloroplastic [Nelumbo nucifera]	0.110333	0.587667	0.890667	0.0703333							TRINITY_DN23177_c0_g1_i1.p1
TRINITY_DN23177_c0_g1_i5	50S ribosomal protein L3-2, chloroplastic [Nelumbo nucifera]	5.969	10.3133	16.741	5.629	0.211051	0.00141062	0.858131	0.139231	0.18903	0.000580053	TRINITY_DN23177_c0_g1_i5.p1
TRINITY_DN23177_c0_g1_i2	50S ribosomal protein L3-2, chloroplastic [Theobroma cacao]	0.219333	0.434667	0.414	0.065							TRINITY_DN23177_c0_g1_i2.p3
TRINITY_DN23177_c0_g1_i3	50S ribosomal protein L3-2, chloroplastic [Theobroma cacao]	0.007	0.879667	0.863	0.140333		0.000333603		0.972205		0.100239	TRINITY_DN23177_c0_g1_i3.p1
TRINITY_DN23177_c0_g1_i4	50S ribosomal protein L3-2, chloroplastic [Theobroma cacao]	0.113667	0.55	0.438	0.223	0.0162588			0.564904	0.149051		TRINITY_DN23177_c0_g1_i4.p3
TRINITY_DN21011_c0_g1_i3	50S ribosomal protein L34 [Arabidopsis thaliana]	5.819	5.237	5.94233	5.586	0.604498	0.805245	0.852575	0.811632	0.597795	0.739509	TRINITY_DN21011_c0_g1_i3.p1
TRINITY_DN21890_c0_g2_i2	50S ribosomal protein L34, chloroplastic [Cucumis melo]	86.865	32.645	51.0143	64.6537	0.00267374	0.0192488	0.603142	0.162836	0.0217841	0.138978	TRINITY_DN21890_c0_g2_i2.p1
TRINITY_DN21263_c1_g1_i1	50S ribosomal protein L35, chloroplastic [Beta vulgaris subsp. vulgaris]	53.6563	22.6627	45.5287	40.3633	0.00530573	0.327179	0.615414	0.0221565	0.0301017	0.7902	TRINITY_DN21263_c1_g1_i1.p1
TRINITY_DN21263_c1_g1_i2	50S ribosomal protein L35, chloroplastic [Beta vulgaris subsp. vulgaris]	1.07233	0.424333	0.846333	0.537							TRINITY_DN21263_c1_g1_i2.p1
TRINITY_DN21263_c1_g1_i3	50S ribosomal protein L35, chloroplastic [Beta vulgaris subsp. vulgaris]	0.728333	0.150333	0.775667	0.620333							TRINITY_DN21263_c1_g1_i3.p1
TRINITY_DN25701_c0_g2_i3	50S ribosomal protein L4 [Solanum pennellii]	1.42667	3.97367	4.37433	1.35033	0.0120519	0.00205656	0.991475	0.852404	0.0142125	0.00405753	TRINITY_DN25701_c0_g2_i3.p1
TRINITY_DN25701_c0_g2_i8	50S ribosomal protein L4 [Solanum pennellii]	0.257333	1.17167	2.317	1.00933	0.0159719	5.66241e-05		0.203907	1	0.201228	TRINITY_DN25701_c0_g2_i8.p1
TRINITY_DN25701_c0_g2_i2	50S ribosomal protein L4 [Theobroma cacao]	4.689	8.598	13.221	6.563	0.172562	0.00297494	0.212022	0.168892	0.743268	0.0690784	TRINITY_DN25701_c0_g2_i2.p1
TRINITY_DN27804_c0_g1_i2	50S ribosomal protein L4, chloroplastic isoform X1 [Chenopodium quinoa]	37.0743	14.6877	18.875	12.7337	0.0016272	0.00491138	0.00190144	0.434681	0.988283	0.39619	TRINITY_DN27804_c0_g1_i2.p1
TRINITY_DN27804_c0_g1_i3	50S ribosomal protein L4, chloroplastic isoform X1 [Chenopodium quinoa]	44.345	17.463	22.8067	23.306	0.00137677	0.00678916	0.089528	0.407534	0.169131	0.49271	TRINITY_DN27804_c0_g1_i3.p1
TRINITY_DN27804_c0_g1_i4	50S ribosomal protein L4, chloroplastic isoform X1 [Chenopodium quinoa]	0.398667	0.572333	2.04633	1.73133		0.00669176	0.00418761	0.0145622	0.00867838	0.879919	TRINITY_DN27804_c0_g1_i4.p1
TRINITY_DN27804_c0_g1_i5	50S ribosomal protein L4, chloroplastic isoform X1 [Chenopodium quinoa]	1.07033	1.12767	2.779	2.83333	0.966249	0.0281802	0.0105193	0.0410328	0.0186009	0.616675	TRINITY_DN27804_c0_g1_i5.p1
TRINITY_DN25701_c0_g2_i5	50S ribosomal protein L4-like isoform X1 [Gossypium hirsutum]	0.983667	0.891333	1.36233	1.58933	0.698532	0.721552	0.267948	0.454585	0.147767	0.472946	TRINITY_DN25701_c0_g2_i5.p1
TRINITY_DN25701_c0_g2_i6	50S ribosomal protein L4-like isoform X1 [Gossypium hirsutum]	7.86567	10.776	13.563	8.36467	0.523846	0.119627	0.564395	0.489646	0.774952	0.255262	TRINITY_DN25701_c0_g2_i6.p1
TRINITY_DN29323_c0_g1_i1	50S ribosomal protein L5, chloroplastic [Citrus clementina]	2.12533	3.39967	3.54067	3.09	0.402712	0.292434	0.322156	1	0.969852	0.989323	TRINITY_DN29323_c0_g1_i1.p1
TRINITY_DN29323_c0_g1_i2	50S ribosomal protein L5, chloroplastic [Ziziphus jujuba]	75.29	35.7707	52.8547	38.1353	0.0102609	0.0845383	0.0708482	0.182204	0.519019	0.567709	TRINITY_DN29323_c0_g1_i2.p1
TRINITY_DN29323_c0_g1_i3	50S ribosomal protein L5, chloroplastic [Ziziphus jujuba]	1.83667	1.139	1.27033	1.06633	0.331315	0.394893	0.61843	0.977478			TRINITY_DN29323_c0_g1_i3.p1
TRINITY_DN21397_c0_g1_i1	50S ribosomal protein L6, chloroplastic isoform X1 [Morus notabilis]	59.499	39.536	70.6617	48.8053	0.156925	0.802817	0.774383	0.0749869	0.30031	0.460795	TRINITY_DN21397_c0_g1_i1.p1
TRINITY_DN21397_c0_g1_i2	50S ribosomal protein L6, chloroplastic isoform X1 [Morus notabilis]	8.334	4.08	8.05333	7.43733	0.0430382	0.688664	0.992115	0.0573819	0.0479037	0.759612	TRINITY_DN21397_c0_g1_i2.p1
TRINITY_DN25481_c0_g1_i1	50S ribosomal protein L7/L12 [Ziziphus jujuba]	11.897	10.3073	12.754	10.195	0.458014	0.914327	0.901562	0.515374	0.641532	0.860284	TRINITY_DN25481_c0_g1_i1.p1
TRINITY_DN25481_c0_g1_i2	50S ribosomal protein L7/L12 [Ziziphus jujuba]	3.645	2.61833	3.64667	1.52833	0.322381	0.74822	0.0514089	0.46378	0.38666	0.0568872	TRINITY_DN25481_c0_g1_i2.p1
TRINITY_DN24162_c0_g1_i1	50S ribosomal protein L7/L12-like [Malus domestica]	0.382	0.438	1.42	2.10033			0.046682	0.222557	0.0622869	0.278877	TRINITY_DN24162_c0_g1_i1.p1
TRINITY_DN24162_c0_g1_i2	50S ribosomal protein L7/L12-like [Malus domestica]	0.189	0.243	0.257667	0.259333							TRINITY_DN24162_c0_g1_i2.p1
TRINITY_DN24162_c0_g1_i4	50S ribosomal protein L7/L12-like [Malus domestica]	3.73967	7.42467	7.983	3.20233	0.114125	0.044629	0.954409	0.920549	0.059591	0.0216713	TRINITY_DN24162_c0_g1_i4.p1
TRINITY_DN24162_c0_g1_i5	50S ribosomal protein L7/L12-like [Malus domestica]	0.369333	0.497333	0.571333	0.144667							TRINITY_DN24162_c0_g1_i5.p1
TRINITY_DN24162_c0_g1_i6	50S ribosomal protein L7/L12-like [Malus domestica]	0.244333	0.289	0.278	0.655333							TRINITY_DN24162_c0_g1_i6.p1
TRINITY_DN24162_c0_g1_i7	50S ribosomal protein L7/L12-like [Malus domestica]	3.28767	6.18733	6.62467	7.547	0.17584	0.0923342	0.0133973	0.950696	0.313255	0.309136	TRINITY_DN24162_c0_g1_i7.p1
TRINITY_DN29614_c1_g1_i1	50S ribosomal protein L7/L12-like [Nicotiana tabacum]	4.63967	8.36367	11.4383	7.07	0.19721	0.0108414	0.228697	0.331335	0.882657	0.29059	TRINITY_DN29614_c1_g1_i1.p1
TRINITY_DN29614_c1_g1_i2	50S ribosomal protein L7/L12-like [Nicotiana tabacum]	1.87533	3.42233	4.63867	2.93267	0.494841	0.261003	0.393033	0.509805	0.802553	0.81638	TRINITY_DN29614_c1_g1_i2.p1
TRINITY_DN28855_c1_g3_i2	50S ribosomal protein L9, chloroplastic-like [Ziziphus jujuba]	53.194	28.7287	46.6603	28.1967	0.0409398	0.374139	0.0908741	0.124227	0.691611	0.208631	TRINITY_DN28855_c1_g3_i2.p1
TRINITY_DN26226_c0_g1_i1	5'-3' exonuclease [Gossypium arboreum]	1.32533	2.29733	2.11667	1.14333	0.276398	0.319292	0.927129	0.764236	0.187072	0.242778	TRINITY_DN26226_c0_g1_i1.p1
TRINITY_DN26226_c0_g1_i2	5'-3' exonuclease [Gossypium arboreum]	0.335333	1.19233	0.678667	0.113667	0.0265988	0.239303		0.151481	9.31342e-05	0.00458259	TRINITY_DN26226_c0_g1_i2.p1
TRINITY_DN26226_c0_g1_i3	5'-3' exonuclease [Gossypium arboreum]	7.68967	3.96967	7.38533	5.423	0.0251379	0.615855	0.421405	0.0367353	0.187543	0.584238	TRINITY_DN26226_c0_g1_i3.p1
TRINITY_DN26226_c0_g1_i5	5'-3' exonuclease [Gossypium arboreum]	0.91	1.53	1.29767	0.562	0.339409	0.537305	0.492559	0.578809	0.0846781	0.154723	TRINITY_DN26226_c0_g1_i5.p1
TRINITY_DN26226_c0_g1_i4	5'-3' exonuclease isoform X1 [Citrus sinensis]	0.141667	0.509333	0.111667	0.129667							TRINITY_DN26226_c0_g1_i4.p1
TRINITY_DN26226_c0_g1_i6	5'-3' exonuclease isoform X1 [Citrus sinensis]	0.456333	0.236	0.323667	0.0576667							TRINITY_DN26226_c0_g1_i6.p1
TRINITY_DN25817_c3_g3_i8	5'-3' exoribonuclease 2 [Gossypium raimondii]	1.27433	0.458333	0.238	0.575							TRINITY_DN25817_c3_g3_i8.p1
TRINITY_DN31219_c0_g1_i2	5'-3' exoribonuclease 3 isoform X1 [Manihot esculenta]	3.35867	0.579333	0.910333	0.997	4.73933e-05	0.000756041	0.0122095				TRINITY_DN31219_c0_g1_i2.p1
TRINITY_DN31219_c0_g1_i1	5'-3' exoribonuclease 3 isoform X3 [Sesamum indicum]	11.4267	4.00167	4.38967	4.753	0.000686077	0.000477971	0.0220509	0.900883	0.267306	0.334359	TRINITY_DN31219_c0_g1_i1.p1
TRINITY_DN31219_c0_g1_i10	5'-3' exoribonuclease 3 isoform X3 [Sesamum indicum]	1.51767	0.990667	1.22533	1.10367	0.168262	0.342544	0.61313	0.642689	0.458345	0.786803	TRINITY_DN31219_c0_g1_i10.p1
TRINITY_DN31219_c0_g1_i11	5'-3' exoribonuclease 3 isoform X3 [Sesamum indicum]	8.34067	10.9283	9.84167	6.66433	0.578749	0.793596	0.702005	0.530766	0.232952	0.355502	TRINITY_DN31219_c0_g1_i11.p1
TRINITY_DN31219_c0_g1_i14	5'-3' exoribonuclease 3 isoform X3 [Sesamum indicum]	6.27333	5.66467	5.54933	4.96433	0.537252	0.410076	0.677821	0.800684	0.955347	0.805244	TRINITY_DN31219_c0_g1_i14.p1
TRINITY_DN31219_c0_g1_i15	5'-3' exoribonuclease 3 isoform X3 [Sesamum indicum]	1.854	0.826667	0.860333	1.06633	0.0179729	0.0151623	0.269042	0.992257	0.256044	0.256576	TRINITY_DN31219_c0_g1_i15.p1
TRINITY_DN31219_c0_g1_i3	5'-3' exoribonuclease 3 isoform X3 [Sesamum indicum]	2.73767	3.01133	3.05133	2.71633	0.983271	0.976915	0.772433	0.917119	0.903929	0.875401	TRINITY_DN31219_c0_g1_i3.p1
TRINITY_DN31219_c0_g1_i5	5'-3' exoribonuclease 3 isoform X3 [Sesamum indicum]	0	0	0	0							TRINITY_DN31219_c0_g1_i5.p1
TRINITY_DN31935_c0_g1_i2	5'-3' exoribonuclease 4 isoform X1 [Beta vulgaris subsp. vulgaris]	10.2063	11.3443	11.3673	10.562	0.995754	1	0.654795	0.872963	0.799003	0.732776	TRINITY_DN31935_c0_g1_i2.p1
TRINITY_DN31935_c0_g1_i17	5'-3' exoribonuclease 4 isoform X1 [Theobroma cacao]	1.08533	1.554	0.782667	0.612333	0.523578	0.239233	0.269931	0.0267459	0.056539	0.83692	TRINITY_DN31935_c0_g1_i17.p1
TRINITY_DN31935_c0_g1_i7	5'-3' exoribonuclease 4 isoform X1 [Theobroma cacao]	4.924	4.93967	4.20167	2.69567	0.796977	0.395957	0.15882	0.45947	0.183292	0.375676	TRINITY_DN31935_c0_g1_i7.p1
TRINITY_DN31935_c0_g1_i9	5'-3' exoribonuclease 4 isoform X1 [Theobroma cacao]	3.778	2.597	2.27867	2.776	0.222956	0.0353172	0.559824	0.591881	0.530355	0.176948	TRINITY_DN31935_c0_g1_i9.p1
TRINITY_DN31775_c0_g1_i5	5'-3' exoribonuclease 4-like [Chenopodium quinoa]	13.3053	22.6817	15.065	10.459	0.313686	0.969608	0.699879	0.209076	0.133989	0.581397	TRINITY_DN31775_c0_g1_i5.p1
TRINITY_DN31775_c0_g2_i1	5'-3' exoribonuclease 4-like [Chenopodium quinoa]	1.27233	1.487	0.479	1.312	0.942741	0.0805399	0.798724	0.0591485	0.974805	0.0704785	TRINITY_DN31775_c0_g2_i1.p1
TRINITY_DN31775_c0_g2_i2	5'-3' exoribonuclease 4-like [Chenopodium quinoa]	6.53567	13.6757	12.3457	8.773	0.0531577	0.0580605	0.2729	0.581367	0.326799	0.469319	TRINITY_DN31775_c0_g2_i2.p1
TRINITY_DN31775_c0_g2_i3	5'-3' exoribonuclease 4-like [Chenopodium quinoa]	8.064	16.2647	13.9473	11.143	0.0658832	0.114362	0.2445	0.443494	0.431487	0.75326	TRINITY_DN31775_c0_g2_i3.p1
TRINITY_DN31775_c0_g2_i4	5'-3' exoribonuclease 4-like [Chenopodium quinoa]	7.23767	16.9983	11.636	6.337	0.0348554	0.219721	0.873697	0.145338	0.0159273	0.140653	TRINITY_DN31775_c0_g2_i4.p1
TRINITY_DN31775_c0_g2_i6	5'-3' exoribonuclease 4-like [Chenopodium quinoa]	0.966667	0.882	0.914333	0.743667							TRINITY_DN31775_c0_g2_i6.p1
TRINITY_DN31775_c0_g2_i7	5'-3' exoribonuclease 4-like [Chenopodium quinoa]	9.061	21.4733	15.917	10.1207	0.0252757	0.100129	0.574466	0.218178	0.0667767	0.279508	TRINITY_DN31775_c0_g2_i7.p1
TRINITY_DN31935_c0_g1_i13	5'-3' exoribonuclease 4-like [Chenopodium quinoa]	0.850667	1.30567	0.682333	1.05633	0.457825	0.42556	0.449895	0.0983994	0.856641	0.144334	TRINITY_DN31935_c0_g1_i13.p1
TRINITY_DN31935_c0_g1_i5	5'-3' exoribonuclease 4-like [Chenopodium quinoa]	0.365333	0.965	0.415	0.567333	0.0981672			0.0827102	0.456712	0.449553	TRINITY_DN31935_c0_g1_i5.p1
TRINITY_DN31935_c0_g1_i16	5'-3' exoribonuclease 4-like isoform X1 [Juglans regia]	0.689667	0.585	0.313	0.440333							TRINITY_DN31935_c0_g1_i16.p1
TRINITY_DN31935_c0_g1_i6	5'-3' exoribonuclease 4-like isoform X1 [Juglans regia]	4.75867	8.93967	8.10467	3.49333	0.175999	0.226157	0.580092	0.648007	0.0429509	0.0639454	TRINITY_DN31935_c0_g1_i6.p1
TRINITY_DN30767_c0_g1_i1	54S ribosomal protein L19, mitochondrial [Momordica charantia]	2.343	3.32867	3.57	1.605	0.474832	0.302027	0.476994	0.926167	0.0956438	0.0418289	TRINITY_DN30767_c0_g1_i1.p1
TRINITY_DN27814_c1_g1_i2	54S ribosomal protein L24, mitochondrial [Citrus clementina]	0.453667	1.47733	0.828333	0.901333	0.0540638			0.206767	0.489575		TRINITY_DN27814_c1_g1_i2.p1
TRINITY_DN27814_c1_g1_i1	54S ribosomal protein L24, mitochondrial isoform X1 [Nelumbo nucifera]	5.88133	7.764	10.173	5.72567	0.630562	0.160232	0.848292	0.423416	0.638739	0.157838	TRINITY_DN27814_c1_g1_i1.p1
TRINITY_DN21342_c0_g1_i1	54S ribosomal protein L34, mitochondrial isoform X1 [Ziziphus jujuba]	23.198	23.4627	28.1127	22.148	0.77281	0.752593	0.839641	0.591682	0.748588	0.798057	TRINITY_DN21342_c0_g1_i1.p1
TRINITY_DN22682_c0_g1_i1	54S ribosomal protein L37, mitochondrial-like [Cajanus cajan]	11.7357	9.78033	11.1577	13.5347	0.397458	0.598974	0.449651	0.750554	0.147798	0.19311	TRINITY_DN22682_c0_g1_i1.p1
TRINITY_DN22682_c0_g1_i2	54S ribosomal protein L37, mitochondrial-like [Cajanus cajan]	12.9153	10.7323	13.9117	16.5467	0.391455	0.91007	0.283622	0.444345	0.0740292	0.219618	TRINITY_DN22682_c0_g1_i2.p1
TRINITY_DN26795_c1_g1_i3	5'-adenylylsulfate reductase 1, chloroplastic [Cucumis sativus]	5.95733	0.529333	0.450333	1.38233	2.52973e-05	4.10775e-06	0.00961937	0.716044	0.0287172	0.00751326	TRINITY_DN26795_c1_g1_i3.p1
TRINITY_DN26795_c1_g1_i1	5'-adenylylsulfate reductase 3, chloroplastic [Vitis vinifera]	2.41433	0.782667	1.35533	3.57533	0.33796	0.482597	0.565171	0.673317	0.130373	0.162729	TRINITY_DN26795_c1_g1_i1.p1
TRINITY_DN26795_c1_g1_i2	5'-adenylylsulfate reductase 3, chloroplastic [Vitis vinifera]	65.0907	5.97467	7.01833	23.8563	2.40004e-09	7.02443e-08	0.0347318	0.753818	4.21455e-05	0.000343986	TRINITY_DN26795_c1_g1_i2.p1
TRINITY_DN26795_c1_g1_i4	5'-adenylylsulfate reductase 3, chloroplastic-like [Quercus suber]	49.445	7.26067	7.10267	21.305	5.7583e-06	1.31211e-06	0.0854797	0.828588	0.00189255	0.000580416	TRINITY_DN26795_c1_g1_i4.p1
TRINITY_DN26073_c0_g1_i2	5'-adenylylsulfate reductase-like 4 [Beta vulgaris subsp. vulgaris]	15.6163	21.461	23.7937	15.4793	0.516824	0.264542	0.754816	0.809487	0.556431	0.28229	TRINITY_DN26073_c0_g1_i2.p1
TRINITY_DN30707_c4_g1_i1	5'-adenylylsulfate reductase-like 4 [Beta vulgaris subsp. vulgaris]	1.07667	0.0556667	0.307333	0.921							TRINITY_DN30707_c4_g1_i1.p1
TRINITY_DN30707_c4_g1_i2	5'-adenylylsulfate reductase-like 4 [Beta vulgaris subsp. vulgaris]	30.1323	18.843	21.6123	25.9807	0.0733046	0.107965	0.856451	0.697254	0.114757	0.147086	TRINITY_DN30707_c4_g1_i2.p1
TRINITY_DN30707_c4_g1_i3	5'-adenylylsulfate reductase-like 4 [Beta vulgaris subsp. vulgaris]	12.0287	8.51133	8.221	9.809	0.177937	0.086888	0.765106	0.79633	0.351319	0.190948	TRINITY_DN30707_c4_g1_i3.p1
TRINITY_DN26073_c0_g1_i1	5'-adenylylsulfate reductase-like 4 [Vitis vinifera]	8.552	9.73833	9.339	4.80367	0.948124	0.971306	0.120276	0.765741	0.0690295	0.0602746	TRINITY_DN26073_c0_g1_i1.p1
TRINITY_DN26104_c0_g2_i2	5'-adenylylsulfate reductase-like 5 [Nelumbo nucifera]	23.138	26.0043	29.4117	32.8973	0.954218	0.609458	0.132608	0.749413	0.191591	0.241085	TRINITY_DN26104_c0_g2_i2.p1
TRINITY_DN26104_c0_g2_i1	5'-adenylylsulfate reductase-like 5 [Nicotiana tabacum]	1.981	2.913	2.31867	1.85667	0.431846	0.85063	0.907712	0.357506	0.378918	0.853906	TRINITY_DN26104_c0_g2_i1.p1
TRINITY_DN26104_c0_g4_i2	5'-adenylylsulfate reductase-like 7 [Chenopodium quinoa]	21.067	25.8337	25.8493	30.795	0.755835	0.712136	0.106415	0.866822	0.288985	0.158882	TRINITY_DN26104_c0_g4_i2.p1
TRINITY_DN31663_c3_g2_i1	5-amino-6-(5-phospho-D-ribitylamino)uracil phosphatase, chloroplastic-like isoform X2 [Chenopodium quinoa]	23.3177	18.3517	20.4637	16.802	0.281134	0.391398	0.466264	0.790045	0.828036	0.914142	TRINITY_DN31663_c3_g2_i1.p1
TRINITY_DN26879_c0_g1_i1	5-dehydro-2-deoxygluconokinase isoform X1 [Manihot esculenta]	1.02867	1.186	1.29233	0.765333	0.95541	0.733491	0.676604	0.90474	0.520116	0.391031	TRINITY_DN26879_c0_g1_i1.p1
TRINITY_DN26879_c0_g1_i3	5-dehydro-2-deoxygluconokinase isoform X1 [Manihot esculenta]	0.672	0.513333	0.785333	0.808667	0.438357	0.883514	0.47593	0.360648	0.178156	0.588736	TRINITY_DN26879_c0_g1_i3.p1
TRINITY_DN26879_c0_g1_i5	5-dehydro-2-deoxygluconokinase isoform X1 [Manihot esculenta]	0.696	0.483	0.336333	0.305	0.330222	0.102595	0.142	0.433695	0.456817		TRINITY_DN26879_c0_g1_i5.p1
TRINITY_DN31885_c0_g1_i1	5-formyltetrahydrofolate cyclo-ligase, mitochondrial-like [Spinacia oleracea]	0.814333	1.079	0.599333	0.896667	0.681546		0.780119	0.232918	0.911095		TRINITY_DN31885_c0_g1_i1.p1
TRINITY_DN31885_c0_g1_i2	5-formyltetrahydrofolate cyclo-ligase, mitochondrial-like [Spinacia oleracea]	16.7023	13.3867	14.1693	10.2433	0.314436	0.336651	0.201488	0.954086	0.688534	0.530707	TRINITY_DN31885_c0_g1_i2.p1
TRINITY_DN31885_c0_g1_i3	5-formyltetrahydrofolate cyclo-ligase, mitochondrial-like [Spinacia oleracea]	4.959	3.325	3.056	1.96967	0.209366	0.10964	0.0535712	0.780748	0.427151	0.548353	TRINITY_DN31885_c0_g1_i3.p1
TRINITY_DN31885_c0_g1_i4	5-formyltetrahydrofolate cyclo-ligase, mitochondrial-like [Spinacia oleracea]	1.65633	2.27433	2.41433	1.189	0.578688	0.428722	0.55921	0.981171	0.230526	0.171125	TRINITY_DN31885_c0_g1_i4.p1
TRINITY_DN27472_c0_g2_i10	5-formyltetrahydrofolate cyclo-ligase-like protein COG0212 [Beta vulgaris subsp. vulgaris]	0.277	0.926667	1.741	0.628667		0.00753493		0.246283		0.128733	TRINITY_DN27472_c0_g2_i10.p1
TRINITY_DN27472_c0_g2_i11	5-formyltetrahydrofolate cyclo-ligase-like protein COG0212 [Beta vulgaris subsp. vulgaris]	1.13833	1.69167	1.551	0.927667	0.393535	0.491551	0.781757	0.642004	0.200522	0.279607	TRINITY_DN27472_c0_g2_i11.p1
TRINITY_DN27472_c0_g2_i13	5-formyltetrahydrofolate cyclo-ligase-like protein COG0212 [Beta vulgaris subsp. vulgaris]	0	0.192667	0	0							TRINITY_DN27472_c0_g2_i13.p1
TRINITY_DN27472_c0_g2_i2	5-formyltetrahydrofolate cyclo-ligase-like protein COG0212 [Beta vulgaris subsp. vulgaris]	0.541667	0.945667	0.957	0.488333	0.232465	0.181407	0.979696	0.921867	0.183766	0.15886	TRINITY_DN27472_c0_g2_i2.p1
TRINITY_DN27472_c0_g2_i6	5-formyltetrahydrofolate cyclo-ligase-like protein COG0212 [Beta vulgaris subsp. vulgaris]	1.07233	2.007	2.91333	1.23	0.177175	0.00647085	0.575445	0.285165	0.348373	0.0285185	TRINITY_DN27472_c0_g2_i6.p1
TRINITY_DN27472_c0_g2_i7	5-formyltetrahydrofolate cyclo-ligase-like protein COG0212 [Beta vulgaris subsp. vulgaris]	1.20867	2.21333	2.72167	1.44267	0.207621	0.0504736	0.49285	0.6347	0.476957	0.193623	TRINITY_DN27472_c0_g2_i7.p1
TRINITY_DN29512_c1_g2_i1	5-formyltetrahydrofolate cyclo-ligase-like protein COG0212 [Malus domestica]	3.63867	5.325	8.637	2.86933	0.586871	0.0571066		0.332598	0.347003	0.0314068	TRINITY_DN29512_c1_g2_i1.p1
TRINITY_DN27472_c0_g2_i1	5-formyltetrahydrofolate cyclo-ligase-like protein COG0212 [Vitis vinifera]	3.31667	6.56633	10.1353	4.028	0.152705	0.00367729	0.460165	0.233084	0.399654	0.0268735	TRINITY_DN27472_c0_g2_i1.p1
TRINITY_DN28011_c3_g1_i4	5-methyltetrahydropteroyltriglutamate--homocysteine methyltransferase [Beta vulgaris subsp. vulgaris]	38.933	132.801	425.313	775.56	0.00813073	4.68257e-09	9.63952e-16	0.00404939	1.82562e-06	0.0104489	TRINITY_DN28011_c3_g1_i4.p1
TRINITY_DN28011_c3_g1_i6	5-methyltetrahydropteroyltriglutamate--homocysteine methyltransferase [Beta vulgaris subsp. vulgaris]	5.57933	13.9593	39.2907	92.0563	0.0554553	9.27446e-06	5.72482e-13	0.00981141	1.12718e-07	0.00234206	TRINITY_DN28011_c3_g1_i6.p1
TRINITY_DN28061_c1_g1_i11	5-methyltetrahydropteroyltriglutamate--homocysteine methyltransferase [Beta vulgaris subsp. vulgaris]	15.6347	20.9847	31.3917	59.8487	0.602623	0.0491406	3.24526e-06	0.240159	0.000342105	0.00181472	TRINITY_DN28061_c1_g1_i11.p1
TRINITY_DN28061_c1_g1_i14	5-methyltetrahydropteroyltriglutamate--homocysteine methyltransferase [Beta vulgaris subsp. vulgaris]	1.808	0.529667	0.577333	1.776	0.00764366	0.00633025	0.77739	0.936657	0.00177941	0.000881188	TRINITY_DN28061_c1_g1_i14.p1
TRINITY_DN28061_c1_g1_i16	5-methyltetrahydropteroyltriglutamate--homocysteine methyltransferase [Beta vulgaris subsp. vulgaris]	4.855	4.33167	3.277	6.39567	0.598525	0.113128	0.224766	0.369007	0.159977	0.00164511	TRINITY_DN28061_c1_g1_i16.p1
TRINITY_DN28061_c1_g1_i17	5-methyltetrahydropteroyltriglutamate--homocysteine methyltransferase [Beta vulgaris subsp. vulgaris]	47.8583	23.2757	30.4393	70.149	0.0231234	0.0426448	0.088142	0.449544	0.000343833	7.55444e-05	TRINITY_DN28061_c1_g1_i17.p1
TRINITY_DN28061_c1_g1_i19	5-methyltetrahydropteroyltriglutamate--homocysteine methyltransferase [Beta vulgaris subsp. vulgaris]	10.9293	10.271	10.1717	17.0207	0.648585	0.568678	0.0849554	0.8725	0.0527564	0.00897343	TRINITY_DN28061_c1_g1_i19.p1
TRINITY_DN28061_c1_g1_i22	5-methyltetrahydropteroyltriglutamate--homocysteine methyltransferase [Beta vulgaris subsp. vulgaris]	0.771333	0.737333	0.928333	2.12167	0.784458	0.843037	0.00507277	0.676237	0.00529367	0.00817307	TRINITY_DN28061_c1_g1_i22.p1
TRINITY_DN28061_c1_g1_i23	5-methyltetrahydropteroyltriglutamate--homocysteine methyltransferase [Beta vulgaris subsp. vulgaris]	0.709	0.703	1.46867	1.272	0.925232	0.334428	0.288387	0.105491	0.118074	0.942327	TRINITY_DN28061_c1_g1_i23.p1
TRINITY_DN28061_c1_g1_i4	5-methyltetrahydropteroyltriglutamate--homocysteine methyltransferase [Beta vulgaris subsp. vulgaris]	2.03467	1.991	1.759	2.69667	0.787572	0.536939	0.311839	0.628474	0.234434	0.103094	TRINITY_DN28061_c1_g1_i4.p1
TRINITY_DN28061_c1_g1_i5	5-methyltetrahydropteroyltriglutamate--homocysteine methyltransferase [Beta vulgaris subsp. vulgaris]	0.294667	0.149	0.082	0.331333			0.68478				TRINITY_DN28061_c1_g1_i5.p1
TRINITY_DN28061_c1_g1_i9	5-methyltetrahydropteroyltriglutamate--homocysteine methyltransferase [Beta vulgaris subsp. vulgaris]	1.28433	0.580333	0.547333	1.47633	0.0745015	0.0279589	0.538106	0.867238	0.0291597	0.00863543	TRINITY_DN28061_c1_g1_i9.p1
TRINITY_DN32112_c1_g1_i2	5-methyltetrahydropteroyltriglutamate--homocysteine methyltransferase [Durio zibethinus]	22.9607	22.495	27.9073	126.946	0.778621	0.742558	2.75847e-07	0.564289	4.82246e-08	2.79903e-09	TRINITY_DN32112_c1_g1_i2.p1
TRINITY_DN32112_c1_g1_i3	5-methyltetrahydropteroyltriglutamate--homocysteine methyltransferase [Durio zibethinus]	1.395	1.852	2.13033	9.897	0.686467	0.429902	1.98653e-08	0.817406	5.28442e-06	7.55707e-07	TRINITY_DN32112_c1_g1_i3.p1
TRINITY_DN32112_c1_g1_i5	5-methyltetrahydropteroyltriglutamate--homocysteine methyltransferase [Eucalyptus grandis]	16.6387	46.069	128.835	282.713	0.0238098	3.34789e-07	4.5852e-15	0.00867124	3.4895e-07	0.00180146	TRINITY_DN32112_c1_g1_i5.p1
TRINITY_DN32112_c1_g1_i7	5-methyltetrahydropteroyltriglutamate--homocysteine methyltransferase [Eucalyptus grandis]	0	0.773667	0.549333	1.37267	1.19352e-11	1.78391e-10	4.25012e-14	0.340082	0.0976133	0.0109131	TRINITY_DN32112_c1_g1_i7.p1
TRINITY_DN32112_c1_g1_i9	5-methyltetrahydropteroyltriglutamate--homocysteine methyltransferase [Eucalyptus grandis]	25.468	49.014	136.993	340.832	0.152458	1.87468e-05	5.31311e-13	0.00672503	4.538e-08	0.000479216	TRINITY_DN32112_c1_g1_i9.p1
TRINITY_DN32112_c1_g1_i1	5-methyltetrahydropteroyltriglutamate--homocysteine methyltransferase [Hevea brasiliensis]	82.1317	66.069	95.5307	482.346	0.421292	0.841963	1.07488e-07	0.287674	2.37178e-10	1.34454e-09	TRINITY_DN32112_c1_g1_i1.p1
TRINITY_DN32112_c1_g1_i12	5-methyltetrahydropteroyltriglutamate--homocysteine methyltransferase [Theobroma cacao]	18.114	24.7933	34.133	126.545	0.57335	0.127473	2.155e-08	0.391866	6.1826e-07	6.06563e-07	TRINITY_DN32112_c1_g1_i12.p1
TRINITY_DN28061_c1_g1_i6	5-methyltetrahydropteroyltriglutamate--homocysteine methyltransferase 1 isoform X1 [Populus euphratica]	29.001	9.15633	13.3907	39.766	0.00141405	0.00485548	0.164386	0.358697	3.07334e-05	4.40833e-05	TRINITY_DN28061_c1_g1_i6.p1
TRINITY_DN32112_c1_g1_i10	5-methyltetrahydropteroyltriglutamate--homocysteine methyltransferase 2 [Dendrobium catenatum]	0.444333	0.654	0.609	2.11533			0.00980696		0.0228856	0.00602682	TRINITY_DN32112_c1_g1_i10.p1
TRINITY_DN28011_c3_g1_i1	5-methyltetrahydropteroyltriglutamate--homocysteine methyltransferase isoform X1 [Olea europaea var. sylvestris]	0.228	1.01333	3.09233	3.562		3.41887e-07	3.33135e-05	0.0339292	0.045181	0.660421	TRINITY_DN28011_c3_g1_i1.p1
TRINITY_DN32112_c1_g1_i8	5-methyltetrahydropteroyltriglutamate--homocysteine methyltransferase-like [Quercus suber]	0.350333	1.88167	7.16267	7.99967		0.000413129	1.69992e-05	0.0107708	0.000985109	0.432622	TRINITY_DN32112_c1_g1_i8.p1
TRINITY_DN26026_c0_g1_i1	5-methylthioadenosine/S-adenosylhomocysteine deaminase-like [Ziziphus jujuba]	43.4373	21.1253	25.2043	41.2017	0.00949931	0.0152718	0.846306	0.595904	0.00603528	0.00715205	TRINITY_DN26026_c0_g1_i1.p1
TRINITY_DN26026_c0_g1_i6	5-methylthioadenosine/S-adenosylhomocysteine deaminase-like [Ziziphus jujuba]	1.37467	1.55433	1.27067	1.08633	0.957277	0.745005	0.846436	0.596768	0.680114	1	TRINITY_DN26026_c0_g1_i6.p1
TRINITY_DN26026_c0_g1_i4	5-methylthioadenosine/S-adenosylhomocysteine deaminase-like isoform X1 [Nicotiana tabacum]	1.51667	3.44133	3.60767	2.41	0.125284	0.0826201	0.271724	0.99353	0.626162	0.564092	TRINITY_DN26026_c0_g1_i4.p1
TRINITY_DN23399_c0_g1_i1	5'-nucleotidase domain-containing protein 4 [Cucumis melo]	0.966667	2.19133	2.15167	1.12067	0.104956	0.0765671	0.601653	0.891729	0.23093	0.217994	TRINITY_DN23399_c0_g1_i1.p1
TRINITY_DN23399_c0_g1_i9	5'-nucleotidase domain-containing protein 4 [Cucumis melo]	0.101333	0.281667	1.804	0.979667		0.000156813		0.0287172		0.546081	TRINITY_DN23399_c0_g1_i9.p1
TRINITY_DN23399_c0_g1_i2	5'-nucleotidase domain-containing protein 4 [Prunus persica]	0.500333	0.634	0.67	1.03533	0.740614		0.106566	1	0.221385	0.459973	TRINITY_DN23399_c0_g1_i2.p1
TRINITY_DN23399_c0_g1_i5	5'-nucleotidase domain-containing protein 4 [Prunus persica]	0.262	0.759	0.195667	0.579333	0.153321			0.033485	0.814257		TRINITY_DN23399_c0_g1_i5.p1
TRINITY_DN23399_c0_g1_i6	5'-nucleotidase domain-containing protein 4 [Prunus persica]	0.357667	1.16733	1.27967	0.349667	0.120565	0.0943111		0.905026	0.13528	0.126699	TRINITY_DN23399_c0_g1_i6.p1
TRINITY_DN23399_c0_g1_i4	5'-nucleotidase domain-containing protein 4 [Quercus suber]	0.254333	0.467	0.424	0.236667				0.874239			TRINITY_DN23399_c0_g1_i4.p1
TRINITY_DN23399_c0_g1_i7	5'-nucleotidase domain-containing protein 4 [Quercus suber]	12.2323	8.535	9.97433	8.84	0.163084	0.271324	0.504092	0.694026	0.521321	0.797742	TRINITY_DN23399_c0_g1_i7.p1
TRINITY_DN28083_c0_g2_i12	5'-nucleotidase domain-containing protein 4 isoform X1 [Beta vulgaris subsp. vulgaris]	5.27	5.274	4.32667	4.38267	0.763545	0.319501	0.867013	0.391683	0.967394	0.464289	TRINITY_DN28083_c0_g2_i12.p1
TRINITY_DN28083_c0_g2_i14	5'-nucleotidase domain-containing protein 4 isoform X1 [Beta vulgaris subsp. vulgaris]	12.1933	7.43067	10.1513	12.3963	0.0956621	0.349747	0.659805	0.332001	0.0433057	0.155616	TRINITY_DN28083_c0_g2_i14.p1
TRINITY_DN28083_c0_g2_i3	5'-nucleotidase domain-containing protein 4 isoform X1 [Beta vulgaris subsp. vulgaris]	0.624	1.228	0.844333	0.729667	0.152102	0.570562	0.578578	0.228527	0.344489	0.989003	TRINITY_DN28083_c0_g2_i3.p1
TRINITY_DN28083_c0_g2_i5	5'-nucleotidase domain-containing protein 4 isoform X1 [Beta vulgaris subsp. vulgaris]	0.73	0.626	0.753333	0.880333	0.645705	0.922716	0.435535	0.801728	0.322494	0.457534	TRINITY_DN28083_c0_g2_i5.p1
TRINITY_DN28083_c0_g2_i6	5'-nucleotidase domain-containing protein 4 isoform X1 [Beta vulgaris subsp. vulgaris]	3.215	3.76233	3.488	3.269	0.896095	0.943783	0.71342	0.684027	0.914874	0.672353	TRINITY_DN28083_c0_g2_i6.p1
TRINITY_DN28083_c0_g2_i15	5'-nucleotidase domain-containing protein 4 isoform X1 [Quercus suber]	0.678667	4.43233	2.47467	1.683	0.00532038	0.0678008	0.32786	0.120924	0.159417	0.644931	TRINITY_DN28083_c0_g2_i15.p1
TRINITY_DN28083_c0_g2_i4	5'-nucleotidase domain-containing protein 4 isoform X1 [Vitis vinifera]	2.21033	4.335	3.87133	2.08567	0.136492	0.205728	1	0.640877	0.1388	0.225788	TRINITY_DN28083_c0_g2_i4.p1
TRINITY_DN28083_c0_g2_i1	5'-nucleotidase domain-containing protein 4-like isoform X1 [Chenopodium quinoa]	0.291	2.06567	0.753667	0.8	0.00910251			0.130073	0.139234	0.704791	TRINITY_DN28083_c0_g2_i1.p1
TRINITY_DN28083_c0_g2_i11	5'-nucleotidase domain-containing protein 4-like isoform X1 [Chenopodium quinoa]	0.205	0.946667	0.701667	1.03767					0.750027		TRINITY_DN28083_c0_g2_i11.p1
TRINITY_DN28083_c0_g2_i9	5'-nucleotidase domain-containing protein 4-like isoform X1 [Chenopodium quinoa]	1.127	1.65433	1.756	2.245	0.535907	0.412298	0.0844305	0.977021	0.350427	0.345946	TRINITY_DN28083_c0_g2_i9.p1
TRINITY_DN28083_c0_g2_i2	5'-nucleotidase domain-containing protein 4-like isoform X1 [Hevea brasiliensis]	0.429667	1.36967	0.699333	0.521	0.0364372			0.166719	0.11335		TRINITY_DN28083_c0_g2_i2.p1
TRINITY_DN28083_c0_g2_i7	5'-nucleotidase domain-containing protein 4-like isoform X1 [Hevea brasiliensis]	0.711333	0.865333	0.721667	0.609333							TRINITY_DN28083_c0_g2_i7.p1
TRINITY_DN30566_c0_g1_i1	5'-nucleotidase domain-containing protein DDB_G0275467 [Beta vulgaris subsp. vulgaris]	2.21067	1.648	1.313	2.35733	0.484067	0.139614	0.723082		0.378445		TRINITY_DN30566_c0_g1_i1.p1
TRINITY_DN30566_c0_g1_i15	5'-nucleotidase domain-containing protein DDB_G0275467 isoform X1 [Spinacia oleracea]	0.351333	0.393667	0.463	0.213333	1	0.666343	0.620054	0.815681	0.541653	0.380233	TRINITY_DN30566_c0_g1_i15.p1
TRINITY_DN30566_c0_g1_i3	5'-nucleotidase domain-containing protein DDB_G0275467 isoform X1 [Spinacia oleracea]	2.19033	2.585	2.37367	1.62767	0.851744	0.953163	0.573839	0.648898	0.363348	0.501436	TRINITY_DN30566_c0_g1_i3.p1
TRINITY_DN30566_c0_g1_i9	5'-nucleotidase domain-containing protein DDB_G0275467 isoform X1 [Spinacia oleracea]	0.235	1.02567	0.373333	0.43	0.0208349	0.572612	0.292218	0.0162931	0.124183	0.567716	TRINITY_DN30566_c0_g1_i9.p1
TRINITY_DN30566_c0_g1_i12	5'-nucleotidase domain-containing protein DDB_G0275467-like [Chenopodium quinoa]	0.640667	1.104	1.09833	0.697333	0.26124	0.211379	0.69917	0.879779	0.436616	0.435068	TRINITY_DN30566_c0_g1_i12.p1
TRINITY_DN30566_c0_g1_i5	5'-nucleotidase domain-containing protein DDB_G0275467-like [Chenopodium quinoa]	1.70833	1.717	2.064	1.37233	0.818041	0.835198	0.802203	0.734125	0.895674	0.579905	TRINITY_DN30566_c0_g1_i5.p1
TRINITY_DN30566_c0_g1_i8	5'-nucleotidase domain-containing protein DDB_G0275467-like [Chenopodium quinoa]	2.18033	4.40767	3.57433	2.29567	0.0786784	0.181369	0.652511	0.372173	0.114978	0.305886	TRINITY_DN30566_c0_g1_i8.p1
TRINITY_DN31655_c0_g1_i2	5'-nucleotidase SurE [Citrus sinensis]	0.725333	1.03833	0.856667	0.631	0.614324	0.899433		0.625659	0.638394		TRINITY_DN31655_c0_g1_i2.p1
TRINITY_DN32753_c0_g1_i1	5'-nucleotidase SurE [Citrus sinensis]	1.00767	1.887	2.725	0.624667	0.295347	0.0396158	0.485196	0.374024	0.0379487	0.000877809	TRINITY_DN32753_c0_g1_i1.p1
TRINITY_DN28266_c0_g1_i2	5'-nucleotidase SurE [Phoenix dactylifera]	0.00333333	0.782333	0.164	0.206							TRINITY_DN28266_c0_g1_i2.p1
TRINITY_DN28266_c0_g1_i5	5'-nucleotidase SurE [Phoenix dactylifera]	0.131333	0.600333	0.316333	0.231333	0.128485			0.327129	0.152906		TRINITY_DN28266_c0_g1_i5.p1
TRINITY_DN28266_c0_g1_i3	5'-nucleotidase SurE [Ricinus communis]	0.249333	0.501	0.448	0.671							TRINITY_DN28266_c0_g1_i3.p1
TRINITY_DN30271_c0_g1_i11	5'-nucleotidase SurE [Theobroma cacao]	3.99633	7.25433	10.5333	7.51167	0.20724	0.00718107	0.0462247	0.276272	0.567586	0.689474	TRINITY_DN30271_c0_g1_i11.p1
TRINITY_DN30271_c0_g1_i8	5'-nucleotidase SurE [Theobroma cacao]	6.37333	3.95733	6.35533	7.248	0.13681	0.759976	0.528239	0.240407	0.0475755	0.38445	TRINITY_DN30271_c0_g1_i8.p1
TRINITY_DN30271_c0_g1_i9	5'-nucleotidase SurE [Theobroma cacao]	0.0163333	0.385333	2.21467	0.663		1.14462e-05		0.0570803		0.186752	TRINITY_DN30271_c0_g1_i9.p1
TRINITY_DN32753_c0_g1_i3	5'-nucleotidase SurE isoform X1 [Glycine max]	6.17833	10.732	17.493	8.47	0.213712	0.00241988	0.223136	0.1182	0.836602	0.0617969	TRINITY_DN32753_c0_g1_i3.p1
TRINITY_DN30271_c0_g1_i1	5'-nucleotidase SurE-like [Malus domestica]	2.483	0.631333	2.294	1.969	0.0176076	0.615777	0.766278	0.0202958	0.0232117	0.919172	TRINITY_DN30271_c0_g1_i1.p2
TRINITY_DN30271_c0_g1_i7	5'-nucleotidase SurE-like [Malus domestica]	0.652667	1.54333	0.017	0.630333	0.537102		1	9.1044e-05	0.499491		TRINITY_DN30271_c0_g1_i7.p2
TRINITY_DN28266_c0_g1_i1	5'-nucleotidase SurE-like [Prunus mume]	2.87833	5.34467	4.55667	2.76667	0.149631	0.253965	0.912626	0.486406	0.140594	0.273217	TRINITY_DN28266_c0_g1_i1.p1
TRINITY_DN28266_c0_g1_i7	5'-nucleotidase SurE-like [Prunus mume]	1.91733	1.40133	2.50367	3.08633	0.288576	0.621415	0.0958703	0.124744	0.0109406	0.231845	TRINITY_DN28266_c0_g1_i7.p1
TRINITY_DN28266_c0_g1_i8	5'-nucleotidase SurE-like [Prunus mume]	0.887	1.895	1.93267	1.301	0.116234	0.0706404	0.292633	0.937452	0.543037	0.505797	TRINITY_DN28266_c0_g1_i8.p1
TRINITY_DN31655_c0_g1_i1	5'-nucleotidase SurE-like [Prunus mume]	7.39867	28.1983	38.3753	20.9467	0.000831758	6.57494e-07	0.000463592	0.350242	0.727111	0.122819	TRINITY_DN31655_c0_g1_i1.p1
TRINITY_DN30271_c0_g1_i2	5'-nucleotidase SurE-like isoform X1 [Ziziphus jujuba]	1.134	0.921667	0.401	0.884333	0.492333		0.79309		0.815735		TRINITY_DN30271_c0_g1_i2.p1
TRINITY_DN30271_c0_g1_i6	5'-nucleotidase SurE-like isoform X1 [Ziziphus jujuba]	0.560333	2.579	1.61133	1.88467	0.0258607		0.0606902	0.477499	0.67748	0.716084	TRINITY_DN30271_c0_g1_i6.p1
TRINITY_DN30271_c0_g1_i5	5'-nucleotidase SurE-like isoform X2 [Nicotiana tabacum]	1.11233	0.262667	0.403	0.424667							TRINITY_DN30271_c0_g1_i5.p2
TRINITY_DN32522_c2_g1_i2	5-oxoprolinase [Ricinus communis]	2.355	0.185333	0.0606667	0.712	9.80382e-05	1.39193e-07	0.0483799				TRINITY_DN32522_c2_g1_i2.p1
TRINITY_DN32522_c2_g1_i6	5-oxoprolinase isoform X1 [Quercus suber]	9.16567	8.61167	7.939	9.03833	0.600739	0.399137	0.785471	0.63472	0.516709	0.262205	TRINITY_DN32522_c2_g1_i6.p1
TRINITY_DN32522_c2_g1_i1	5-oxoprolinase-like [Chenopodium quinoa]	9.79233	1.186	3.054	4.73667	3.3878e-08	1.62711e-05	0.0990421	0.011629	0.000155299	0.0480842	TRINITY_DN32522_c2_g1_i1.p1
TRINITY_DN32522_c2_g1_i4	5-oxoprolinase-like [Chenopodium quinoa]	13.533	6.753	5.419	10.6083	0.01663	0.000444056	0.752577	0.286551	0.0313078	0.000488015	TRINITY_DN32522_c2_g1_i4.p1
TRINITY_DN26782_c2_g1_i7	6,7-dimethyl-8-ribityllumazine synthase, chloroplastic [Herrania umbratica]	1.24967	2.68467	1.28833	2.791	0.40195	0.922482	0.0488497	0.423603	0.778662	0.163561	TRINITY_DN26782_c2_g1_i7.p1
TRINITY_DN26782_c2_g1_i12	6,7-dimethyl-8-ribityllumazine synthase, chloroplastic isoform X1 [Vitis vinifera]	15.747	22.1693	28.677	13.2413	0.474282	0.0718994	0.81201	0.404274	0.227712	0.0133472	TRINITY_DN26782_c2_g1_i12.p1
TRINITY_DN26782_c2_g1_i3	6,7-dimethyl-8-ribityllumazine synthase, chloroplastic isoform X1 [Vitis vinifera]	0.367333	0.872	1.293	0.195333							TRINITY_DN26782_c2_g1_i3.p2
TRINITY_DN26782_c2_g1_i4	6,7-dimethyl-8-ribityllumazine synthase, chloroplastic isoform X1 [Vitis vinifera]	12.172	11.684	19.1083	10.0587	0.729875	0.241884	0.844043	0.222032	0.964553	0.123937	TRINITY_DN26782_c2_g1_i4.p1
TRINITY_DN26782_c2_g1_i10	6,7-dimethyl-8-ribityllumazine synthase, chloroplastic-like isoform X1 [Durio zibethinus]	0.052	5.696	2.51133	1.13333	3.8501e-13	2.91094e-06	2.45313e-05	0.10119	0.000703246	0.244954	TRINITY_DN26782_c2_g1_i10.p1
TRINITY_DN26782_c2_g1_i11	6,7-dimethyl-8-ribityllumazine synthase, chloroplastic-like isoform X1 [Durio zibethinus]	1.63733	0.0113333	0.336333	0.00366667	1.35807e-10	0.0477753	8.8767e-10				TRINITY_DN26782_c2_g1_i11.p1
TRINITY_DN26782_c2_g1_i5	6,7-dimethyl-8-ribityllumazine synthase, chloroplastic-like isoform X1 [Durio zibethinus]	0.313667	1.09967	0.467667	0.772	0.0514669	0.649232	0.0908554	0.0915792	0.622064	0.244291	TRINITY_DN26782_c2_g1_i5.p1
TRINITY_DN26782_c2_g1_i6	6,7-dimethyl-8-ribityllumazine synthase, chloroplastic-like isoform X1 [Durio zibethinus]	0.365	1.027	0.736	0.720667	0.214816	0.328624	0.352395	0.49968	0.708211	0.912885	TRINITY_DN26782_c2_g1_i6.p1
TRINITY_DN26782_c2_g1_i8	6,7-dimethyl-8-ribityllumazine synthase, chloroplastic-like isoform X1 [Durio zibethinus]	1.398	0.500667	0.261667	0.018	0.203801	0.0136128	3.51367e-09	0.479275			TRINITY_DN26782_c2_g1_i8.p1
TRINITY_DN26782_c2_g1_i9	6,7-dimethyl-8-ribityllumazine synthase, chloroplastic-like isoform X1 [Durio zibethinus]	0.023	2.30633	2.55967	0.869667	4.47052e-11	7.96106e-15		0.85927	0.133724	0.0708996	TRINITY_DN26782_c2_g1_i9.p1
TRINITY_DN26433_c0_g4_i1	60S acidic ribosomal protein P0 [Vitis vinifera]	45.7217	72.1883	82.449	50.9943	0.27397	0.0940986	0.389694	0.778199	0.628518	0.357785	TRINITY_DN26433_c0_g4_i1.p1
TRINITY_DN26433_c0_g4_i4	60S acidic ribosomal protein P0 [Vitis vinifera]	117.414	265.287	331.592	163.865	0.0382147	0.000611393	0.116385	0.523622	0.332007	0.035752	TRINITY_DN26433_c0_g4_i4.p1
TRINITY_DN26433_c0_g4_i2	60S acidic ribosomal protein P0-like [Nelumbo nucifera]	0.458667	1.011	2.051	1.05133		0.00562222		0.163509	0.846294	0.259373	TRINITY_DN26433_c0_g4_i2.p1
TRINITY_DN31733_c2_g1_i4	60S acidic ribosomal protein P1 [Malus domestica]	26.125	43.4067	71.035	28.642	0.244384	0.00147043	0.511141	0.123362	0.438838	0.00574988	TRINITY_DN31733_c2_g1_i4.p1
TRINITY_DN21434_c0_g1_i1	60S acidic ribosomal protein P2B-like [Herrania umbratica]	13.0403	14.8003	24.1233	14.935	0.970247	0.101604	0.538076	0.136483	0.697085	0.282274	TRINITY_DN21434_c0_g1_i1.p1
TRINITY_DN23090_c1_g1_i1	60S acidic ribosomal protein P2B-like [Herrania umbratica]	26.8727	63.987	116.264	47.439	0.0557555	8.01674e-06	0.024977	0.123452	0.710177	0.00899235	TRINITY_DN23090_c1_g1_i1.p1
TRINITY_DN23090_c1_g1_i7	60S acidic ribosomal protein P2B-like [Herrania umbratica]	46.0803	107.109	203.32	89.2643	0.0616388	5.29405e-06	0.00966194	0.0929581	0.964016	0.0205959	TRINITY_DN23090_c1_g1_i7.p2
TRINITY_DN21434_c0_g1_i2	60S acidic ribosomal protein P2B-like [Phoenix dactylifera]	23.177	26.3277	46.179	26.3447	0.958895	0.0401518	0.458974	0.073232	0.65064	0.142932	TRINITY_DN21434_c0_g1_i2.p1
TRINITY_DN29093_c1_g3_i5	60S acidic ribosomal protein P3-like [Nicotiana attenuata]	10.327	15.152	26.5573	13.1447	0.469494	0.00837654	0.315126	0.119665	0.933007	0.130199	TRINITY_DN29093_c1_g3_i5.p2
TRINITY_DN29093_c1_g3_i7	60S acidic ribosomal protein P3-like [Nicotiana attenuata]	7.28267	17.8247	32.096	11.0797	0.0270981	1.24368e-05	0.0851185	0.0816405	0.352304	0.00209126	TRINITY_DN29093_c1_g3_i7.p2
TRINITY_DN30196_c0_g1_i11	60S ribosomal export protein NMD3 [Nelumbo nucifera]	11.557	7.40733	8.09267	10.779	0.118123	0.129992	0.935994	0.871747	0.104873	0.0910223	TRINITY_DN30196_c0_g1_i11.p1
TRINITY_DN30196_c0_g1_i12	60S ribosomal export protein NMD3 [Nelumbo nucifera]	3.02933	1.21467	1.44967	1.51267	0.0136717	0.0223424	0.138766	0.777107	0.438326	0.646013	TRINITY_DN30196_c0_g1_i12.p1
TRINITY_DN30196_c0_g1_i2	60S ribosomal export protein NMD3 [Nelumbo nucifera]	1.37967	0.560667	0.696	0.584333	0.0284724	0.0621788	0.135906				TRINITY_DN30196_c0_g1_i2.p1
TRINITY_DN30196_c0_g1_i4	60S ribosomal export protein NMD3 [Nelumbo nucifera]	19.6657	13.2357	17.6393	22.4367	0.128912	0.434016	0.4299	0.356144	0.0296116	0.100299	TRINITY_DN30196_c0_g1_i4.p1
TRINITY_DN30196_c0_g1_i5	60S ribosomal export protein NMD3 [Nelumbo nucifera]	0.127333	0.201	0.124667	0.223							TRINITY_DN30196_c0_g1_i5.p1
TRINITY_DN30196_c0_g1_i7	60S ribosomal export protein NMD3 [Nelumbo nucifera]	2.89167	0.78	3.49	1.79467	0.00591797	0.887516	0.480534	9.12089e-05	0.0211185	0.207692	TRINITY_DN30196_c0_g1_i7.p1
TRINITY_DN30196_c0_g1_i9	60S ribosomal export protein NMD3 [Nelumbo nucifera]	2.329	2.05467	2.42333	1.26333	0.575947	0.866856	0.236368	0.74792	0.463768	0.227323	TRINITY_DN30196_c0_g1_i9.p1
TRINITY_DN26233_c1_g1_i4	60S ribosomal protein L10 [Durio zibethinus]	2.184	7.474	8.04633	2.399	0.0178589	0.00201257	0.746211	0.922512	0.0308675	0.00638523	TRINITY_DN26233_c1_g1_i4.p1
TRINITY_DN26233_c1_g1_i7	60S ribosomal protein L10 [Durio zibethinus]	0.729333	2.133	1.99167	0.692	0.0576539	0.033238	1	0.822132	0.066598	0.0564351	TRINITY_DN26233_c1_g1_i7.p1
TRINITY_DN26233_c1_g1_i9	60S ribosomal protein L10 [Gossypium raimondii]	99.176	173.886	302.1	205.684	0.223663	0.000879929	0.004663	0.137757	0.363594	0.465246	TRINITY_DN26233_c1_g1_i9.p1
TRINITY_DN26233_c1_g1_i5	60S ribosomal protein L10 [Solanum pennellii]	0.563333	0.698	1.49467	0.782667							TRINITY_DN26233_c1_g1_i5.p1
TRINITY_DN26233_c1_g1_i1	60S ribosomal protein L10 [Theobroma cacao]	38.838	37.156	77.547	53.804	0.670705	0.0427502	0.151013	0.0192173	0.108085	0.541048	TRINITY_DN26233_c1_g1_i1.p1
TRINITY_DN26233_c1_g1_i2	60S ribosomal protein L10 [Theobroma cacao]	35.694	23.49	46.6573	43.9747	0.120029	0.591218	0.305696	0.0286648	0.0187604	0.640799	TRINITY_DN26233_c1_g1_i2.p1
TRINITY_DN26233_c1_g1_i8	60S ribosomal protein L10 [Theobroma cacao]	45.3563	79.5163	140.094	88.1993	0.245376	0.000733572	0.00857653	0.14859	0.488979	0.306605	TRINITY_DN26233_c1_g1_i8.p1
TRINITY_DN27041_c0_g3_i1	60S ribosomal protein L10a [Musa acuminata subsp. malaccensis]	0.958333	2.96333	2.83033	1.27833	0.0157523	0.00996422	0.475723	0.799431	0.122546	0.125821	TRINITY_DN27041_c0_g3_i1.p1
TRINITY_DN27041_c0_g3_i3	60S ribosomal protein L10a [Musa acuminata subsp. malaccensis]	0.564667	2.34667	1.99233	0.946667	0.00895184	0.0136392		0.593409	0.132733	0.23735	TRINITY_DN27041_c0_g3_i3.p1
TRINITY_DN27041_c0_g3_i4	60S ribosomal protein L10a [Musa acuminata subsp. malaccensis]	9.86733	17.8313	36.6003	14.1033	0.233121	9.40852e-05	0.144304	0.0590536	0.862421	0.0070421	TRINITY_DN27041_c0_g3_i4.p1
TRINITY_DN27041_c0_g3_i5	60S ribosomal protein L10a [Musa acuminata subsp. malaccensis]	7.58333	15.205	31.9643	12.671	0.118629	6.5359e-06	0.0467082	0.0293215	0.93301	0.00349215	TRINITY_DN27041_c0_g3_i5.p1
TRINITY_DN27041_c0_g3_i9	60S ribosomal protein L10a [Musa acuminata subsp. malaccensis]	0.838	2.33133	2.636	0.848	0.104133	0.0643715	0.910703	0.862702	0.0587825	0.0350739	TRINITY_DN27041_c0_g3_i9.p1
TRINITY_DN27041_c0_g5_i2	60S ribosomal protein L10a [Musa acuminata subsp. malaccensis]	5.51667	11.167	17.0587	10.7707	0.0996803	0.00131447	0.0250953	0.218112	0.705356	0.402306	TRINITY_DN27041_c0_g5_i2.p1
TRINITY_DN27041_c0_g5_i3	60S ribosomal protein L10a [Musa acuminata subsp. malaccensis]	84.8267	98.5407	214.784	106.177	0.89179	0.00589939	0.259661	0.0207496	0.480711	0.0828565	TRINITY_DN27041_c0_g5_i3.p1
TRINITY_DN27041_c0_g3_i2	60S ribosomal protein L10a-like [Elaeis guineensis]	0.062	0.0556667	0.319333	0.732333							TRINITY_DN27041_c0_g3_i2.p1
TRINITY_DN26233_c1_g1_i3	60S ribosomal protein L10-like [Juglans regia]	1.24933	1.24467	1.27867	0.665	0.883959	0.882324	0.312066	0.958464	0.444679	0.352224	TRINITY_DN26233_c1_g1_i3.p1
TRINITY_DN26233_c1_g1_i6	60S ribosomal protein L10-like [Juglans regia]	1.92833	4.15167	4.43867	2.236	0.167567	0.083198	0.619976	0.995601	0.275016	0.155505	TRINITY_DN26233_c1_g1_i6.p1
TRINITY_DN24102_c1_g1_i2	60S ribosomal protein L11 [Elaeis guineensis]	62.193	113.498	171.666	97.588	0.151723	0.00112409	0.0582388	0.199175	0.975685	0.125315	TRINITY_DN24102_c1_g1_i2.p1
TRINITY_DN24102_c1_g1_i3	60S ribosomal protein L11 [Elaeis guineensis]	14.2093	36.13	63.813	23.434	0.0283506	1.25263e-06	0.0500952	0.0950356	0.427624	0.00134083	TRINITY_DN24102_c1_g1_i3.p1
TRINITY_DN24102_c1_g1_i4	60S ribosomal protein L11 [Elaeis guineensis]	0.835	3.136	5.182	1.47933	0.00604677	3.75081e-05	0.16707	0.200204	0.159825	0.00649061	TRINITY_DN24102_c1_g1_i4.p1
TRINITY_DN24102_c1_g1_i9	60S ribosomal protein L11 [Elaeis guineensis]	2.103	2.73967	3.33633	2.94933	0.733707	0.425544	0.282638	0.779581	0.563527	0.841266	TRINITY_DN24102_c1_g1_i9.p1
TRINITY_DN24102_c1_g3_i3	60S ribosomal protein L11 [Elaeis guineensis]	2.855	24.6053	48.3103	8.071	1.31166e-06	4.486e-15	0.0022843	0.0552356	0.00972944	1.37215e-08	TRINITY_DN24102_c1_g3_i3.p1
TRINITY_DN24102_c1_g3_i7	60S ribosomal protein L11 [Elaeis guineensis]	0.558333	3.30967	4.45067	0.978667	7.81748e-05	2.06131e-07	0.148476	0.41647	0.00758871	0.000153811	TRINITY_DN24102_c1_g3_i7.p1
TRINITY_DN24102_c1_g1_i6	60S ribosomal protein L11 [Herrania umbratica]	3.23433	6.76333	9.86133	4.154	0.0777432	0.000560666	0.419466	0.245204	0.301012	0.0176496	TRINITY_DN24102_c1_g1_i6.p1
TRINITY_DN24102_c1_g1_i8	60S ribosomal protein L11 [Herrania umbratica]	0.757667	2.37133	4.409	1.407	0.0510738	0.000768134	0.168631	0.0868799	0.656174	0.0862324	TRINITY_DN24102_c1_g1_i8.p1
TRINITY_DN24102_c1_g3_i4	60S ribosomal protein L11-1 [Momordica charantia]	0.986667	5.14567	5.268	1.21833	4.41083e-05	8.86498e-06	0.481558	0.954097	0.000421032	0.000153545	TRINITY_DN24102_c1_g3_i4.p1
TRINITY_DN24102_c1_g3_i6	60S ribosomal protein L11-1 [Momordica charantia]	0	0.708333	0.604333	0.256		6.53455e-07		0.743468		0.265088	TRINITY_DN24102_c1_g3_i6.p1
TRINITY_DN31450_c0_g4_i1	60S ribosomal protein L12-like [Daucus carota subsp. sativus]	59.2053	109.044	199.379	90.405	0.152381	0.000145684	0.0746697	0.0626379	0.946636	0.0203539	TRINITY_DN31450_c0_g4_i1.p1
TRINITY_DN31450_c0_g1_i1	60S ribosomal protein L12-like [Musa acuminata subsp. malaccensis]	4.19967	15.263	20.872	13.234	0.00376882	1.04625e-05	0.000551606	0.360704	0.976444	0.278359	TRINITY_DN31450_c0_g1_i1.p1
TRINITY_DN31450_c0_g1_i2	60S ribosomal protein L12-like [Musa acuminata subsp. malaccensis]	1.28867	10.774	25.7597	5.326	4.33979e-05	1.34189e-11	0.000550368	0.0296487	0.188727	4.09017e-05	TRINITY_DN31450_c0_g1_i2.p1
TRINITY_DN31450_c0_g3_i1	60S ribosomal protein L12-like [Ziziphus jujuba]	36.8177	75.157	143.796	84.7763	0.0892647	1.26399e-05	0.00184935	0.0445316	0.414812	0.155993	TRINITY_DN31450_c0_g3_i1.p2
TRINITY_DN22910_c0_g1_i6	60S ribosomal protein L13-1-like [Gossypium raimondii]	90.9923	303.478	423.417	140.058	0.00239992	5.82267e-07	0.0666125	0.343133	0.0614907	0.000169709	TRINITY_DN22910_c0_g1_i6.p1
TRINITY_DN26064_c1_g3_i1	60S ribosomal protein L13a-2 [Carica papaya]	0.276667	1.02467	1.56067	0.413	0.0199006	0.000236416		0.380758	0.144327	0.012996	TRINITY_DN26064_c1_g3_i1.p1
TRINITY_DN26064_c1_g3_i4	60S ribosomal protein L13a-2 [Carica papaya]	0.481	1.46267	1.54833	0.491	0.021606	0.00733128		1	0.0466259	0.0255967	TRINITY_DN26064_c1_g3_i4.p1
TRINITY_DN26064_c1_g3_i2	60S ribosomal protein L13a-4 [Carica papaya]	0.222	1.18233	2.70067	1.05067		0.00136122		0.0755006		0.0960569	TRINITY_DN26064_c1_g3_i2.p1
TRINITY_DN26064_c1_g3_i3	60S ribosomal protein L13a-4 [Chenopodium quinoa]	47.7097	84.4213	171.175	58.67	0.210717	9.98761e-05	0.287353	0.0523055	0.5883	0.00226339	TRINITY_DN26064_c1_g3_i3.p1
TRINITY_DN26064_c1_g3_i6	60S ribosomal protein L13a-4 [Spinacia oleracea]	57.417	84.0527	130.666	63.4767	0.407806	0.00978661	0.472566	0.162827	0.683379	0.0290348	TRINITY_DN26064_c1_g3_i6.p1
TRINITY_DN26064_c1_g3_i7	60S ribosomal protein L13a-4 [Spinacia oleracea]	15.1217	24.7227	47.204	20.1933	0.314932	0.000889493	0.206922	0.0807611	0.92989	0.028329	TRINITY_DN26064_c1_g3_i7.p1
TRINITY_DN23517_c0_g1_i1	60S ribosomal protein L14-1 [Vitis vinifera]	19.397	29.4993	75.849	45.6017	0.573106	0.00019237	0.00834071	0.0693883	0.269503	0.180415	TRINITY_DN23517_c0_g1_i1.p1
TRINITY_DN23517_c0_g1_i2	60S ribosomal protein L14-1 [Vitis vinifera]	92.5003	148.958	258.265	129.4	0.280047	0.00149088	0.127211	0.0895694	0.94547	0.0575745	TRINITY_DN23517_c0_g1_i2.p1
TRINITY_DN23517_c0_g1_i4	60S ribosomal protein L14-1 [Vitis vinifera]	0.345333	0.884	2.05333	1.08967		0.000255192		0.130773		0.312342	TRINITY_DN23517_c0_g1_i4.p1
TRINITY_DN23517_c0_g1_i5	60S ribosomal protein L14-1 [Vitis vinifera]	1.368	3.74233	5.431	2.34367	0.0414104	0.00116487	0.129108	0.362841	0.463736	0.0755665	TRINITY_DN23517_c0_g1_i5.p1
TRINITY_DN29640_c2_g1_i3	60S ribosomal protein L15 [Ipomoea nil]	5.01967	1.36733	4.663	2.58433	0.0466899	0.681477	0.622693	0.107121		0.779322	TRINITY_DN29640_c2_g1_i3.p1
TRINITY_DN26281_c0_g2_i4	60S ribosomal protein L15-1 isoform X1 [Carica papaya]	0.954333	3.39933	3.641	0.863333	0.00689597	0.00197749	0.96654	0.934076	0.00409903	0.00115926	TRINITY_DN26281_c0_g2_i4.p1
TRINITY_DN26281_c0_g2_i1	60S ribosomal protein L15-1 isoform X2 [Carica papaya]	68.44	203.245	353.215	116.428	0.0119489	3.067e-07	0.0304031	0.14206	0.311576	0.00121895	TRINITY_DN26281_c0_g2_i1.p1
TRINITY_DN29640_c2_g1_i5	60S ribosomal protein L15-1 isoform X2 [Carica papaya]	24.0587	49.7397	73.7003	22.5713	0.0568681	0.000428201	0.890123	0.198054	0.0347611	8.88409e-05	TRINITY_DN29640_c2_g1_i5.p1
TRINITY_DN26172_c0_g2_i3	60S ribosomal protein L17-2 [Ziziphus jujuba]	64.8907	208.552	390.076	138.93	0.00708603	1.68857e-08	0.00351237	0.0912334	0.493105	0.000998645	TRINITY_DN26172_c0_g2_i3.p1
TRINITY_DN26172_c0_g2_i4	60S ribosomal protein L17-2 [Ziziphus jujuba]	1.24667	2.08167	1.717	1.43533	0.411192	0.67094	0.570713	0.645464	0.709507	0.983564	TRINITY_DN26172_c0_g2_i4.p1
TRINITY_DN26172_c0_g2_i9	60S ribosomal protein L17-2 [Ziziphus jujuba]	2.93933	17.395	27.7317	5.58433	7.64921e-05	3.40443e-10	0.102464	0.150123	0.0102106	2.23355e-06	TRINITY_DN26172_c0_g2_i9.p1
TRINITY_DN26172_c0_g3_i1	60S ribosomal protein L17-2 [Ziziphus jujuba]	78.0107	135.486	210.741	80.321	0.189131	0.00197629	0.685464	0.148746	0.226551	0.00160521	TRINITY_DN26172_c0_g3_i1.p1
TRINITY_DN32180_c0_g2_i4	60S ribosomal protein L18 [Arachis ipaensis]	55.2643	115.51	188.282	95.7343	0.0885233	0.000131994	0.0319764	0.16515	0.915723	0.0540808	TRINITY_DN32180_c0_g2_i4.p1
TRINITY_DN32180_c0_g1_i2	60S ribosomal protein L18 [Lupinus angustifolius]	0	0.219	0.491667	0.858							TRINITY_DN32180_c0_g1_i2.p1
TRINITY_DN32180_c0_g1_i5	60S ribosomal protein L18 [Lupinus angustifolius]	60.551	128.597	218.766	96.373	0.0535752	2.12519e-05	0.0486275	0.0766633	0.670909	0.00891846	TRINITY_DN32180_c0_g1_i5.p1
TRINITY_DN32180_c0_g1_i8	60S ribosomal protein L18 [Lupinus angustifolius]	0	0.718333	0.396667	0							TRINITY_DN32180_c0_g1_i8.p1
TRINITY_DN28900_c1_g3_i1	60S ribosomal protein L18a [Juglans regia]	0.141667	1.93667	2.36067	0.939	0.000119762	8.49988e-06		0.752507	0.248356	0.114251	TRINITY_DN28900_c1_g3_i1.p1
TRINITY_DN28900_c1_g2_i3	60S ribosomal protein L18a [Vigna radiata var. radiata]	0	0.122	0.161667	0.144667							TRINITY_DN28900_c1_g2_i3.p1
TRINITY_DN28900_c1_g2_i1	60S ribosomal protein L18a-2 [Vigna radiata var. radiata]	53.9183	126.793	250.712	86.3997	0.0443726	1.13896e-06	0.0523591	0.0492082	0.502746	0.000564676	TRINITY_DN28900_c1_g2_i1.p1
TRINITY_DN28900_c1_g3_i2	60S ribosomal protein L18a-like [Durio zibethinus]	78.295	140.347	206.24	87.586	0.138942	0.0015187	0.442888	0.188426	0.293474	0.00546168	TRINITY_DN28900_c1_g3_i2.p1
TRINITY_DN29916_c0_g2_i4	60S ribosomal protein L18a-like protein [Ipomoea nil]	5.711	3.55633	2.234	12.3107	0.129583	0.00616657	0.018177	0.189963	0.000251525	1.53496e-06	TRINITY_DN29916_c0_g2_i4.p1
TRINITY_DN29916_c0_g2_i6	60S ribosomal protein L18a-like protein [Ipomoea nil]	3.19033	2.27133	4.016	5.38467	0.469151	0.748628	0.251485	0.22389	0.0635406	0.314947	TRINITY_DN29916_c0_g2_i6.p1
TRINITY_DN25152_c0_g3_i1	60S ribosomal protein L18a-like protein [Morus notabilis]	50.7677	51.8327	76.108	62.7223	0.787712	0.275588	0.269766	0.175626	0.226937	0.983447	TRINITY_DN25152_c0_g3_i1.p1
TRINITY_DN22028_c0_g1_i2	60S ribosomal protein L18a-like protein isoform X1 [Nelumbo nucifera]	26.8877	7.20067	9.56933	27.6867	5.07708e-05	7.25617e-05	0.690174	0.418839	9.21992e-06	5.07072e-06	TRINITY_DN22028_c0_g1_i2.p1
TRINITY_DN22028_c0_g1_i4	60S ribosomal protein L18a-like protein isoform X1 [Nelumbo nucifera]	0.312	0.450333	0.608333	1.31467			0.11264		0.140033	0.241047	TRINITY_DN22028_c0_g1_i4.p1
TRINITY_DN24537_c3_g1_i1	60S ribosomal protein L18a-like protein isoform X2 [Vitis vinifera]	4.093	3.30733	2.718	3.518	0.436214	0.165296	0.881048	0.513595	0.639955	0.284814	TRINITY_DN24537_c3_g1_i1.p1
TRINITY_DN24537_c3_g1_i2	60S ribosomal protein L18a-like protein isoform X2 [Vitis vinifera]	2.26733	0.888667	0.683333	0.856667	0.0110574	0.000693525	0.0313296	0.440487	0.781746	0.318367	TRINITY_DN24537_c3_g1_i2.p1
TRINITY_DN24537_c3_g1_i4	60S ribosomal protein L18a-like protein isoform X2 [Vitis vinifera]	6.18067	5.96733	4.753	6.01	0.706535	0.268767	0.836948	0.393622	0.677363	0.217119	TRINITY_DN24537_c3_g1_i4.p1
TRINITY_DN24537_c3_g1_i5	60S ribosomal protein L18a-like protein isoform X2 [Vitis vinifera]	0	0.285667	0.53	0.0576667							TRINITY_DN24537_c3_g1_i5.p1
TRINITY_DN24537_c3_g1_i7	60S ribosomal protein L18a-like protein isoform X2 [Vitis vinifera]	19.1853	18.5383	17.092	18.8343	0.67348	0.448247	0.858449	0.665929	0.669181	0.399022	TRINITY_DN24537_c3_g1_i7.p1
TRINITY_DN22028_c0_g1_i1	60S ribosomal protein L18a-like protein isoform X3 [Nelumbo nucifera]	2.38167	1.423	0.780333	3.79467	0.205529	0.00893088	0.16848	0.273242	0.0191919	0.000163561	TRINITY_DN22028_c0_g1_i1.p1
TRINITY_DN31630_c0_g2_i2	60S ribosomal protein L19-3 [Cucumis melo]	145.936	170.112	312.085	172.168	0.877923	0.0173256	0.341001	0.0494253	0.602702	0.0897682	TRINITY_DN31630_c0_g2_i2.p1
TRINITY_DN31630_c0_g2_i3	60S ribosomal protein L19-3 [Cucumis melo]	0.565667	1.45533	1.428	0.619	0.081818	0.0912938		0.915946	0.233488	0.240034	TRINITY_DN31630_c0_g2_i3.p1
TRINITY_DN31630_c0_g2_i4	60S ribosomal protein L19-3 [Cucumis melo]	1.65633	3.098	3.64567	1.579	0.174884	0.0451643	1	0.701525	0.193318	0.07967	TRINITY_DN31630_c0_g2_i4.p1
TRINITY_DN27782_c0_g2_i4	60S ribosomal protein L19-3 [Nelumbo nucifera]	32.0717	51.694	78.7917	35.489	0.286537	0.0044685	0.465836	0.199804	0.509647	0.0137044	TRINITY_DN27782_c0_g2_i4.p1
TRINITY_DN27782_c0_g2_i3	60S ribosomal protein L19-3-like [Manihot esculenta]	20.2463	47.5187	81.1447	33.7343	0.0357032	4.8978e-06	0.0405766	0.0960104	0.571953	0.00452909	TRINITY_DN27782_c0_g2_i3.p1
TRINITY_DN23678_c4_g1_i3	60S ribosomal protein L21-1 [Ananas comosus]	75.7577	121.2	205.426	114.325	0.302342	0.00180343	0.0877583	0.125561	0.755902	0.170096	TRINITY_DN23678_c4_g1_i3.p1
TRINITY_DN23678_c4_g1_i2	60S ribosomal protein L21-1-like [Gossypium raimondii]	5.35867	8.30233	11.8177	7.216	0.352269	0.0152367	0.217356	0.318842	0.990016	0.255308	TRINITY_DN23678_c4_g1_i2.p1
TRINITY_DN23678_c4_g1_i6	60S ribosomal protein L21-1-like [Gossypium raimondii]	2.89167	6.29567	11.3143	4.012	0.0782144	4.52471e-05	0.178678	0.0949697	0.507558	0.00811323	TRINITY_DN23678_c4_g1_i6.p1
TRINITY_DN27697_c0_g1_i16	60S ribosomal protein L22-2 [Citrus clementina]	0.0683333	2.699	2.241	0.476333	2.33128e-08	3.32424e-07		0.587429	0.00254484	0.013756	TRINITY_DN27697_c0_g1_i16.p2
TRINITY_DN27697_c0_g1_i11	60S ribosomal protein L22-3 [Ricinus communis]	0	0.548	0.349667	0.621667				0.758358	0.720989	0.508318	TRINITY_DN27697_c0_g1_i11.p1
TRINITY_DN27697_c0_g1_i15	60S ribosomal protein L22-3 [Ricinus communis]	49.522	65.7773	119.129	61.186	0.605989	0.00606368	0.285144	0.0703915	0.819668	0.0516313	TRINITY_DN27697_c0_g1_i15.p1
TRINITY_DN27697_c0_g1_i4	60S ribosomal protein L22-3 [Ricinus communis]	28.7273	59.1107	110.232	50.511	0.0992731	3.62253e-05	0.0252413	0.077379	0.996844	0.0233543	TRINITY_DN27697_c0_g1_i4.p1
TRINITY_DN27697_c0_g1_i5	60S ribosomal protein L22-3 [Ricinus communis]	26.0587	54.977	99.335	44.5023	0.082864	2.50717e-05	0.0322489	0.090059	0.886599	0.0206859	TRINITY_DN27697_c0_g1_i5.p1
TRINITY_DN22781_c0_g2_i2	60S ribosomal protein L23 [Chenopodium quinoa]	0.267333	1.78167	2.21333	1.18733		0.00184071		0.757037		0.308951	TRINITY_DN22781_c0_g2_i2.p2
TRINITY_DN22781_c0_g2_i3	60S ribosomal protein L23 [Chenopodium quinoa]	27.8337	68.829	134.536	57.417	0.0354407	1.40739e-06	0.00851809	0.0570272	0.973199	0.0174246	TRINITY_DN22781_c0_g2_i3.p2
TRINITY_DN22781_c0_g2_i6	60S ribosomal protein L23 [Chenopodium quinoa]	32.402	41.7803	86.4953	32.726	0.675535	0.0031295	0.723569	0.0250219	0.794464	0.00432254	TRINITY_DN22781_c0_g2_i6.p2
TRINITY_DN22781_c0_g1_i10	60S ribosomal protein L23 [Helianthus annuus]	18.916	46.1763	81.7923	36.26	0.0265559	9.85555e-06	0.0125365	0.093453	0.815823	0.0240043	TRINITY_DN22781_c0_g1_i10.p2
TRINITY_DN22781_c0_g1_i12	60S ribosomal protein L23 [Helianthus annuus]	0.610333	1.608	2.272	2.301	0.275161	0.122958	0.0629396	0.519805	0.252103	0.596933	TRINITY_DN22781_c0_g1_i12.p2
TRINITY_DN22781_c0_g1_i17	60S ribosomal protein L23 [Helianthus annuus]	21.0933	36.641	58.6337	41.4717	0.220407	0.00145274	0.0130775	0.171758	0.425429	0.575346	TRINITY_DN22781_c0_g1_i17.p2
TRINITY_DN22781_c0_g1_i4	60S ribosomal protein L23 [Helianthus annuus]	0.055	3.27767	5.085	1.45433	1.60062e-05			0.667154	0.482846	0.299151	TRINITY_DN22781_c0_g1_i4.p2
TRINITY_DN22781_c0_g1_i7	60S ribosomal protein L23 [Helianthus annuus]	12.5993	31.4047	50.2407	26.8263	0.0273414	6.03119e-06	0.00565163	0.14844	0.989312	0.0683714	TRINITY_DN22781_c0_g1_i7.p2
TRINITY_DN22781_c0_g1_i9	60S ribosomal protein L23 [Helianthus annuus]	3.053	4.32867	8.453	3.96733	0.740554	0.011255	0.618528	0.308824	0.995538	0.208888	TRINITY_DN22781_c0_g1_i9.p2
TRINITY_DN21998_c0_g2_i3	60S ribosomal protein L23a [Arachis ipaensis]	29.6773	62.508	119.737	38.872	0.0826321	1.80102e-05	0.210327	0.0696192	0.343108	0.000435681	TRINITY_DN21998_c0_g2_i3.p1
TRINITY_DN21998_c0_g2_i4	60S ribosomal protein L23a [Arachis ipaensis]	2.74367	8.41167	15.1067	4.51267	0.12444	0.00971178	0.321091	0.0705778	0.47388	0.033705	TRINITY_DN21998_c0_g2_i4.p1
TRINITY_DN21998_c0_g2_i5	60S ribosomal protein L23a [Arachis ipaensis]	0.286	0.882333	0.323	0.326333							TRINITY_DN21998_c0_g2_i5.p1
TRINITY_DN21998_c0_g2_i6	60S ribosomal protein L23a [Arachis ipaensis]	1.81533	7.34367	9.353	3.362	0.0451569	0.0216273	0.460199	0.667665	0.283565	0.175504	TRINITY_DN21998_c0_g2_i6.p1
TRINITY_DN21998_c0_g2_i9	60S ribosomal protein L23a [Arachis ipaensis]	0.994	0	0.0326667	2.515			0.22663		4.05145e-05	0.000144659	TRINITY_DN21998_c0_g2_i9.p1
TRINITY_DN21998_c0_g2_i1	60S ribosomal protein L23A [Sesamum indicum]	67.5297	154.077	273.738	115.6	0.0434221	6.99263e-06	0.0274019	0.0825051	0.708497	0.00849624	TRINITY_DN21998_c0_g2_i1.p1
TRINITY_DN21998_c0_g2_i2	60S ribosomal protein L23A [Sesamum indicum]	0.392667	1.31733	1.354	0.551333	0.0224174	0.0147166		1	0.151863	0.138294	TRINITY_DN21998_c0_g2_i2.p1
TRINITY_DN27058_c0_g3_i1	60S ribosomal protein L24-like [Ipomoea nil]	2.74733	9.15167	12.7677	3.20333	0.00162132	9.29207e-07	0.524353	0.28427	0.00759224	2.00798e-05	TRINITY_DN27058_c0_g3_i1.p1
TRINITY_DN27058_c0_g3_i2	60S ribosomal protein L24-like [Ipomoea nil]	2.01733	6.70333	8.98467	2.12133	0.00215918	5.10836e-06	0.767822	0.348113	0.00683727	7.84803e-05	TRINITY_DN27058_c0_g3_i2.p1
TRINITY_DN27058_c0_g3_i3	60S ribosomal protein L24-like [Ipomoea nil]	137.838	262.45	556.185	227.747	0.14469	2.28803e-05	0.0438215	0.0379608	0.957763	0.014428	TRINITY_DN27058_c0_g3_i3.p1
TRINITY_DN27058_c0_g3_i4	60S ribosomal protein L24-like [Ipomoea nil]	0.927667	2.63667	3.96533	1.10167	0.0518325	0.00289355		0.361002	0.139373	0.0152186	TRINITY_DN27058_c0_g3_i4.p1
TRINITY_DN29527_c1_g2_i1	60S ribosomal protein L26-1-like [Nelumbo nucifera]	10.9523	23.545	23.9563	13.0493	0.0745883	0.0367579	0.452171	0.935047	0.225384	0.168908	TRINITY_DN29527_c1_g2_i1.p1
TRINITY_DN29527_c1_g3_i1	60S ribosomal protein L26-1-like [Nelumbo nucifera]	46.3037	85.2767	133.192	71.5417	0.150519	0.000552713	0.067417	0.179738	0.934226	0.0697865	TRINITY_DN29527_c1_g3_i1.p1
TRINITY_DN67631_c0_g1_i1	60S ribosomal protein L26-1-like [Vigna radiata var. radiata]	0	0.188	0	0							TRINITY_DN67631_c0_g1_i1.p1
TRINITY_DN29133_c4_g4_i1	60S ribosomal protein L27-3-like [Lactuca sativa]	180.599	340.821	495.371	227.56	0.120572	0.00106434	0.24637	0.246063	0.449593	0.0183437	TRINITY_DN29133_c4_g4_i1.p1
TRINITY_DN29447_c0_g1_i1	60S ribosomal protein L27a-3 [Citrus clementina]	16.181	25.5737	49.544	32.6283	0.39254	0.000719263	0.00983516	0.088178	0.302987	0.388829	TRINITY_DN29447_c0_g1_i1.p1
TRINITY_DN29447_c0_g1_i2	60S ribosomal protein L27a-3 [Citrus clementina]	11.9777	22.676	40.3383	21.4643	0.13172	0.000237336	0.0369002	0.0774969	0.83397	0.0799655	TRINITY_DN29447_c0_g1_i2.p1
TRINITY_DN23142_c0_g2_i1	60S ribosomal protein L27a-3 [Jatropha curcas]	95.8913	255.719	373.249	139.94	0.01611	1.14259e-05	0.0991514	0.280548	0.192111	0.00181637	TRINITY_DN23142_c0_g2_i1.p1
TRINITY_DN30333_c2_g1_i5	60S ribosomal protein L28-1 [Beta vulgaris subsp. vulgaris]	0.395667	1.68933	1.29933	0.530667	0.00441124	0.0058968		0.450244	0.053679	0.12617	TRINITY_DN30333_c2_g1_i5.p2
TRINITY_DN30333_c2_g4_i2	60S ribosomal protein L28-1-like [Chenopodium quinoa]	12.9973	17.1277	18.2983	8.906	0.61935	0.420148	0.381128	0.930887	0.0988278	0.0333411	TRINITY_DN30333_c2_g4_i2.p1
TRINITY_DN30333_c2_g4_i3	60S ribosomal protein L28-1-like [Chenopodium quinoa]	9.617	22.045	47.2493	16.3393	0.0858082	4.08469e-06	0.0441122	0.0623122	0.754559	0.0048994	TRINITY_DN30333_c2_g4_i3.p1
TRINITY_DN30333_c2_g4_i4	60S ribosomal protein L28-1-like [Chenopodium quinoa]	1.41567	2.78267	3.76933	2.044	0.21282	0.0556084		0.560489	0.765386	0.358519	TRINITY_DN30333_c2_g4_i4.p1
TRINITY_DN30333_c2_g4_i5	60S ribosomal protein L28-1-like [Chenopodium quinoa]	8.471	11.8527	15.94	8.135	0.55368	0.106781	0.829141	0.416886	0.555346	0.0820618	TRINITY_DN30333_c2_g4_i5.p1
TRINITY_DN30333_c2_g4_i6	60S ribosomal protein L28-1-like [Chenopodium quinoa]	18.8117	34.0677	48.8873	22.459	0.165916	0.00285005	0.307477	0.301753	0.512255	0.0433406	TRINITY_DN30333_c2_g4_i6.p1
TRINITY_DN30333_c2_g4_i7	60S ribosomal protein L28-1-like [Chenopodium quinoa]	1.17767	0.634	0.821667	0.960333	0.138727	0.272141	0.967288	0.690072	0.235108	0.436915	TRINITY_DN30333_c2_g4_i7.p1
TRINITY_DN30333_c2_g1_i4	60S ribosomal protein L28-2-like [Nelumbo nucifera]	9.25967	19.3297	35.848	11.5793	0.157128	0.000290785	0.328058	0.180925	0.394428	0.00348273	TRINITY_DN30333_c2_g1_i4.p1
TRINITY_DN30333_c2_g1_i8	60S ribosomal protein L28-2-like [Nelumbo nucifera]	15.1193	35.3323	78.3693	27.6983	0.0628922	7.7734e-07	0.021867	0.0332542	0.81751	0.00161489	TRINITY_DN30333_c2_g1_i8.p1
TRINITY_DN25590_c0_g1_i1	60S ribosomal protein L3 [Nicotiana attenuata]	18.491	41.5097	73.9647	32.396	0.0563646	1.26257e-05	0.0254006	0.0949674	0.800911	0.0142214	TRINITY_DN25590_c0_g1_i1.p1
TRINITY_DN25590_c0_g1_i2	60S ribosomal protein L3 [Nicotiana attenuata]	7.02633	16.8363	29.83	13.478	0.033209	4.22952e-06	0.0105962	0.0913186	0.873073	0.0208996	TRINITY_DN25590_c0_g1_i2.p1
TRINITY_DN25590_c0_g1_i3	60S ribosomal protein L3 [Nicotiana attenuata]	75.3097	161.393	299.687	138.776	0.0692008	1.46254e-05	0.0137937	0.0752762	0.959017	0.0315924	TRINITY_DN25590_c0_g1_i3.p1
TRINITY_DN25590_c0_g1_i6	60S ribosomal protein L3 [Nicotiana attenuata]	2.56833	8.12367	13.1867	3.747	0.00282515	4.55815e-07	0.234001	0.12603	0.0633461	0.000381449	TRINITY_DN25590_c0_g1_i6.p1
TRINITY_DN25590_c0_g1_i8	60S ribosomal protein L3 [Nicotiana attenuata]	0.730667	2.122	3.26067	1.148	0.031896	0.000729491	0.352441	0.291216	0.29978	0.0453004	TRINITY_DN25590_c0_g1_i8.p1
TRINITY_DN25590_c0_g1_i4	60S ribosomal protein L3 [Spinacia oleracea]	3.44867	7.48767	15	6.272	0.167207	0.000384389	0.07775	0.117276	0.975308	0.0491771	TRINITY_DN25590_c0_g1_i4.p1
TRINITY_DN31546_c0_g2_i3	60S ribosomal protein L30 [Chenopodium quinoa]	6.45767	46.1983	119.668	26.95	0.000371375	4.40904e-12	8.46208e-05	0.0502607	0.480136	0.000587889	TRINITY_DN31546_c0_g2_i3.p1
TRINITY_DN31546_c0_g2_i9	60S ribosomal protein L30 [Chenopodium quinoa]	33.7543	47.594	71.8293	34.7797	0.524705	0.026398	0.705249	0.195027	0.612184	0.0200716	TRINITY_DN31546_c0_g2_i9.p1
TRINITY_DN26072_c1_g2_i1	60S ribosomal protein L31 [Gossypium hirsutum]	42.4203	96.772	190.031	62.4497	0.0491876	2.31297e-06	0.09833	0.0526194	0.413013	0.000487389	TRINITY_DN26072_c1_g2_i1.p1
TRINITY_DN26072_c1_g2_i2	60S ribosomal protein L31 [Gossypium hirsutum]	39.2947	60.84	129.218	48.8267	0.353733	0.000375338	0.282373	0.028015	0.866377	0.00531632	TRINITY_DN26072_c1_g2_i2.p1
TRINITY_DN26072_c1_g2_i4	60S ribosomal protein L31 [Gossypium hirsutum]	0.00666667	0.402333	1.96667	1.62333			7.39427e-05		0.153329	0.958103	TRINITY_DN26072_c1_g2_i4.p1
TRINITY_DN26072_c1_g2_i5	60S ribosomal protein L31 [Gossypium hirsutum]	2.83367	5.365	12.2273	1.55633	0.258173	0.00108868	0.465533	0.0212638	0.0869641	0.00109584	TRINITY_DN26072_c1_g2_i5.p1
TRINITY_DN22431_c0_g2_i3	60S ribosomal protein L32-1 [Manihot esculenta]	0.784667	1.91267	1.78667	0.512667	0.0725416	0.0932679		0.775444	0.0173044	0.0345132	TRINITY_DN22431_c0_g2_i3.p1
TRINITY_DN22431_c0_g1_i3	60S ribosomal protein L32-1 [Nelumbo nucifera]	0.993667	1.76933	0.839	0.885667	0.316032			0.102408	0.271935		TRINITY_DN22431_c0_g1_i3.p1
TRINITY_DN22431_c0_g1_i1	60S ribosomal protein L32-1 [Vigna radiata var. radiata]	0.701667	1.03867	3.111	1.47		0.00496776		0.0216964		0.286261	TRINITY_DN22431_c0_g1_i1.p1
TRINITY_DN22431_c0_g1_i4	60S ribosomal protein L32-1 [Vigna radiata var. radiata]	0.286	0.442	1.113	0.283							TRINITY_DN22431_c0_g1_i4.p1
TRINITY_DN22431_c0_g1_i5	60S ribosomal protein L32-1 [Vigna radiata var. radiata]	8.75267	21.5747	36.7697	11.4713	0.0333878	8.82959e-06	0.285301	0.110609	0.167551	0.000200246	TRINITY_DN22431_c0_g1_i5.p1
TRINITY_DN22431_c0_g1_i6	60S ribosomal protein L32-1 [Vigna radiata var. radiata]	10.533	17.7967	32.282	8.877	0.270806	0.00136637	0.863489	0.102026	0.152339	0.000250565	TRINITY_DN22431_c0_g1_i6.p1
TRINITY_DN22431_c0_g1_i8	60S ribosomal protein L32-1 [Vigna radiata var. radiata]	37.4897	64.9827	126.636	47.744	0.203146	0.000139777	0.249229	0.0430546	0.661313	0.00428706	TRINITY_DN22431_c0_g1_i8.p1
TRINITY_DN22431_c0_g2_i1	60S ribosomal protein L32-1-like [Juglans regia]	0	0.161667	1.75033	0.571667		1.00975e-09		0.000236766		0.100791	TRINITY_DN22431_c0_g2_i1.p1
TRINITY_DN22431_c0_g2_i4	60S ribosomal protein L32-1-like [Juglans regia]	38.2453	82.934	157.397	74.7147	0.0792245	1.04202e-05	0.0099346	0.0778475	0.890048	0.0335837	TRINITY_DN22431_c0_g2_i4.p1
TRINITY_DN22431_c0_g1_i2	60S ribosomal protein L32-1-like [Nelumbo nucifera]	0.988333	1.05833	1.51167	0.853333							TRINITY_DN22431_c0_g1_i2.p1
TRINITY_DN25141_c1_g2_i1	60S ribosomal protein L34 [Arachis duranensis]	25.255	42.0797	69.7153	30.6363	0.252014	0.00236507	0.347841	0.127398	0.622604	0.0191615	TRINITY_DN25141_c1_g2_i1.p1
TRINITY_DN25141_c1_g2_i6	60S ribosomal protein L34 [Arachis duranensis]	1.567	0.984333	3.51767	2.25933	0.306478	0.0451819	0.27463	0.0176489	0.0930178	0.421987	TRINITY_DN25141_c1_g2_i6.p1
TRINITY_DN25141_c1_g2_i7	60S ribosomal protein L34 [Arachis duranensis]	0.846667	1.825	2.15767	0.888333	0.144911	0.0338596	0.817208	0.760891	0.235333	0.0879015	TRINITY_DN25141_c1_g2_i7.p1
TRINITY_DN25141_c1_g1_i8	60S ribosomal protein L34 [Vigna radiata var. radiata]	6.02333	24.1873	45.1503	19.6907	0.00219004	1.4433e-09	0.000211591	0.0817857	0.858983	0.0116453	TRINITY_DN25141_c1_g1_i8.p1
TRINITY_DN25141_c1_g2_i8	60S ribosomal protein L34 [Vigna radiata var. radiata]	5.37667	21.615	50.098	16.4473	0.00152941	7.49105e-11	0.000534289	0.014589	0.759605	0.000786113	TRINITY_DN25141_c1_g2_i8.p1
TRINITY_DN25141_c1_g3_i3	60S ribosomal protein L34 [Vigna radiata var. radiata]	11.5873	47.645	83.801	26.5823	0.000942192	6.46389e-10	0.00290996	0.110064	0.229688	0.00015868	TRINITY_DN25141_c1_g3_i3.p1
TRINITY_DN25141_c1_g3_i5	60S ribosomal protein L34 [Vigna radiata var. radiata]	14.1343	58.86	102.043	28.6753	0.000719724	3.31427e-10	0.00877473	0.117369	0.107689	1.7082e-05	TRINITY_DN25141_c1_g3_i5.p1
TRINITY_DN25141_c1_g3_i1	60S ribosomal protein L34-like [Nicotiana tabacum]	19.5187	69.8833	135.089	35.3527	0.00268106	7.4168e-09	0.0414143	0.0599948	0.128089	1.8439e-05	TRINITY_DN25141_c1_g3_i1.p1
TRINITY_DN26777_c1_g1_i2	60S ribosomal protein L35 [Carica papaya]	1.48733	3.696	4.919	1.389	0.0228044	0.000441919	0.938406	0.368009	0.0185727	0.000404416	TRINITY_DN26777_c1_g1_i2.p1
TRINITY_DN26777_c1_g1_i3	60S ribosomal protein L35 [Carica papaya]	54.318	177.651	311.32	105.977	0.00440433	2.28827e-08	0.00929208	0.11248	0.289206	0.000367972	TRINITY_DN26777_c1_g1_i3.p1
TRINITY_DN26777_c1_g3_i2	60S ribosomal protein L35 [Carica papaya]	45.2303	112.876	192.967	58.2953	0.0210857	2.37571e-06	0.25087	0.0927236	0.109324	4.19961e-05	TRINITY_DN26777_c1_g3_i2.p1
TRINITY_DN23851_c0_g2_i1	60S ribosomal protein L35a-1 [Arachis ipaensis]	42.8817	65.181	123.976	52.6297	0.371147	0.00129679	0.312593	0.0536665	0.852491	0.0138822	TRINITY_DN23851_c0_g2_i1.p1
TRINITY_DN23851_c0_g2_i2	60S ribosomal protein L35a-1 [Arachis ipaensis]	6.385	13.1203	21.6827	6.70867	0.119967	0.0020116	0.681277	0.185209	0.179097	0.00358868	TRINITY_DN23851_c0_g2_i2.p2
TRINITY_DN23851_c0_g4_i2	60S ribosomal protein L35a-1 [Arachis ipaensis]	0.559	2.141	2.152	0.871333	0.00298809	0.00076583	0.206919	0.900469	0.0752383	0.0576451	TRINITY_DN23851_c0_g4_i2.p1
TRINITY_DN23851_c0_g4_i3	60S ribosomal protein L35a-1 [Arachis ipaensis]	0.451	1.178	2.01767	0.416667	0.0468123	0.000339137	0.924036	0.138121	0.128863	0.0119808	TRINITY_DN23851_c0_g4_i3.p1
TRINITY_DN23851_c0_g4_i4	60S ribosomal protein L35a-1 [Arachis ipaensis]	22.9963	67.8377	133.138	51.0453	0.0115199	1.29294e-07	0.00336519	0.0681828	0.759124	0.00789309	TRINITY_DN23851_c0_g4_i4.p2
TRINITY_DN73857_c0_g1_i1	60S ribosomal protein L35-like [Quercus suber]	0.0523333	0.423	0	0							TRINITY_DN73857_c0_g1_i1.p1
TRINITY_DN31184_c1_g3_i16	60S ribosomal protein L36-2 [Morus notabilis]	6.97767	12.954	22.7543	12.765	0.279981	0.00449691	0.0753983	0.205219	0.770198	0.261124	TRINITY_DN31184_c1_g3_i16.p1
TRINITY_DN31184_c1_g3_i17	60S ribosomal protein L36-2 [Morus notabilis]	215.262	250.522	419.783	221.659	0.905961	0.0439898	0.714463	0.0890031	0.968659	0.0595029	TRINITY_DN31184_c1_g3_i17.p1
TRINITY_DN31184_c1_g6_i1	60S ribosomal protein L36-2 [Morus notabilis]	45.9687	47.9907	79.77	50.482	0.863649	0.0995471	0.538312	0.0877235	0.556159	0.275998	TRINITY_DN31184_c1_g6_i1.p1
TRINITY_DN25084_c0_g1_i7	60S ribosomal protein L36a/L44 [Populus trichocarpa]	6.32533	27.4517	50.3043	10.7103	0.000950424	3.44969e-10	0.0760234	0.0911385	0.0357426	2.79458e-07	TRINITY_DN25084_c0_g1_i7.p1
TRINITY_DN25084_c0_g1_i8	60S ribosomal protein L36a/L44 [Populus trichocarpa]	1.062	5.251	6.444	1.73133	0.00287094	0.000183254		0.705689	0.0415001	0.00785789	TRINITY_DN25084_c0_g1_i8.p1
TRINITY_DN21466_c0_g1_i4	60S ribosomal protein L38-like [Lactuca sativa]	1.199	3.14033	4.023	1.61767	0.0478517	0.00412572	0.610704	0.548673	0.301184	0.129185	TRINITY_DN21466_c0_g1_i4.p1
TRINITY_DN21466_c0_g1_i6	60S ribosomal protein L38-like [Lactuca sativa]	18.16	25.591	40.2857	21.723	0.524153	0.0224576	0.420953	0.18785	0.947691	0.112216	TRINITY_DN21466_c0_g1_i6.p1
TRINITY_DN30630_c1_g4_i1	60S ribosomal protein L4 [Cucurbita moschata]	27.4837	43.6097	70.55	38.4717	0.280325	0.00379491	0.131583	0.103512	0.871622	0.11141	TRINITY_DN30630_c1_g4_i1.p1
TRINITY_DN30630_c1_g4_i2	60S ribosomal protein L4 [Cucurbita moschata]	4.90267	6.85067	6.18333	6.08	0.574276	0.732731	0.568762	0.665824	0.865026	0.711428	TRINITY_DN30630_c1_g4_i2.p1
TRINITY_DN30630_c1_g4_i3	60S ribosomal protein L4 [Cucurbita moschata]	21.0277	30.981	49.3337	27.0157	0.419437	0.00688692	0.221303	0.149153	0.94993	0.0789322	TRINITY_DN30630_c1_g4_i3.p1
TRINITY_DN30630_c1_g4_i5	60S ribosomal protein L4 [Cucurbita moschata]	27.1273	38.6373	65.339	31.8527	0.465619	0.0072007	0.363947	0.107115	0.902206	0.035112	TRINITY_DN30630_c1_g4_i5.p1
TRINITY_DN30630_c1_g4_i7	60S ribosomal protein L4 [Cucurbita moschata]	19.433	28.7363	44.1613	24.7883	0.413319	0.0114148	0.239868	0.17228	0.961983	0.1082	TRINITY_DN30630_c1_g4_i7.p1
TRINITY_DN30630_c1_g4_i8	60S ribosomal protein L4 [Cucurbita moschata]	18.8683	33.0433	54.564	22.442	0.205223	0.000862339	0.354202	0.162941	0.485702	0.00691188	TRINITY_DN30630_c1_g4_i8.p1
TRINITY_DN30630_c1_g4_i6	60S ribosomal protein L4 [Morus notabilis]	11.6997	15.916	24.074	14.5443	0.563602	0.0437431	0.288331	0.194877	0.792347	0.264323	TRINITY_DN30630_c1_g4_i6.p1
TRINITY_DN30630_c1_g4_i4	60S ribosomal protein L4 [Ziziphus jujuba]	11.7517	13.911	25.3483	13.654	0.852424	0.0300412	0.367294	0.0682827	0.614353	0.189056	TRINITY_DN30630_c1_g4_i4.p1
TRINITY_DN27817_c1_g1_i1	60S ribosomal protein L44 [Theobroma cacao]	2.419	53.2067	16.059	9.94533	6.62984e-06	6.20839e-05	0.00414023	0.0272055	0.00974023	0.385062	TRINITY_DN27817_c1_g1_i1.p1
TRINITY_DN27817_c1_g1_i2	60S ribosomal protein L44 [Theobroma cacao]	0.656667	9.43433	3.59	3.00167	0.00622913	0.0119169	0.0331907	0.141958	0.167319	0.9167	TRINITY_DN27817_c1_g1_i2.p1
TRINITY_DN6006_c0_g1_i1	60S ribosomal protein L44-like [Chenopodium quinoa]	0.962	0.222333	0	0.291667							TRINITY_DN6006_c0_g1_i1.p1
TRINITY_DN6006_c0_g1_i2	60S ribosomal protein L44-like [Chenopodium quinoa]	0.632	0.135333	0.027	0.132333							TRINITY_DN6006_c0_g1_i2.p1
TRINITY_DN25084_c0_g1_i12	60S ribosomal protein L44-like [Helianthus annuus]	0.0623333	1.74167	2.18333	0.576	0.000116893	1.17306e-06		0.69177	0.0803104	0.0145268	TRINITY_DN25084_c0_g1_i12.p1
TRINITY_DN25084_c0_g2_i1	60S ribosomal protein L44-like [Lactuca sativa]	37.162	151.262	270.254	81.8103	0.000823376	4.20966e-10	0.0029579	0.104477	0.191637	7.01735e-05	TRINITY_DN25084_c0_g2_i1.p2
TRINITY_DN25084_c0_g2_i5	60S ribosomal protein L44-like [Lactuca sativa]	77.103	176.774	290.53	112.103	0.0454301	2.5983e-05	0.11613	0.145854	0.360389	0.0027763	TRINITY_DN25084_c0_g2_i5.p2
TRINITY_DN32185_c2_g1_i8	60S ribosomal protein L5 [Herrania umbratica]	1.34433	1.909	2.78	1.94633							TRINITY_DN32185_c2_g1_i8.p1
TRINITY_DN32185_c2_g1_i25	60S ribosomal protein L5 [Juglans regia]	0	0.369333	0.220667	0							TRINITY_DN32185_c2_g1_i25.p1
TRINITY_DN32185_c2_g1_i26	60S ribosomal protein L5 [Juglans regia]	32.3053	59.3643	109.254	47.393	0.13659	8.40596e-05	0.0843365	0.0498425	0.883137	0.015083	TRINITY_DN32185_c2_g1_i26.p1
TRINITY_DN32185_c2_g1_i4	60S ribosomal protein L5 [Juglans regia]	28.0863	35.283	64.041	33.851	0.697566	0.0117695	0.301161	0.056933	0.70025	0.0979363	TRINITY_DN32185_c2_g1_i4.p1
TRINITY_DN32185_c2_g1_i6	60S ribosomal protein L5 [Juglans regia]	13.1653	32.663	47.3327	16.649	0.0362026	0.000117013	0.311152	0.264197	0.131033	0.000415517	TRINITY_DN32185_c2_g1_i6.p1
TRINITY_DN32185_c2_g1_i19	60S ribosomal protein L5 [Nelumbo nucifera]	2.455	0	0	5.63333	4.25285e-06	2.578e-06	0.217863		2.92752e-15	1.87564e-16	TRINITY_DN32185_c2_g1_i19.p1
TRINITY_DN32185_c2_g1_i9	60S ribosomal protein L5 [Nelumbo nucifera]	49.4027	70.05	109.763	46.1313	0.44325	0.0106979	0.861297	0.127397	0.405829	0.00669755	TRINITY_DN32185_c2_g1_i9.p1
TRINITY_DN32185_c2_g1_i14	60S ribosomal protein L5 [Prunus avium]	5.44733	5.4	8.64667	1.64267	0.841474	0.346907	0.0222876	0.181376	0.0115946	1.73464e-05	TRINITY_DN32185_c2_g1_i14.p1
TRINITY_DN32185_c2_g1_i28	60S ribosomal protein L5 [Prunus avium]	1.42167	2.887	2.90533	1.67267	0.206563	0.178388	0.60406	0.922854	0.32604	0.325465	TRINITY_DN32185_c2_g1_i28.p1
TRINITY_DN32185_c2_g1_i10	60S ribosomal protein L5-like [Nelumbo nucifera]	1.95767	1.18767	1.83033	1.91767	0.206032	0.724872	0.863633	0.421422	0.1934	0.645289	TRINITY_DN32185_c2_g1_i10.p1
TRINITY_DN32185_c2_g1_i22	60S ribosomal protein L5-like [Nelumbo nucifera]	18.321	21.6247	41.7407	21.536	0.828861	0.0208732	0.337356	0.0355938	0.573989	0.116008	TRINITY_DN32185_c2_g1_i22.p1
TRINITY_DN32185_c2_g1_i29	60S ribosomal protein L5-like [Phalaenopsis equestris]	0.145667	1.66667	2.492	0.908333	0.000351532	1.84513e-06	0.0501367	0.30936	0.440312	0.145616	TRINITY_DN32185_c2_g1_i29.p1
TRINITY_DN32185_c2_g1_i5	60S ribosomal protein L5-like [Phalaenopsis equestris]	31.8753	42.35	68.7357	34.3953	0.56943	0.0149905	0.519717	0.102466	0.873354	0.0468864	TRINITY_DN32185_c2_g1_i5.p1
TRINITY_DN24324_c0_g2_i2	60S ribosomal protein L6 [Ricinus communis]	76.2953	123.376	211.087	114.687	0.272449	0.00121832	0.0784563	0.0998636	0.79174	0.106074	TRINITY_DN24324_c0_g2_i2.p1
TRINITY_DN24324_c0_g4_i1	60S ribosomal protein L6 [Ricinus communis]	64.2947	95.2993	189.447	87.222	0.435264	0.000960481	0.167682	0.0545324	0.860511	0.0237607	TRINITY_DN24324_c0_g4_i1.p1
TRINITY_DN31821_c1_g2_i1	60S ribosomal protein L6, mitochondrial [Solanum pennellii]	18.031	28.8293	28.247	19.2653	0.26936	0.217081	0.617338	0.802059	0.385505	0.36616	TRINITY_DN31821_c1_g2_i1.p1
TRINITY_DN31821_c1_g2_i2	60S ribosomal protein L6, mitochondrial [Solanum pennellii]	0.731	1.03967	0.448	0.877							TRINITY_DN31821_c1_g2_i2.p1
TRINITY_DN28205_c0_g2_i9	60S ribosomal protein L7-1-like [Chenopodium quinoa]	1.56433	1.17	0.733333	0.078							TRINITY_DN28205_c0_g2_i9.p1
TRINITY_DN28205_c0_g2_i14	60S ribosomal protein L7-2 [Beta vulgaris subsp. vulgaris]	0.454667	1.387	0.691	0.512667	0.0545086	0.549868	0.726264	0.127992	0.0827094	0.778405	TRINITY_DN28205_c0_g2_i14.p2
TRINITY_DN28205_c0_g2_i2	60S ribosomal protein L7-2 [Beta vulgaris subsp. vulgaris]	14.7857	26.483	29.519	15.543	0.1417	0.0327933	0.73037	0.794507	0.200677	0.0680401	TRINITY_DN28205_c0_g2_i2.p1
TRINITY_DN28205_c0_g2_i3	60S ribosomal protein L7-2 [Beta vulgaris subsp. vulgaris]	2.56267	2.23233	2.79133	1.40433	0.6001	0.979218	0.260958	0.678924	0.520885	0.213513	TRINITY_DN28205_c0_g2_i3.p1
TRINITY_DN28205_c0_g2_i6	60S ribosomal protein L7-2 [Beta vulgaris subsp. vulgaris]	1.342	2.66	2.06333	2.18	0.179713	0.428036	0.232021	0.455433	0.874394	0.684787	TRINITY_DN28205_c0_g2_i6.p1
TRINITY_DN28205_c0_g2_i7	60S ribosomal protein L7-2 [Beta vulgaris subsp. vulgaris]	14.9477	27.959	39.128	17.7183	0.128686	0.00281592	0.344602	0.32267	0.349563	0.0166272	TRINITY_DN28205_c0_g2_i7.p1
TRINITY_DN25943_c0_g1_i2	60S ribosomal protein L7-2-like [Sesamum indicum]	87.4523	157.482	293.927	112.095	0.192894	0.000102606	0.224415	0.0705677	0.605809	0.00210352	TRINITY_DN25943_c0_g1_i2.p1
TRINITY_DN25943_c0_g1_i3	60S ribosomal protein L7-2-like [Sesamum indicum]	2.64467	27.9983	52.0237	16.0223	0.000237996	2.83657e-07	0.000467838	0.0779271	0.262568	5.35288e-05	TRINITY_DN25943_c0_g1_i3.p1
TRINITY_DN25943_c0_g1_i4	60S ribosomal protein L7-4 [Quercus suber]	15.7697	29.9527	60.132	21.399	0.122328	1.80276e-05	0.141664	0.0324813	0.606322	0.00111908	TRINITY_DN25943_c0_g1_i4.p1
TRINITY_DN25943_c0_g1_i5	60S ribosomal protein L7-4 [Quercus suber]	0.294333	0.447	0.712	0.221667	0.461537	0.0686592		0.334169	0.230616	0.0272662	TRINITY_DN25943_c0_g1_i5.p1
TRINITY_DN25943_c0_g1_i7	60S ribosomal protein L7-4 [Quercus suber]	0.391	2.33333	2.37467	1.227	0.0155224	0.00996818	0.0742152	0.946052	0.162107	0.10671	TRINITY_DN25943_c0_g1_i7.p1
TRINITY_DN30415_c2_g1_i3	60S ribosomal protein L7a-1-like [Gossypium arboreum]	0.654667	1.60733	3.40533	0.964333	0.0625311	5.9877e-05	0.350183	0.0439045	0.387658	0.00770272	TRINITY_DN30415_c2_g1_i3.p1
TRINITY_DN30415_c2_g1_i5	60S ribosomal protein L7a-1-like [Gossypium arboreum]	0.592333	2.501	3.03367	0.839333	0.00156344	0.000100443		0.669911	0.0290117	0.00570506	TRINITY_DN30415_c2_g1_i5.p1
TRINITY_DN30415_c2_g1_i9	60S ribosomal protein L7a-1-like [Gossypium arboreum]	73.864	158.849	304.241	126.254	0.0843649	1.81586e-05	0.0285289	0.0853647	0.862466	0.0149103	TRINITY_DN30415_c2_g1_i9.p1
TRINITY_DN26820_c0_g3_i2	60S ribosomal protein L8 [Cucurbita moschata]	122.161	203.073	310.174	170.412	0.229296	0.00278107	0.118322	0.186899	0.97964	0.104082	TRINITY_DN26820_c0_g3_i2.p1
TRINITY_DN33009_c1_g1_i2	60S ribosomal protein L9-like [Gossypium raimondii]	52.7283	92.8853	190.003	85.9153	0.220998	7.74735e-05	0.0451642	0.047528	0.816933	0.0254507	TRINITY_DN33009_c1_g1_i2.p1
TRINITY_DN26193_c0_g1_i1	60S ribosomal protein L9-like [Momordica charantia]	23.2403	34.2467	50.1277	22.8847	0.380955	0.0179482	0.757233	0.200918	0.413936	0.0172908	TRINITY_DN26193_c0_g1_i1.p1
TRINITY_DN25978_c3_g2_i1	65-kDa microtubule-associated protein 1 [Beta vulgaris subsp. vulgaris]	0.941667	10.259	14.057	4.98433	0.00180316	0.00017116	0.0118975	0.380863	0.187692	0.017058	TRINITY_DN25978_c3_g2_i1.p1
TRINITY_DN25978_c3_g2_i3	65-kDa microtubule-associated protein 1 [Beta vulgaris subsp. vulgaris]	0	0.217667	0.563333	0.0633333							TRINITY_DN25978_c3_g2_i3.p1
TRINITY_DN25978_c3_g2_i4	65-kDa microtubule-associated protein 1 [Beta vulgaris subsp. vulgaris]	0.836333	12.9227	15.8787	4.726	4.25869e-09	1.98565e-12	0.000115864	0.573511	0.0362791	0.00420328	TRINITY_DN25978_c3_g2_i4.p1
TRINITY_DN25978_c3_g3_i1	65-kDa microtubule-associated protein 1 [Beta vulgaris subsp. vulgaris]	6.912	77.9117	122.037	21.588	3.72041e-09	3.84763e-16	0.000576837	0.145172	0.00133329	7.93184e-08	TRINITY_DN25978_c3_g3_i1.p1
TRINITY_DN25978_c3_g3_i2	65-kDa microtubule-associated protein 1 [Beta vulgaris subsp. vulgaris]	1.04567	7.991	13.3857	2.28567	1.68774e-05	1.11718e-09		0.122021	0.0331582	0.000445959	TRINITY_DN25978_c3_g3_i2.p1
TRINITY_DN32366_c0_g1_i2	65-kDa microtubule-associated protein 1 [Beta vulgaris subsp. vulgaris]	0.0826667	2.41233	2.56567	0.646	1.58185e-07	2.60384e-09		0.992009	0.039511	0.0224446	TRINITY_DN32366_c0_g1_i2.p1
TRINITY_DN32366_c0_g1_i28	65-kDa microtubule-associated protein 1 [Beta vulgaris subsp. vulgaris]	1.04033	16.355	21.941	3.82067	8.24e-11	2.65597e-16	0.000871248	0.345633	0.000119539	3.56462e-08	TRINITY_DN32366_c0_g1_i28.p1
TRINITY_DN32366_c0_g1_i29	65-kDa microtubule-associated protein 1 [Beta vulgaris subsp. vulgaris]	0.224333	10.7027	12.6303	1.272	4.10078e-10	3.4867e-13	0.00557745	0.654735	8.22719e-07	1.05879e-09	TRINITY_DN32366_c0_g1_i29.p1
TRINITY_DN32366_c0_g1_i7	65-kDa microtubule-associated protein 1 [Beta vulgaris subsp. vulgaris]	0.0716667	3.70367	3.834	0.708333	6.27703e-08	1.04762e-09		0.972305	0.00770506	0.00390102	TRINITY_DN32366_c0_g1_i7.p1
TRINITY_DN32366_c0_g1_i14	65-kDa microtubule-associated protein 1 [Morus notabilis]	0.229333	2.624	5.95933	0	0.000393855	1.74952e-07		0.0790515	4.01177e-07	2.87347e-10	TRINITY_DN32366_c0_g1_i14.p1
TRINITY_DN32366_c0_g1_i17	65-kDa microtubule-associated protein 1 [Morus notabilis]	0.165333	7.932	10.13	1.64867	1.6516e-07	2.30405e-11		0.601289	0.0190245	0.00172352	TRINITY_DN32366_c0_g1_i17.p1
TRINITY_DN27298_c4_g2_i1	65-kDa microtubule-associated protein 1 [Spinacia oleracea]	0.076	1.576	5.51767	0.393		1.47166e-10		0.00561301		0.000286513	TRINITY_DN27298_c4_g2_i1.p1
TRINITY_DN32366_c0_g1_i26	65-kDa microtubule-associated protein 1 [Spinacia oleracea]	6.16433	80.207	131.292	20.28	4.42127e-10	2.7262e-18	0.000326171	0.100403	0.000390558	1.51487e-09	TRINITY_DN32366_c0_g1_i26.p1
TRINITY_DN27298_c4_g3_i1	65-kDa microtubule-associated protein 1, partial [Jatropha curcas]	0.670333	34.8313	41.7767	5.33533	1.88335e-17	7.84798e-25	4.43451e-06	0.618792	9.09558e-07	1.27964e-10	TRINITY_DN27298_c4_g3_i1.p1
TRINITY_DN27298_c4_g4_i1	65-kDa microtubule-associated protein 1, partial [Jatropha curcas]	1.00467	33.0857	39.6897	9.22367	2.11401e-14	3.38946e-20	5.28882e-07	0.601721	0.00144988	1.46307e-05	TRINITY_DN27298_c4_g4_i1.p1
TRINITY_DN27298_c4_g4_i2	65-kDa microtubule-associated protein 1, partial [Jatropha curcas]	1.443	15.3457	20.9493	5.84367	2.24891e-07	1.30141e-11	0.000405824	0.34728	0.0230391	0.000201959	TRINITY_DN27298_c4_g4_i2.p1
TRINITY_DN32338_c0_g3_i5	65-kDa microtubule-associated protein 1-like [Chenopodium quinoa]	1.14867	49.1113	64.518	8.07833	1.64332e-13	2.48373e-19	0.000213772	0.417771	3.38728e-05	3.12704e-08	TRINITY_DN32338_c0_g3_i5.p1
TRINITY_DN32366_c0_g1_i13	65-kDa microtubule-associated protein 1-like [Chenopodium quinoa]	0.532	0.0106667	1.07133	0.0323333		0.168759		6.57261e-08		6.94516e-06	TRINITY_DN32366_c0_g1_i13.p1
TRINITY_DN32366_c0_g1_i16	65-kDa microtubule-associated protein 1-like [Chenopodium quinoa]	0.707333	1.453	1.07033	0.934	0.176759	0.57157	0.684983	0.535534	0.58702	0.941471	TRINITY_DN32366_c0_g1_i16.p1
TRINITY_DN32366_c0_g1_i19	65-kDa microtubule-associated protein 1-like [Chenopodium quinoa]	0.529	0.615	0.506	0.368	0.919196	0.946308	1	0.776354	0.895296	0.973058	TRINITY_DN32366_c0_g1_i19.p1
TRINITY_DN32366_c0_g1_i21	65-kDa microtubule-associated protein 1-like [Chenopodium quinoa]	1.54833	1.56133	1.311	0.903	0.833793	0.731664	0.462927	0.773462	0.516002	0.834875	TRINITY_DN32366_c0_g1_i21.p1
TRINITY_DN32366_c0_g1_i24	65-kDa microtubule-associated protein 1-like [Chenopodium quinoa]	0.634667	1.92733	0.859333	2.22067	0.0259046	0.645779	0.00627225	0.0228315	0.5823	0.0118088	TRINITY_DN32366_c0_g1_i24.p1
TRINITY_DN32366_c0_g1_i3	65-kDa microtubule-associated protein 1-like [Chenopodium quinoa]	0.955333	1.474	1.12733	2.24067	0.488179	0.880334	0.0817122	0.476681	0.2792	0.0929578	TRINITY_DN32366_c0_g1_i3.p1
[truncated: 60,041 more rows]

## Sheet: Table S3
Table S3. Species distribution of the top BLAST hits for assembled Nepenthes x ventrata transcripts
							Distribution of the top BLAST hits for transcripts according to plant species (a) and orders (b).
Species name	Transcript number	%	Taxonomy
Adinandra angustifolia	3	0.00483582	Asterids; Ericales; Pentaphylacaceae
Aegilops tauschii	9	0.0145075	Liliopsida; Petrosaviidae; commelinids; Poales; Poaceae; BOP clade; Pooideae; Triticodae; Triticeae; Triticinae; Aegilops
Althaea officinalis	1	0.00161194	Rosids; malvids; Malvales; Malvaceae; Malvoideae
Amborella trichopoda	70	0.112836	Amborellales; Amborellaceae; Amborella
Ambrosia trifida	3	0.00483582	Asterids; campanulids; Asterales; Asteraceae; Asteroideae; Heliantheae alliance; Heliantheae; Ambrosia
Ananas comosus	53	0.0854329	Liliopsida; Petrosaviidae; commelinids; Poales; Bromeliaceae; Bromelioideae; Ananas
Arabidopsis lyrata	67	0.108	Rosids; malvids; Brassicales; Brassicaceae; Camelineae; Arabidopsis
Arabidopsis thaliana	88	0.141851	Rosids; malvids; Brassicales; Brassicaceae; Camelineae; Arabidopsis
Arachis duranensis	96	0.154746	Rosids; fabids; Fabales; Fabaceae; Papilionoideae; 50 kb inversion clade; dalbergioids sensu lato; Dalbergieae; Pterocarpus clade; Arachis
Arachis ipaensis	234	0.377194	Rosids; fabids; Fabales; Fabaceae; Papilionoideae; 50 kb inversion clade; dalbergioids sensu lato; Dalbergieae; Pterocarpus clade; Arachis
Aristolochia contorta	2	0.00322388	Magnoliidae; Piperales; Aristolochiaceae; Aristolochia
Asclepias syriaca	3	0.00483582	Asterids; lamiids; Gentianales; Apocynaceae; Asclepiadoideae; Asclepiadeae; Asclepiadinae; Asclepias
Asparagus officinalis	45	0.0725374	Liliopsida; Petrosaviidae; Asparagales; Asparagaceae; Asparagoideae; Asparagus
Averrhoa carambola	1	0.00161194	Rosids; fabids; Oxalidales; Oxalidaceae; Averrhoa
Beta vulgaris	6898	11.1192	Caryophyllales; Chenopodiaceae; Betoideae; Beta
Brachypodium distachyon	9	0.0145075	Liliopsida; Petrosaviidae; commelinids; Poales; Poaceae; BOP clade; Pooideae; Brachypodieae; Brachypodium
Brassica napus	43	0.0693135	Rosids; malvids; Brassicales; Brassicaceae; Brassiceae; Brassica
Brassica oleracea	20	0.0322388	Rosids; malvids; Brassicales; Brassicaceae; Brassiceae; Brassica
Brassica rapa	9	0.0145075	Rosids; malvids; Brassicales; Brassicaceae; Brassiceae; Brassica
Cajanus cajan	184	0.296597	Rosids; fabids; Fabales; Fabaceae; Papilionoideae; 50 kb inversion clade; NPAAA clade; indigoferoid/millettioid clade; Phaseoleae; Cajanus
[truncated: 136 more rows]

[truncated: 3 more sheets: Table S4, Table S5, Table S6]
