# Supplementary material for: Nepenthes × ventrata Transcriptome Profiling Reveals a Similarity Between the Evolutionary Origins of Carnivorous Traps and Floral Organs
Source: Front Plant Sci. 2021 May 28;12:643137. doi: 10.3389/fpls.2021.643137 (PMC8194089; doi:10.3389/fpls.2021.643137)
Supplement: Supplementary Table 1 — Statistics of Nepenthes × ventrata transcriptome assembly. [file Data_Sheet_2.zip › Supplementary Tables S7-S16.XLS]

## Sheet: Supplementary
Nepenthes × ventrata transcriptome profiling reveals a similarity between the evolutionary origins of carnivorous traps and flowers
Anna V. Shchennikova*, Alexey V. Beletsky, Mikhail A. Filyushin, Maria A. Slugina, Eugeny V. Gruzdev, Andrey V. Mardanov, Elena Z. Kochieva, and Nikolai V. Ravin*
Institute of Bioengineering, Research Center of Biotechnology of the Russian Academy of Sciences, Moscow 119071, Russia
*Correspondence and requests for materials should be addressed to A.S. (email: shchennikova@yandex.ru) or N.R. (email: nravin@biengi.ac.ru)
Continuation: Supplementary Tables: Table S7 "GO enrichment and depletion in the assembled Nepenthes x ventrata transcriptomes". Table S8 "KEGG annotation of the assembled Nepenthes x ventrata transcripts". Table S9 "KEGG enrichment in the assembled Nepenthes x ventrata transcriptomes". Table S10 "PlantTFDB annotation of the assembled Nepenthes x ventrata transcripts". Table S11 "Differentially e…

## Sheet: Table S7
Table S7. GO enrichment and depletion in the assembled Nepenthes × ventrata transcriptomes
Designations: L - leaf, PP, YP and MP - early (primordial), young and mature pitcher, respectively
L vs PP											L vs PP											L vs PP											L vs PP											L vs YP
L vs PP: L-up; depleted											L vs PP: L-up; enriched											L vs PP: PP-up; depleted											L vs PP: PP-up; enriched											L vs YP: L-up; depleted
go_term	go_term id	number of DE genes with the go_term	number of genes with the go_term	% of DE genes with the go_term	% of genes with the go_term	over_represented_pvalue	under_represented_pvalue	over_represented_FDR	under_represented_FDR		go_term	go_term id	number of DE genes with the go_term	number of genes with the go_term	% of DE genes with the go_term	% of genes with the go_term	over_represented_pvalue	under_represented_pvalue	over_represented_FDR	gene_ids		go_term	go_term id	number of DE genes with the go_term	number of genes with the go_term	% of DE genes with the go_term	% of genes with the go_term	over_represented_pvalue	under_represented_pvalue	over_represented_FDR	under_represented_FDR		go_term	go_term id	number of DE genes with the go_term	number of genes with the go_term	% of DE genes with the go_term	% of genes with the go_term	over_represented_pvalue	under_represented_pvalue	over_represented_FDR	gene_ids		go_term	go_term id	number of DE genes with the go_term	number of genes with the go_term	% of DE genes with the go_term	% of genes with the go_term
CC nucleus	GO:0005634	385	13344	7.49319	13.7804	1	0	1	0		CC chloroplast	GO:0009507	510	4683	9.92604	4.83616	9.93e-65	1	8.26871e-61	TRINITY_DN20016_c0_g1_i1, TRINITY_DN20016_c0_g1_i2, TRINITY_DN20151_c0_g1_i1, TRINITY_DN20151_c0_g1_i8, TRINITY_DN20440_c0_g1_i1, TRINITY_DN20747_c0_g2_i3, TRINITY_DN21141_c0_g1_i1, TRINITY_DN21322_c0_g1_i4, TRINITY_DN21556_c0_g1_i4, TRINITY_DN21556_c0_g1_i7, TRINITY_DN21589_c0_g1_i2, TRINITY_DN21861_c0_g1_i2, TRINITY_DN22022_c1_g1_i1, TRINITY_DN22022_c1_g1_i9, TRINITY_DN22024_c0_g1_i1, TRINITY_D…		CC retrotransposon nucleocapsid	GO:0000943	17	1734	0.214782	1.79071	1	0	1	0		CC extracellular region	GO:0005576	300	1018	3.79027	1.05129	8.83781e-87	1	7.35925e-83	TRINITY_DN12402_c0_g1_i2, TRINITY_DN15431_c0_g1_i1, TRINITY_DN16022_c0_g1_i1, TRINITY_DN18215_c0_g1_i1, TRINITY_DN18663_c0_g1_i2, TRINITY_DN18748_c0_g1_i1, TRINITY_DN18789_c0_g1_i1, TRINITY_DN18869_c0_g1_i1, TRINITY_DN19577_c0_g1_i2, TRINITY_DN20172_c0_g1_i1, TRINITY_DN20469_c0_g2_i4, TRINITY_DN20500_c0_g1_i1, TRINITY_DN20600_c0_g1_i3, TRINITY_DN20836_c0_g1_i2, TRINITY_DN21064_c0_g1_i1, TRINITY_D…		MF structural constituent of ribosome	GO:0003735	10	766	0.124224	0.826803
CC nucleolus	GO:0005730	11	1416	0.214091	1.46231	1	0	1	0		BP oxidation-reduction process	GO:0055114	316	2412	6.15025	2.49089	1.3644e-57	1	5.68068e-54	TRINITY_DN17337_c0_g1_i3, TRINITY_DN21076_c0_g1_i1, TRINITY_DN21579_c0_g2_i1, TRINITY_DN21579_c1_g1_i1, TRINITY_DN21579_c1_g1_i3, TRINITY_DN21796_c0_g1_i1, TRINITY_DN22009_c0_g1_i3, TRINITY_DN22117_c0_g1_i3, TRINITY_DN22662_c1_g1_i1, TRINITY_DN22662_c1_g1_i2, TRINITY_DN22662_c1_g1_i3, TRINITY_DN22678_c0_g1_i1, TRINITY_DN22678_c0_g1_i4, TRINITY_DN22714_c3_g1_i1, TRINITY_DN22738_c0_g1_i1, TRINITY_D…		MF nucleic acid binding	GO:0003676	136	3579	1.71826	3.69605	1	0	1	0		MF DNA binding	GO:0003677	769	4496	9.71573	4.64305	8.34143e-84	1	3.47296e-80	TRINITY_DN16008_c0_g1_i1, TRINITY_DN17210_c0_g1_i1, TRINITY_DN17221_c0_g1_i2, TRINITY_DN17570_c0_g1_i1, TRINITY_DN18529_c0_g1_i2, TRINITY_DN19185_c0_g1_i1, TRINITY_DN19487_c0_g1_i1, TRINITY_DN19487_c0_g1_i2, TRINITY_DN19528_c0_g1_i1, TRINITY_DN19591_c0_g1_i1, TRINITY_DN19662_c0_g1_i1, TRINITY_DN19803_c0_g1_i1, TRINITY_DN19922_c0_g1_i4, TRINITY_DN19977_c0_g2_i1, TRINITY_DN20010_c1_g1_i2, TRINITY_D…		CC nucleus	GO:0005634	658	13098	8.17391	14.1377
MF RNA binding	GO:0003723	65	2972	1.26508	3.0692	1	0	1	0		CC integral component of membrane	GO:0016021	823	9708	16.0179	10.0255	1.73332e-55	1	4.81111e-52	TRINITY_DN16194_c0_g1_i1, TRINITY_DN20151_c0_g1_i1, TRINITY_DN20151_c0_g1_i8, TRINITY_DN20487_c0_g1_i1, TRINITY_DN20604_c0_g1_i1, TRINITY_DN20897_c0_g1_i1, TRINITY_DN21141_c0_g1_i1, TRINITY_DN21725_c0_g1_i3, TRINITY_DN21796_c0_g1_i1, TRINITY_DN21808_c0_g1_i1, TRINITY_DN21808_c0_g1_i2, TRINITY_DN21861_c0_g1_i2, TRINITY_DN21906_c0_g4_i1, TRINITY_DN22009_c0_g1_i3, TRINITY_DN22022_c1_g1_i1, TRINITY_D…		MF RNA binding	GO:0003723	115	2972	1.45294	3.0692	1	0	1	0		CC microtubule	GO:0005874	189	507	2.38787	0.523582	5.42758e-74	1	1.50651e-70	TRINITY_DN21659_c0_g1_i1, TRINITY_DN21993_c0_g1_i3, TRINITY_DN22116_c0_g1_i1, TRINITY_DN22888_c0_g1_i1, TRINITY_DN22888_c0_g1_i2, TRINITY_DN23420_c2_g1_i1, TRINITY_DN24746_c0_g1_i1, TRINITY_DN24746_c0_g1_i3, TRINITY_DN24817_c0_g1_i1, TRINITY_DN24861_c6_g1_i2, TRINITY_DN24861_c6_g1_i3, TRINITY_DN25515_c0_g1_i1, TRINITY_DN25570_c0_g2_i1, TRINITY_DN25737_c1_g1_i1, TRINITY_DN25737_c1_g2_i1, TRINITY_D…		CC nucleoplasm	GO:0005654	13	978	0.161491	1.05563
CC cytosol	GO:0005829	195	6154	3.79525	6.35527	1	0	1	0		CC chloroplast thylakoid membrane	GO:0009535	164	905	3.1919	0.934599	2.17319e-46	1	4.52403e-43	TRINITY_DN20604_c0_g1_i1, TRINITY_DN21589_c0_g1_i2, TRINITY_DN21906_c0_g4_i1, TRINITY_DN22022_c1_g1_i1, TRINITY_DN22022_c1_g1_i9, TRINITY_DN22024_c0_g1_i1, TRINITY_DN22024_c0_g1_i2, TRINITY_DN22306_c0_g1_i1, TRINITY_DN22724_c0_g1_i2, TRINITY_DN22724_c0_g1_i3, TRINITY_DN22907_c0_g1_i2, TRINITY_DN23336_c0_g2_i1, TRINITY_DN23336_c0_g2_i3, TRINITY_DN23336_c0_g2_i4, TRINITY_DN23375_c0_g1_i8, TRINITY_D…		MF RNA-directed DNA polymerase activity	GO:0003964	17	2001	0.214782	2.06644	1	0	1	0		MF microtubule binding	GO:0008017	170	454	2.14782	0.468848	1.71475e-65	1	3.56968e-62	TRINITY_DN20992_c0_g2_i1, TRINITY_DN21659_c0_g1_i1, TRINITY_DN21993_c0_g1_i3, TRINITY_DN22116_c0_g1_i1, TRINITY_DN22888_c0_g1_i1, TRINITY_DN22888_c0_g1_i2, TRINITY_DN24746_c0_g1_i1, TRINITY_DN24746_c0_g1_i3, TRINITY_DN24817_c0_g1_i1, TRINITY_DN24817_c0_g1_i13, TRINITY_DN24861_c6_g1_i2, TRINITY_DN24861_c6_g1_i3, TRINITY_DN25515_c0_g1_i1, TRINITY_DN25570_c0_g2_i1, TRINITY_DN25978_c3_g1_i2, TRINITY_…		CC nucleolus	GO:0005730	21	1398	0.26087	1.50897
CC nucleoplasm	GO:0005654	9	990	0.175165	1.02238	1	0	1	0		MF protein serine/threonine kinase activity	GO:0004674	290	2269	5.64422	2.34321	3.26277e-46	1	5.43382e-43	TRINITY_DN15863_c0_g1_i1, TRINITY_DN23093_c3_g2_i6, TRINITY_DN23229_c1_g1_i13, TRINITY_DN23229_c1_g1_i6, TRINITY_DN23858_c0_g1_i12, TRINITY_DN23858_c0_g1_i2, TRINITY_DN23858_c0_g1_i3, TRINITY_DN23858_c0_g1_i5, TRINITY_DN23858_c0_g5_i1, TRINITY_DN23858_c0_g6_i1, TRINITY_DN24079_c0_g1_i18, TRINITY_DN24079_c0_g1_i2, TRINITY_DN24079_c0_g1_i4, TRINITY_DN24079_c0_g1_i8, TRINITY_DN24272_c0_g1_i1, TRINIT…		MF aspartic-type endopeptidase activity	GO:0004190	41	2117	0.518004	2.18624	1	0	1	0		BP cell division	GO:0051301	250	953	3.15856	0.984169	1.3078e-60	1	2.17801e-57	TRINITY_DN16383_c0_g1_i1, TRINITY_DN20456_c0_g1_i1, TRINITY_DN20456_c1_g1_i1, TRINITY_DN21343_c0_g1_i3, TRINITY_DN21611_c0_g1_i1, TRINITY_DN21659_c0_g1_i1, TRINITY_DN21939_c0_g1_i3, TRINITY_DN22116_c0_g1_i1, TRINITY_DN22560_c0_g1_i6, TRINITY_DN22888_c0_g1_i1, TRINITY_DN22888_c0_g1_i2, TRINITY_DN22896_c0_g1_i1, TRINITY_DN22896_c0_g1_i2, TRINITY_DN22940_c0_g1_i1, TRINITY_DN22940_c0_g1_i3, TRINITY_D…		CC cytoplasm	GO:0005737	395	7371	4.90683	7.95609
MF DNA binding	GO:0003677	135	4496	2.62748	4.64305	1	0	1	0		MF heme binding	GO:0020037	132	606	2.56909	0.62582	9.15608e-46	1	1.27071e-42	TRINITY_DN22009_c0_g1_i3, TRINITY_DN22024_c0_g1_i1, TRINITY_DN22024_c0_g1_i2, TRINITY_DN22251_c0_g1_i2, TRINITY_DN22413_c0_g1_i2, TRINITY_DN22413_c0_g1_i4, TRINITY_DN22714_c3_g1_i1, TRINITY_DN23497_c3_g1_i4, TRINITY_DN23760_c0_g1_i6, TRINITY_DN23788_c0_g1_i1, TRINITY_DN24858_c0_g1_i1, TRINITY_DN24858_c0_g1_i2, TRINITY_DN25114_c2_g2_i3, TRINITY_DN25542_c1_g1_i8, TRINITY_DN25563_c2_g1_i3, TRINITY_D…		MF endonuclease activity	GO:0004519	16	1848	0.202148	1.90844	1	0	1	0		MF DNA-binding transcription factor activity	GO:0003700	514	2988	6.494	3.08572	1.42129e-56	1	1.97252e-53	TRINITY_DN10087_c0_g1_i2, TRINITY_DN10087_c0_g1_i3, TRINITY_DN13532_c0_g1_i1, TRINITY_DN16008_c0_g1_i1, TRINITY_DN16864_c0_g1_i1, TRINITY_DN17181_c0_g1_i1, TRINITY_DN17210_c0_g1_i1, TRINITY_DN17221_c0_g1_i2, TRINITY_DN17570_c0_g1_i1, TRINITY_DN17590_c0_g1_i1, TRINITY_DN17622_c0_g1_i1, TRINITY_DN18985_c0_g1_i1, TRINITY_DN19384_c0_g1_i1, TRINITY_DN19406_c0_g2_i2, TRINITY_DN19487_c0_g1_i1, TRINITY_D…		CC cytosol	GO:0005829	245	6083	3.04348	6.56585
MF microtubule binding	GO:0008017	0	454	0	0.468848	1	2.51616e-10	1	2.99315e-07		MF oxidoreductase activity, acting on paired donors, with incorporation or reduction of molecular oxygen	GO:0016705	94	349	1.82951	0.360414	1.29225e-42	1	1.53722e-39	TRINITY_DN22009_c0_g1_i3, TRINITY_DN22413_c0_g1_i2, TRINITY_DN22413_c0_g1_i4, TRINITY_DN22714_c3_g1_i1, TRINITY_DN23288_c0_g1_i2, TRINITY_DN23288_c0_g1_i3, TRINITY_DN23788_c0_g1_i1, TRINITY_DN24858_c0_g1_i1, TRINITY_DN24858_c0_g1_i2, TRINITY_DN25563_c2_g1_i3, TRINITY_DN25920_c0_g2_i1, TRINITY_DN26025_c1_g3_i1, TRINITY_DN26429_c0_g2_i11, TRINITY_DN26429_c0_g2_i3, TRINITY_DN26726_c0_g1_i11, TRINITY…		CC mitochondrion	GO:0005739	105	2737	1.3266	2.82652	1	0	1	0		CC plasma membrane	GO:0005886	974	7411	12.3057	7.65338	3.39571e-49	1	4.03943e-46	TRINITY_DN11949_c0_g1_i1, TRINITY_DN11949_c0_g1_i2, TRINITY_DN12982_c0_g1_i1, TRINITY_DN13284_c0_g1_i1, TRINITY_DN13497_c0_g1_i1, TRINITY_DN15544_c0_g1_i2, TRINITY_DN17954_c0_g1_i1, TRINITY_DN18031_c0_g1_i1, TRINITY_DN18053_c0_g1_i1, TRINITY_DN18638_c0_g1_i1, TRINITY_DN18701_c0_g1_i1, TRINITY_DN18723_c0_g1_i2, TRINITY_DN18987_c0_g1_i1, TRINITY_DN19101_c0_g1_i1, TRINITY_DN19293_c0_g1_i1, TRINITY_D…		BP cell division	GO:0051301	16	937	0.198758	1.01138
BP cell division	GO:0051301	12	953	0.233554	0.984169	1	9.78293e-10	1	1.01828e-06		MF lanosterol synthase activity	GO:0000250	45	62	0.875827	0.0640278	2.85251e-41	1	2.63921e-38	TRINITY_DN23484_c0_g1_i1, TRINITY_DN23484_c0_g1_i2, TRINITY_DN23484_c0_g2_i1, TRINITY_DN24258_c1_g2_i12, TRINITY_DN24258_c1_g2_i14, TRINITY_DN24258_c1_g2_i18, TRINITY_DN24258_c1_g2_i19, TRINITY_DN24258_c1_g2_i20, TRINITY_DN24258_c1_g2_i27, TRINITY_DN24258_c1_g2_i3, TRINITY_DN24258_c1_g2_i30, TRINITY_DN24258_c1_g2_i31, TRINITY_DN24258_c1_g2_i4, TRINITY_DN27322_c0_g1_i1, TRINITY_DN27322_c1_g1_i10, …		MF zinc ion binding	GO:0008270	136	3950	1.71826	4.07919	1	0	1	0		BP microtubule-based movement	GO:0007018	86	168	1.08654	0.173495	1.68793e-46	1	1.75693e-43	TRINITY_DN20992_c0_g2_i1, TRINITY_DN24817_c0_g1_i1, TRINITY_DN24817_c0_g1_i13, TRINITY_DN26883_c0_g1_i3, TRINITY_DN26883_c0_g1_i5, TRINITY_DN26913_c0_g1_i1, TRINITY_DN27343_c0_g5_i2, TRINITY_DN27343_c0_g5_i4, TRINITY_DN27343_c0_g5_i6, TRINITY_DN27349_c0_g1_i3, TRINITY_DN27349_c0_g1_i5, TRINITY_DN27349_c0_g1_i7, TRINITY_DN27349_c0_g1_i8, TRINITY_DN27349_c0_g1_i9, TRINITY_DN27391_c0_g1_i1, TRINITY_…		BP translation	GO:0006412	15	748	0.186335	0.807374
CC cytoplasm	GO:0005737	267	7479	5.19657	7.72361	1	2.26897e-09	1	2.0993e-06		MF beta-amyrin synthase activity	GO:0042300	45	62	0.875827	0.0640278	2.85251e-41	1	2.63921e-38	TRINITY_DN23484_c0_g1_i1, TRINITY_DN23484_c0_g1_i2, TRINITY_DN23484_c0_g2_i1, TRINITY_DN24258_c1_g2_i12, TRINITY_DN24258_c1_g2_i14, TRINITY_DN24258_c1_g2_i18, TRINITY_DN24258_c1_g2_i19, TRINITY_DN24258_c1_g2_i20, TRINITY_DN24258_c1_g2_i27, TRINITY_DN24258_c1_g2_i3, TRINITY_DN24258_c1_g2_i30, TRINITY_DN24258_c1_g2_i31, TRINITY_DN24258_c1_g2_i4, TRINITY_DN27322_c0_g1_i1, TRINITY_DN27322_c1_g1_i10, …		CC chloroplast	GO:0009507	215	4683	2.71636	4.83616	1	0	1	0		MF microtubule motor activity	GO:0003777	86	168	1.08654	0.173495	1.91452e-46	1	1.77136e-43	TRINITY_DN20992_c0_g2_i1, TRINITY_DN24817_c0_g1_i1, TRINITY_DN24817_c0_g1_i13, TRINITY_DN26883_c0_g1_i3, TRINITY_DN26883_c0_g1_i5, TRINITY_DN26913_c0_g1_i1, TRINITY_DN27343_c0_g5_i2, TRINITY_DN27343_c0_g5_i4, TRINITY_DN27343_c0_g5_i6, TRINITY_DN27349_c0_g1_i3, TRINITY_DN27349_c0_g1_i5, TRINITY_DN27349_c0_g1_i7, TRINITY_DN27349_c0_g1_i8, TRINITY_DN27349_c0_g1_i9, TRINITY_DN27391_c0_g1_i1, TRINITY_…		MF GTPase activity	GO:0003924	10	680	0.124224	0.733977
BP cell differentiation	GO:0030154	7	695	0.13624	0.717731	1	5.73798e-09	1	4.77801e-06		MF iron ion binding	GO:0005506	120	576	2.33554	0.594839	2.38965e-40	1	1.98986e-37	TRINITY_DN19981_c0_g1_i1, TRINITY_DN22009_c0_g1_i3, TRINITY_DN22413_c0_g1_i2, TRINITY_DN22413_c0_g1_i4, TRINITY_DN22607_c0_g1_i2, TRINITY_DN22607_c0_g1_i3, TRINITY_DN22607_c0_g1_i4, TRINITY_DN22714_c3_g1_i1, TRINITY_DN23510_c0_g1_i1, TRINITY_DN23510_c0_g1_i2, TRINITY_DN23713_c0_g2_i1, TRINITY_DN23788_c0_g1_i1, TRINITY_DN24607_c2_g1_i1, TRINITY_DN24858_c0_g1_i1, TRINITY_DN24858_c0_g1_i2, TRINITY_D…		CC chloroplast stroma	GO:0009570	46	1559	0.581175	1.60999	1	0	1	0		CC nucleus	GO:0005634	1555	13344	19.6462	13.7804	6.33152e-46	1	5.27226e-43	TRINITY_DN10087_c0_g1_i2, TRINITY_DN10087_c0_g1_i3, TRINITY_DN107502_c0_g1_i1, TRINITY_DN13532_c0_g1_i1, TRINITY_DN16008_c0_g1_i1, TRINITY_DN16383_c0_g1_i1, TRINITY_DN16864_c0_g1_i1, TRINITY_DN16898_c0_g1_i1, TRINITY_DN17181_c0_g1_i1, TRINITY_DN17210_c0_g1_i1, TRINITY_DN17221_c0_g1_i2, TRINITY_DN17570_c0_g1_i1, TRINITY_DN17590_c0_g1_i1, TRINITY_DN17622_c0_g1_i1, TRINITY_DN18053_c0_g1_i1, TRINITY_…		MF RNA binding	GO:0003723	130	2917	1.61491	3.14854
BP DNA repair	GO:0006281	9	798	0.175165	0.824099	1	2.4612e-08	1	1.86313e-05		CC chloroplast stroma	GO:0009570	201	1559	3.91203	1.60999	1.9333e-35	1	1.46351e-32	TRINITY_DN16702_c0_g1_i1, TRINITY_DN16702_c0_g1_i2, TRINITY_DN20016_c0_g1_i1, TRINITY_DN20016_c0_g1_i2, TRINITY_DN20440_c0_g1_i1, TRINITY_DN20747_c0_g2_i3, TRINITY_DN21377_c0_g1_i2, TRINITY_DN21556_c0_g1_i4, TRINITY_DN21556_c0_g1_i7, TRINITY_DN22306_c0_g1_i1, TRINITY_DN23012_c0_g1_i4, TRINITY_DN23656_c0_g1_i5, TRINITY_DN23713_c0_g2_i1, TRINITY_DN23879_c0_g2_i2, TRINITY_DN23889_c0_g1_i1, TRINITY_D…		BP DNA integration	GO:0015074	15	2040	0.189514	2.10672	1	0	1	0		CC nucleosome	GO:0000786	78	149	0.985471	0.153873	1.21277e-45	1	9.18067e-43	TRINITY_DN22560_c0_g1_i6, TRINITY_DN23015_c3_g1_i1, TRINITY_DN23015_c3_g1_i2, TRINITY_DN23015_c3_g2_i1, TRINITY_DN23015_c3_g2_i2, TRINITY_DN23015_c3_g4_i1, TRINITY_DN23015_c3_g7_i1, TRINITY_DN23015_c3_g7_i2, TRINITY_DN23059_c0_g1_i2, TRINITY_DN23059_c0_g1_i3, TRINITY_DN23059_c0_g1_i4, TRINITY_DN23059_c0_g1_i5, TRINITY_DN23059_c1_g1_i1, TRINITY_DN23059_c1_g1_i2, TRINITY_DN23059_c1_g1_i3, TRINITY_D…		MF mRNA binding	GO:0003729	25	1033	0.310559	1.115
CC nuclear speck	GO:0016607	5	602	0.0973141	0.621689	1	3.42337e-08	1	2.37554e-05		MF oxidoreductase activity, acting on paired donors, with incorporation or reduction of molecular oxygen, NAD(P)H as one donor, and incorporation of one atom of oxygen	GO:0016709	52	126	1.01207	0.130121	4.85009e-34	1	3.36556e-31	TRINITY_DN22714_c3_g1_i1, TRINITY_DN23788_c0_g1_i1, TRINITY_DN24858_c0_g1_i1, TRINITY_DN24858_c0_g1_i2, TRINITY_DN27489_c0_g1_i1, TRINITY_DN27977_c2_g1_i1, TRINITY_DN27977_c2_g1_i2, TRINITY_DN27977_c2_g1_i6, TRINITY_DN28246_c1_g2_i1, TRINITY_DN28246_c1_g2_i2, TRINITY_DN28646_c0_g1_i5, TRINITY_DN28805_c2_g1_i12, TRINITY_DN28805_c2_g1_i14, TRINITY_DN28805_c2_g1_i15, TRINITY_DN28805_c2_g1_i2, TRINIT…		BP mRNA processing	GO:0006397	24	984	0.303222	1.01618	1	0	1	0		MF transmembrane receptor protein serine/threonine kinase activity	GO:0004675	139	456	1.75616	0.470914	6.4415e-42	1	4.46986e-39	TRINITY_DN13497_c0_g1_i1, TRINITY_DN20222_c0_g1_i1, TRINITY_DN21386_c0_g1_i1, TRINITY_DN22337_c0_g1_i1, TRINITY_DN22885_c0_g1_i1, TRINITY_DN22885_c0_g1_i2, TRINITY_DN24008_c0_g1_i1, TRINITY_DN24133_c0_g1_i5, TRINITY_DN24133_c0_g1_i7, TRINITY_DN24815_c0_g2_i11, TRINITY_DN25936_c0_g4_i11, TRINITY_DN25936_c0_g4_i3, TRINITY_DN25942_c1_g1_i2, TRINITY_DN26530_c0_g1_i1, TRINITY_DN26530_c2_g1_i1, TRINITY…		MF microtubule binding	GO:0008017	1	449	0.0124224	0.48464
MF transmembrane receptor protein serine/threonine kinase activity	GO:0004675	2	456	0.0389257	0.470914	1	6.12271e-08	1	3.80474e-05		CC plasma membrane	GO:0005886	591	7411	11.5025	7.65338	9.77735e-30	1	6.26277e-27	TRINITY_DN15494_c0_g1_i1, TRINITY_DN15863_c0_g1_i1, TRINITY_DN16194_c0_g1_i1, TRINITY_DN17920_c0_g1_i1, TRINITY_DN18917_c0_g1_i1, TRINITY_DN20750_c0_g1_i1, TRINITY_DN20800_c0_g1_i1, TRINITY_DN21579_c0_g2_i1, TRINITY_DN21579_c1_g1_i1, TRINITY_DN21579_c1_g1_i3, TRINITY_DN22289_c0_g1_i2, TRINITY_DN22462_c1_g1_i2, TRINITY_DN22462_c1_g1_i4, TRINITY_DN22462_c1_g1_i5, TRINITY_DN22586_c1_g2_i1, TRINITY_D…		CC chloroplast thylakoid membrane	GO:0009535	22	905	0.277953	0.934599	1	0	1	0		BP mitotic cell cycle phase transition	GO:0044772	55	80	0.694883	0.0826165	1.00945e-40	1	6.46588e-38	TRINITY_DN21343_c0_g1_i3, TRINITY_DN23543_c0_g1_i5, TRINITY_DN23543_c0_g1_i6, TRINITY_DN23987_c0_g2_i1, TRINITY_DN23987_c0_g2_i3, TRINITY_DN23987_c0_g3_i1, TRINITY_DN25468_c0_g1_i3, TRINITY_DN25468_c0_g1_i5, TRINITY_DN25468_c0_g1_i6, TRINITY_DN26663_c3_g1_i1, TRINITY_DN26663_c3_g1_i2, TRINITY_DN26663_c3_g1_i5, TRINITY_DN26663_c3_g1_i6, TRINITY_DN26663_c3_g2_i1, TRINITY_DN26663_c3_g2_i10, TRINITY_…		CC mitochondrion	GO:0005739	116	2684	1.44099	2.89705
BP vesicle-mediated transport	GO:0016192	4	518	0.0778513	0.534942	1	6.39682e-08	1	3.80474e-05		CC lipid droplet	GO:0005811	46	113	0.89529	0.116696	2.17439e-28	1	1.29329e-25	TRINITY_DN23484_c0_g1_i1, TRINITY_DN23484_c0_g1_i2, TRINITY_DN23484_c0_g2_i1, TRINITY_DN24258_c1_g2_i12, TRINITY_DN24258_c1_g2_i14, TRINITY_DN24258_c1_g2_i18, TRINITY_DN24258_c1_g2_i19, TRINITY_DN24258_c1_g2_i20, TRINITY_DN24258_c1_g2_i27, TRINITY_DN24258_c1_g2_i3, TRINITY_DN24258_c1_g2_i30, TRINITY_DN24258_c1_g2_i31, TRINITY_DN24258_c1_g2_i4, TRINITY_DN26453_c0_g1_i4, TRINITY_DN27322_c0_g1_i1, T…		CC cytosol	GO:0005829	375	6154	4.73784	6.35527	1	0	1	0		BP protein phosphorylation	GO:0006468	453	2852	5.72331	2.94528	1.68372e-40	1	1.00145e-37	TRINITY_DN18031_c0_g1_i1, TRINITY_DN19101_c0_g1_i1, TRINITY_DN19765_c0_g1_i3, TRINITY_DN19765_c0_g1_i4, TRINITY_DN20222_c0_g1_i1, TRINITY_DN20454_c0_g1_i1, TRINITY_DN21037_c0_g1_i2, TRINITY_DN21343_c0_g1_i3, TRINITY_DN21386_c0_g1_i1, TRINITY_DN22280_c0_g1_i1, TRINITY_DN22337_c0_g1_i1, TRINITY_DN22885_c0_g1_i1, TRINITY_DN22885_c0_g1_i2, TRINITY_DN22940_c0_g1_i1, TRINITY_DN22940_c0_g1_i2, TRINITY_D…		MF GTP binding	GO:0005525	24	936	0.298137	1.0103
BP mRNA splicing, via spliceosome	GO:0000398	3	459	0.0583885	0.474012	1	1.60851e-07	1	8.92938e-05		BP photosynthesis	GO:0015979	70	288	1.3624	0.297419	2.93647e-28	1	1.63013e-25	TRINITY_DN17950_c0_g1_i1, TRINITY_DN20604_c0_g1_i1, TRINITY_DN21906_c0_g4_i1, TRINITY_DN22724_c0_g1_i2, TRINITY_DN22724_c0_g1_i3, TRINITY_DN23308_c1_g1_i3, TRINITY_DN23576_c8_g1_i1, TRINITY_DN23626_c3_g3_i1, TRINITY_DN23626_c3_g3_i2, TRINITY_DN23656_c0_g1_i5, TRINITY_DN24035_c2_g3_i1, TRINITY_DN24275_c3_g3_i1, TRINITY_DN24475_c0_g4_i5, TRINITY_DN24863_c4_g9_i1, TRINITY_DN24938_c0_g2_i1, TRINITY_D…		MF RNA-DNA hybrid ribonuclease activity	GO:0004523	0	346	0	0.357316	1	0	1	0		CC anchored component of membrane	GO:0031225	97	249	1.22552	0.257144	4.29594e-40	1	2.38482e-37	TRINITY_DN11949_c0_g1_i1, TRINITY_DN11949_c0_g1_i2, TRINITY_DN19577_c0_g1_i2, TRINITY_DN20357_c0_g1_i1, TRINITY_DN20516_c0_g1_i1, TRINITY_DN21058_c0_g1_i2, TRINITY_DN21061_c0_g1_i2, TRINITY_DN21061_c0_g1_i3, TRINITY_DN21104_c0_g1_i1, TRINITY_DN21630_c0_g1_i2, TRINITY_DN22709_c0_g1_i5, TRINITY_DN22848_c0_g1_i1, TRINITY_DN22848_c0_g1_i2, TRINITY_DN23051_c0_g2_i1, TRINITY_DN23800_c0_g1_i2, TRINITY_D…		CC microtubule	GO:0005874	6	510	0.0745342	0.550482
BP intracellular protein transport	GO:0006886	10	729	0.194628	0.752843	1	2.14984e-07	1	0.000111886		MF ATP binding	GO:0005524	673	9108	13.0985	9.40588	1.58756e-26	1	8.26223e-24	TRINITY_DN15140_c0_g1_i2, TRINITY_DN15863_c0_g1_i1, TRINITY_DN21141_c0_g1_i1, TRINITY_DN21165_c5_g1_i14, TRINITY_DN21742_c0_g1_i1, TRINITY_DN21859_c0_g1_i1, TRINITY_DN22213_c0_g1_i2, TRINITY_DN22213_c0_g1_i3, TRINITY_DN22433_c12_g1_i2, TRINITY_DN22491_c0_g1_i2, TRINITY_DN22851_c0_g2_i1, TRINITY_DN23012_c0_g1_i4, TRINITY_DN23020_c1_g3_i1, TRINITY_DN23020_c2_g1_i2, TRINITY_DN23020_c2_g1_i3, TRINITY…		CC peroxisome	GO:0005777	8	567	0.101074	0.585544	1	0	1	0		CC anchored component of plasma membrane	GO:0046658	105	289	1.3266	0.298452	7.11402e-40	1	3.7024e-37	TRINITY_DN19577_c0_g1_i2, TRINITY_DN20357_c0_g1_i1, TRINITY_DN20516_c0_g1_i1, TRINITY_DN21058_c0_g1_i2, TRINITY_DN21061_c0_g1_i2, TRINITY_DN21061_c0_g1_i3, TRINITY_DN21630_c0_g1_i2, TRINITY_DN22848_c0_g1_i1, TRINITY_DN22848_c0_g1_i2, TRINITY_DN23051_c0_g2_i1, TRINITY_DN24183_c4_g1_i2, TRINITY_DN24183_c4_g1_i3, TRINITY_DN24190_c6_g2_i1, TRINITY_DN24190_c6_g2_i2, TRINITY_DN24468_c1_g1_i2, TRINITY_D…		BP auxin-activated signaling pathway	GO:0009734	9	593	0.111801	0.640071
MF structural constituent of ribosome	GO:0003735	14	761	0.27248	0.785889	1	3.14099e-07	1	0.000153853		BP protein autophosphorylation	GO:0046777	137	966	2.66641	0.997594	3.9406e-26	1	1.83349e-23	TRINITY_DN15863_c0_g1_i1, TRINITY_DN23723_c0_g2_i3, TRINITY_DN23858_c0_g1_i12, TRINITY_DN23858_c0_g1_i2, TRINITY_DN23858_c0_g1_i3, TRINITY_DN23858_c0_g1_i5, TRINITY_DN23858_c0_g5_i1, TRINITY_DN24079_c0_g1_i18, TRINITY_DN24079_c0_g1_i2, TRINITY_DN24079_c0_g1_i4, TRINITY_DN24272_c0_g1_i1, TRINITY_DN24272_c0_g1_i10, TRINITY_DN24272_c0_g1_i12, TRINITY_DN24272_c0_g1_i13, TRINITY_DN24272_c0_g1_i14, TRI…		CC chloroplast envelope	GO:0009941	38	1075	0.480101	1.11016	1	6.64511e-11	1	3.25493e-08		BP abaxial cell fate specification	GO:0010158	53	78	0.669615	0.0805511	1.0587e-38	1	5.18574e-36	TRINITY_DN10087_c0_g1_i2, TRINITY_DN10087_c0_g1_i3, TRINITY_DN23965_c10_g1_i1, TRINITY_DN26730_c1_g1_i4, TRINITY_DN27229_c1_g1_i1, TRINITY_DN27229_c1_g1_i3, TRINITY_DN27229_c1_g1_i4, TRINITY_DN27229_c1_g1_i8, TRINITY_DN27229_c1_g3_i3, TRINITY_DN27229_c1_g3_i5, TRINITY_DN27229_c1_g4_i1, TRINITY_DN27229_c1_g4_i2, TRINITY_DN27229_c1_g5_i2, TRINITY_DN27229_c1_g5_i3, TRINITY_DN27229_c1_g5_i4, TRINITY_…		BP mRNA processing	GO:0006397	23	964	0.285714	1.04052
MF mRNA binding	GO:0003729	22	1045	0.428182	1.07918	0.999999	1.88546e-06	1	0.000872234		CC chloroplast thylakoid	GO:0009534	77	376	1.49864	0.388297	3.96335e-26	1	1.83349e-23	TRINITY_DN21861_c0_g1_i2, TRINITY_DN22022_c1_g1_i1, TRINITY_DN22022_c1_g1_i9, TRINITY_DN23336_c0_g2_i1, TRINITY_DN23336_c0_g2_i3, TRINITY_DN23336_c0_g2_i4, TRINITY_DN23656_c0_g1_i5, TRINITY_DN23920_c0_g1_i3, TRINITY_DN24035_c2_g3_i1, TRINITY_DN24475_c0_g4_i5, TRINITY_DN24863_c4_g9_i1, TRINITY_DN24884_c0_g1_i6, TRINITY_DN25421_c0_g1_i1, TRINITY_DN26200_c0_g3_i2, TRINITY_DN26200_c0_g3_i3, TRINITY_D…		BP rRNA processing	GO:0006364	5	396	0.0631712	0.408951	1	3.4374e-10	1	1.59018e-07		CC MCM complex	GO:0042555	42	50	0.530638	0.0516353	2.8162e-37	1	1.30281e-34	TRINITY_DN28453_c3_g1_i2, TRINITY_DN28453_c3_g1_i5, TRINITY_DN28705_c2_g3_i3, TRINITY_DN28705_c2_g3_i6, TRINITY_DN28705_c2_g3_i7, TRINITY_DN28982_c0_g1_i1, TRINITY_DN28982_c0_g1_i10, TRINITY_DN28982_c0_g1_i11, TRINITY_DN28982_c0_g1_i14, TRINITY_DN28982_c0_g1_i4, TRINITY_DN28982_c0_g1_i7, TRINITY_DN28982_c0_g1_i8, TRINITY_DN30102_c1_g1_i1, TRINITY_DN30102_c1_g1_i3, TRINITY_DN30102_c1_g2_i2, TRINIT…		BP embryo development ending in seed dormancy	GO:0009793	14	735	0.173913	0.793342
CC phragmoplast	GO:0009524	2	359	0.0389257	0.370741	1	2.7347e-06	1	0.00119852		BP recognition of pollen	GO:0048544	68	247	1.32347	0.255078	6.33866e-26	1	2.778e-23	TRINITY_DN25425_c0_g1_i2, TRINITY_DN25425_c1_g1_i2, TRINITY_DN25425_c2_g1_i3, TRINITY_DN25425_c2_g1_i9, TRINITY_DN26644_c5_g1_i3, TRINITY_DN26644_c5_g1_i6, TRINITY_DN27632_c1_g1_i2, TRINITY_DN27632_c1_g1_i5, TRINITY_DN27632_c1_g1_i8, TRINITY_DN27632_c1_g1_i9, TRINITY_DN28723_c0_g1_i10, TRINITY_DN28723_c0_g1_i12, TRINITY_DN28723_c0_g1_i13, TRINITY_DN28723_c0_g1_i16, TRINITY_DN28723_c0_g1_i18, TRIN…		CC nuclear speck	GO:0016607	15	602	0.189514	0.621689	1	1.02239e-09	1	4.48078e-07		MF DNA replication origin binding	GO:0003688	52	78	0.65698	0.0805511	7.72834e-37	1	3.38705e-34	TRINITY_DN21320_c0_g1_i1, TRINITY_DN22172_c0_g1_i3, TRINITY_DN22172_c0_g1_i4, TRINITY_DN22801_c0_g1_i1, TRINITY_DN22878_c0_g1_i1, TRINITY_DN22878_c0_g1_i3, TRINITY_DN26622_c0_g1_i7, TRINITY_DN28453_c3_g1_i5, TRINITY_DN28705_c2_g3_i3, TRINITY_DN28705_c2_g3_i6, TRINITY_DN28705_c2_g3_i7, TRINITY_DN28982_c0_g1_i1, TRINITY_DN28982_c0_g1_i10, TRINITY_DN28982_c0_g1_i11, TRINITY_DN28982_c0_g1_i14, TRINIT…		BP vesicle-mediated transport	GO:0016192	7	514	0.0869565	0.5548
BP protein transport	GO:0015031	20	967	0.389257	0.998627	0.999998	4.09295e-06	1	0.0017041		CC thylakoid	GO:0009579	75	380	1.45971	0.392428	7.1875e-24	1	2.99251e-21	TRINITY_DN22022_c1_g1_i1, TRINITY_DN22022_c1_g1_i9, TRINITY_DN23336_c0_g2_i1, TRINITY_DN23336_c0_g2_i3, TRINITY_DN23336_c0_g2_i4, TRINITY_DN23656_c0_g1_i5, TRINITY_DN23888_c0_g1_i1, TRINITY_DN23893_c4_g1_i1, TRINITY_DN24035_c2_g3_i1, TRINITY_DN24099_c1_g1_i7, TRINITY_DN24475_c0_g4_i5, TRINITY_DN24863_c4_g9_i1, TRINITY_DN24884_c0_g1_i6, TRINITY_DN25329_c1_g1_i3, TRINITY_DN25329_c1_g1_i5, TRINITY_D…		CC mitochondrial matrix	GO:0005759	3	329	0.0379027	0.33976	1	1.35967e-09	1	5.66097e-07		BP DNA replication initiation	GO:0006270	57	94	0.720152	0.0970743	9.72655e-37	1	4.03812e-34	TRINITY_DN21320_c0_g1_i1, TRINITY_DN22172_c0_g1_i3, TRINITY_DN22172_c0_g1_i4, TRINITY_DN26622_c0_g1_i7, TRINITY_DN28096_c0_g1_i11, TRINITY_DN28096_c0_g1_i14, TRINITY_DN28096_c0_g1_i15, TRINITY_DN28096_c0_g1_i3, TRINITY_DN28096_c0_g1_i4, TRINITY_DN28096_c0_g1_i5, TRINITY_DN28096_c0_g1_i9, TRINITY_DN28453_c3_g1_i2, TRINITY_DN28453_c3_g1_i5, TRINITY_DN28536_c2_g2_i6, TRINITY_DN28536_c2_g2_i8, TRINIT…		BP cell differentiation	GO:0030154	14	679	0.173913	0.732897
MF GTP binding	GO:0005525	21	964	0.408719	0.995528	0.999998	4.61011e-06	1	0.00182802		CC photosystem I	GO:0009522	39	107	0.75905	0.1105	2.29927e-22	1	9.11717e-20	TRINITY_DN22724_c0_g1_i2, TRINITY_DN22724_c0_g1_i3, TRINITY_DN23709_c7_g1_i1, TRINITY_DN23709_c7_g1_i4, TRINITY_DN23709_c7_g1_i7, TRINITY_DN24035_c2_g3_i1, TRINITY_DN24475_c0_g4_i5, TRINITY_DN24863_c4_g9_i1, TRINITY_DN25047_c1_g1_i1, TRINITY_DN25047_c1_g1_i11, TRINITY_DN25047_c1_g1_i2, TRINITY_DN25764_c1_g2_i2, TRINITY_DN25764_c1_g4_i1, TRINITY_DN25764_c1_g4_i2, TRINITY_DN26200_c0_g3_i2, TRINITY_…		BP RNA splicing	GO:0008380	16	616	0.202148	0.636147	1	1.43554e-09	1	5.69227e-07		CC cyclin-dependent protein kinase holoenzyme complex	GO:0000307	56	93	0.707517	0.0960416	1.01838e-36	1	4.03812e-34	TRINITY_DN21343_c0_g1_i3, TRINITY_DN22940_c0_g1_i2, TRINITY_DN23543_c0_g1_i5, TRINITY_DN23543_c0_g1_i6, TRINITY_DN23987_c0_g2_i1, TRINITY_DN23987_c0_g2_i3, TRINITY_DN23987_c0_g3_i1, TRINITY_DN25468_c0_g1_i3, TRINITY_DN25468_c0_g1_i5, TRINITY_DN25468_c0_g1_i6, TRINITY_DN26663_c3_g1_i1, TRINITY_DN26663_c3_g1_i2, TRINITY_DN26663_c3_g1_i5, TRINITY_DN26663_c3_g1_i6, TRINITY_DN26663_c3_g2_i1, TRINITY_D…		BP cell cycle	GO:0007049	8	569	0.0993789	0.614166
BP mRNA processing	GO:0006397	20	984	0.389257	1.01618	0.999998	5.22218e-06	1	0.0019766		BP triterpenoid biosynthetic process	GO:0016104	23	29	0.447645	0.0299485	3.21391e-22	1	1.21646e-19	TRINITY_DN24258_c1_g2_i12, TRINITY_DN24258_c1_g2_i14, TRINITY_DN24258_c1_g2_i18, TRINITY_DN24258_c1_g2_i19, TRINITY_DN24258_c1_g2_i20, TRINITY_DN24258_c1_g2_i27, TRINITY_DN24258_c1_g2_i30, TRINITY_DN27322_c0_g1_i1, TRINITY_DN27322_c1_g1_i10, TRINITY_DN27322_c1_g1_i15, TRINITY_DN27322_c1_g1_i16, TRINITY_DN27322_c1_g1_i19, TRINITY_DN27322_c1_g1_i5, TRINITY_DN27322_c1_g1_i9, TRINITY_DN33038_c0_g1_i2…		BP vesicle-mediated transport	GO:0016192	11	518	0.138977	0.534942	1	1.94374e-09	1	7.35706e-07		BP cell fate commitment	GO:0045165	41	50	0.518004	0.0516353	2.42507e-36	1	9.1789e-34	TRINITY_DN20645_c0_g1_i2, TRINITY_DN23965_c10_g1_i1, TRINITY_DN27229_c1_g1_i1, TRINITY_DN27229_c1_g1_i3, TRINITY_DN27229_c1_g1_i4, TRINITY_DN27229_c1_g1_i8, TRINITY_DN27229_c1_g3_i3, TRINITY_DN27229_c1_g3_i5, TRINITY_DN27229_c1_g4_i1, TRINITY_DN27229_c1_g4_i2, TRINITY_DN27229_c1_g5_i2, TRINITY_DN27229_c1_g5_i3, TRINITY_DN27229_c1_g5_i4, TRINITY_DN28089_c3_g1_i2, TRINITY_DN28089_c3_g1_i3, TRINITY_…		CC ribosome	GO:0005840	13	553	0.161491	0.596896
BP cellular response to DNA damage stimulus	GO:0006974	1	307	0.0194628	0.317041	1	6.01616e-06	1	0.00217811		MF monooxygenase activity	GO:0004497	57	248	1.10938	0.256111	4.6725e-22	1	1.69165e-19	TRINITY_DN22009_c0_g1_i3, TRINITY_DN22413_c0_g1_i2, TRINITY_DN22413_c0_g1_i4, TRINITY_DN25563_c2_g1_i3, TRINITY_DN25920_c0_g2_i1, TRINITY_DN26025_c1_g3_i1, TRINITY_DN26429_c0_g2_i11, TRINITY_DN26429_c0_g2_i3, TRINITY_DN26726_c0_g1_i11, TRINITY_DN26726_c0_g1_i3, TRINITY_DN26726_c0_g1_i5, TRINITY_DN26726_c0_g1_i6, TRINITY_DN28246_c1_g2_i1, TRINITY_DN28246_c1_g2_i2, TRINITY_DN28273_c1_g1_i1, TRINITY…		CC thylakoid	GO:0009579	5	380	0.0631712	0.392428	1	2.46771e-09	1	8.93418e-07		MF sequence-specific DNA binding	GO:0043565	288	1597	3.63866	1.64923	6.08196e-36	1	2.20193e-33	TRINITY_DN13532_c0_g1_i1, TRINITY_DN17181_c0_g1_i1, TRINITY_DN17210_c0_g1_i1, TRINITY_DN17590_c0_g1_i1, TRINITY_DN17622_c0_g1_i1, TRINITY_DN18985_c0_g1_i1, TRINITY_DN19384_c0_g1_i1, TRINITY_DN19406_c0_g2_i2, TRINITY_DN20143_c0_g1_i1, TRINITY_DN20199_c0_g1_i1, TRINITY_DN20598_c0_g1_i1, TRINITY_DN20645_c0_g1_i2, TRINITY_DN20711_c0_g1_i1, TRINITY_DN20711_c0_g1_i2, TRINITY_DN20745_c0_g1_i1, TRINITY_D…		BP DNA repair	GO:0006281	16	785	0.198758	0.847311
BP embryo development ending in seed dormancy	GO:0009793	13	748	0.253017	0.772464	0.999998	6.79404e-06	1	0.00230643		BP pentacyclic triterpenoid biosynthetic process	GO:0019745	22	31	0.428182	0.0320139	1.6969e-21	1	5.88753e-19	TRINITY_DN23484_c0_g1_i1, TRINITY_DN23484_c0_g1_i2, TRINITY_DN23484_c0_g2_i1, TRINITY_DN24258_c1_g2_i3, TRINITY_DN24258_c1_g2_i31, TRINITY_DN24258_c1_g2_i4, TRINITY_DN27322_c1_g1_i13, TRINITY_DN27322_c1_g1_i14, TRINITY_DN27322_c1_g1_i17, TRINITY_DN27322_c1_g1_i2, TRINITY_DN27911_c0_g1_i5, TRINITY_DN27911_c0_g1_i6, TRINITY_DN27911_c0_g1_i8, TRINITY_DN27911_c0_g1_i9, TRINITY_DN33038_c0_g1_i1, TRINI…		CC mitochondrial inner membrane	GO:0005743	13	547	0.164245	0.56489	1	2.83543e-09	1	9.83775e-07		BP double-strand break repair via break-induced replication	GO:0000727	40	50	0.50537	0.0516353	5.2756e-34	1	1.83041e-31	TRINITY_DN21320_c0_g1_i1, TRINITY_DN23809_c0_g1_i1, TRINITY_DN23809_c0_g1_i10, TRINITY_DN23809_c0_g1_i4, TRINITY_DN23809_c0_g1_i5, TRINITY_DN23809_c0_g1_i8, TRINITY_DN26272_c0_g1_i5, TRINITY_DN28453_c3_g1_i5, TRINITY_DN28982_c0_g1_i1, TRINITY_DN28982_c0_g1_i10, TRINITY_DN28982_c0_g1_i11, TRINITY_DN28982_c0_g1_i14, TRINITY_DN28982_c0_g1_i4, TRINITY_DN28982_c0_g1_i7, TRINITY_DN28982_c0_g1_i8, TRINI…		BP protein transport	GO:0015031	28	952	0.347826	1.02757
CC microtubule	GO:0005874	7	507	0.13624	0.523582	0.999998	6.92454e-06	1	0.00230643		CC photosystem II	GO:0009523	44	152	0.856364	0.156971	1.15205e-20	1	3.83724e-18	TRINITY_DN17950_c0_g1_i1, TRINITY_DN20604_c0_g1_i1, TRINITY_DN21906_c0_g4_i1, TRINITY_DN23626_c3_g3_i1, TRINITY_DN23626_c3_g3_i2, TRINITY_DN23656_c0_g1_i5, TRINITY_DN23709_c7_g1_i1, TRINITY_DN23709_c7_g1_i4, TRINITY_DN23709_c7_g1_i7, TRINITY_DN24275_c3_g3_i1, TRINITY_DN25047_c1_g1_i1, TRINITY_DN25047_c1_g1_i11, TRINITY_DN25047_c1_g1_i2, TRINITY_DN25764_c1_g2_i2, TRINITY_DN25764_c1_g4_i1, TRINITY_…		BP protein transport	GO:0015031	37	967	0.467467	0.998627	1	9.44728e-09	1	3.1467e-06		BP regulation of cyclin-dependent protein serine/threonine kinase activity	GO:0000079	59	116	0.74542	0.119794	6.37753e-33	1	2.12423e-30	TRINITY_DN21343_c0_g1_i3, TRINITY_DN23543_c0_g1_i5, TRINITY_DN23543_c0_g1_i6, TRINITY_DN23987_c0_g2_i1, TRINITY_DN23987_c0_g2_i3, TRINITY_DN23987_c0_g3_i1, TRINITY_DN24015_c0_g2_i3, TRINITY_DN25468_c0_g1_i3, TRINITY_DN25468_c0_g1_i5, TRINITY_DN25468_c0_g1_i6, TRINITY_DN26401_c1_g1_i3, TRINITY_DN26401_c1_g1_i4, TRINITY_DN26663_c3_g1_i1, TRINITY_DN26663_c3_g1_i2, TRINITY_DN26663_c3_g1_i5, TRINITY_D…		CC endosome	GO:0005768	23	848	0.285714	0.915312
BP ER to Golgi vesicle-mediated transport	GO:0006888	2	330	0.0389257	0.340793	0.999999	8.47719e-06	1	0.00271498		MF fatty acid transmembrane transporter activity	GO:0015245	20	27	0.389257	0.0278831	1.73163e-20	1	5.14975e-18	TRINITY_DN28895_c1_g1_i1, TRINITY_DN28895_c1_g1_i2, TRINITY_DN28895_c1_g1_i3, TRINITY_DN28895_c1_g1_i4, TRINITY_DN28895_c1_g1_i5, TRINITY_DN28895_c1_g1_i6, TRINITY_DN28895_c1_g1_i8, TRINITY_DN28895_c1_g4_i2, TRINITY_DN29954_c2_g2_i1, TRINITY_DN29954_c2_g2_i2, TRINITY_DN29954_c2_g2_i3, TRINITY_DN29954_c2_g2_i5, TRINITY_DN29954_c2_g2_i6, TRINITY_DN32009_c3_g1_i2, TRINITY_DN32009_c3_g1_i9, TRINITY_D…		CC spliceosomal complex	GO:0005681	9	439	0.113708	0.453358	1	1.72927e-08	1	5.53832e-06		MF protein kinase binding	GO:0019901	88	249	1.11181	0.257144	8.7273e-33	1	2.79509e-30	TRINITY_DN20513_c0_g1_i1, TRINITY_DN20513_c0_g1_i2, TRINITY_DN21343_c0_g1_i3, TRINITY_DN22860_c0_g1_i2, TRINITY_DN23543_c0_g1_i5, TRINITY_DN23543_c0_g1_i6, TRINITY_DN23987_c0_g2_i1, TRINITY_DN23987_c0_g2_i3, TRINITY_DN23987_c0_g3_i1, TRINITY_DN24817_c0_g1_i1, TRINITY_DN25468_c0_g1_i3, TRINITY_DN25468_c0_g1_i5, TRINITY_DN25468_c0_g1_i6, TRINITY_DN26401_c1_g1_i3, TRINITY_DN26401_c1_g1_i4, TRINITY_D…		BP mRNA splicing, via spliceosome	GO:0000398	7	458	0.0869565	0.494355
BP auxin-activated signaling pathway	GO:0009734	10	596	0.194628	0.615493	0.999996	1.21833e-05	1	0.00373094		BP fatty acid transport	GO:0015908	20	27	0.389257	0.0278831	1.73163e-20	1	5.14975e-18	TRINITY_DN28895_c1_g1_i1, TRINITY_DN28895_c1_g1_i2, TRINITY_DN28895_c1_g1_i3, TRINITY_DN28895_c1_g1_i4, TRINITY_DN28895_c1_g1_i5, TRINITY_DN28895_c1_g1_i6, TRINITY_DN28895_c1_g1_i8, TRINITY_DN28895_c1_g4_i2, TRINITY_DN29954_c2_g2_i1, TRINITY_DN29954_c2_g2_i2, TRINITY_DN29954_c2_g2_i3, TRINITY_DN29954_c2_g2_i5, TRINITY_DN29954_c2_g2_i6, TRINITY_DN32009_c3_g1_i2, TRINITY_DN32009_c3_g1_i9, TRINITY_D…		BP RNA modification	GO:0009451	11	462	0.138977	0.47711	1	3.29264e-08	1	1.01547e-05		BP pre-replicative complex assembly involved in nuclear cell cycle DNA replication	GO:0006267	34	38	0.429564	0.0392428	2.08879e-32	1	6.44199e-30	TRINITY_DN28453_c3_g1_i5, TRINITY_DN28982_c0_g1_i1, TRINITY_DN28982_c0_g1_i10, TRINITY_DN28982_c0_g1_i11, TRINITY_DN28982_c0_g1_i14, TRINITY_DN28982_c0_g1_i4, TRINITY_DN28982_c0_g1_i7, TRINITY_DN28982_c0_g1_i8, TRINITY_DN29145_c0_g4_i10, TRINITY_DN29145_c0_g4_i11, TRINITY_DN29145_c0_g4_i15, TRINITY_DN30102_c1_g1_i1, TRINITY_DN30102_c1_g1_i3, TRINITY_DN30254_c2_g1_i1, TRINITY_DN30254_c2_g1_i10, TR…		BP intracellular protein transport	GO:0006886	18	718	0.223602	0.774993
CC endosome	GO:0005768	17	851	0.330868	0.878833	0.999995	1.25455e-05	1	0.00373094		BP cutin transport	GO:0080051	20	27	0.389257	0.0278831	1.73163e-20	1	5.14975e-18	TRINITY_DN28895_c1_g1_i1, TRINITY_DN28895_c1_g1_i2, TRINITY_DN28895_c1_g1_i3, TRINITY_DN28895_c1_g1_i4, TRINITY_DN28895_c1_g1_i5, TRINITY_DN28895_c1_g1_i6, TRINITY_DN28895_c1_g1_i8, TRINITY_DN28895_c1_g4_i2, TRINITY_DN29954_c2_g2_i1, TRINITY_DN29954_c2_g2_i2, TRINITY_DN29954_c2_g2_i3, TRINITY_DN29954_c2_g2_i5, TRINITY_DN29954_c2_g2_i6, TRINITY_DN32009_c3_g1_i2, TRINITY_DN32009_c3_g1_i9, TRINITY_D…		BP photosynthesis	GO:0015979	3	288	0.0379027	0.297419	1	4.77548e-08	1	1.42019e-05		BP DNA unwinding involved in DNA replication	GO:0006268	46	71	0.581175	0.0733221	5.18114e-32	1	1.51477e-29	TRINITY_DN22325_c0_g1_i1, TRINITY_DN22325_c0_g1_i2, TRINITY_DN22325_c0_g1_i3, TRINITY_DN26295_c0_g1_i1, TRINITY_DN26295_c0_g1_i10, TRINITY_DN26295_c0_g1_i11, TRINITY_DN26295_c0_g1_i2, TRINITY_DN26295_c0_g1_i3, TRINITY_DN26295_c0_g1_i5, TRINITY_DN26295_c0_g1_i6, TRINITY_DN26751_c2_g1_i10, TRINITY_DN26751_c2_g1_i2, TRINITY_DN26751_c2_g1_i5, TRINITY_DN26751_c2_g1_i6, TRINITY_DN26885_c0_g1_i2, TRINIT…		CC cytosolic large ribosomal subunit	GO:0022625	0	204	0	0.220193
CC spliceosomal complex	GO:0005681	5	439	0.0973141	0.453358	0.999997	1.52774e-05	1	0.00438671		MF carbohydrate binding	GO:0030246	85	506	1.65434	0.522549	2.09056e-20	1	6.00279e-18	TRINITY_DN22972_c0_g1_i5, TRINITY_DN23911_c3_g1_i9, TRINITY_DN25425_c0_g1_i2, TRINITY_DN25425_c1_g1_i2, TRINITY_DN25425_c2_g1_i3, TRINITY_DN25425_c2_g1_i9, TRINITY_DN26218_c0_g2_i5, TRINITY_DN26644_c5_g1_i3, TRINITY_DN26644_c5_g1_i6, TRINITY_DN27632_c1_g1_i2, TRINITY_DN27632_c1_g1_i5, TRINITY_DN27632_c1_g1_i8, TRINITY_DN27632_c1_g1_i9, TRINITY_DN27855_c1_g2_i1, TRINITY_DN28508_c1_g2_i1, TRINITY_D…		MF structural constituent of ribosome	GO:0003735	26	761	0.32849	0.785889	1	1.01099e-07	1	2.90293e-05		BP auxin-activated signaling pathway	GO:0009734	144	596	1.81933	0.615493	5.27541e-32	1	1.51477e-29	TRINITY_DN13497_c0_g1_i1, TRINITY_DN19427_c0_g1_i1, TRINITY_DN19427_c0_g1_i2, TRINITY_DN20462_c0_g1_i1, TRINITY_DN20462_c0_g2_i1, TRINITY_DN23285_c0_g1_i1, TRINITY_DN23285_c0_g1_i3, TRINITY_DN23381_c0_g1_i1, TRINITY_DN23808_c2_g2_i2, TRINITY_DN23808_c2_g2_i3, TRINITY_DN24185_c9_g1_i6, TRINITY_DN24675_c0_g1_i1, TRINITY_DN24675_c0_g1_i2, TRINITY_DN24883_c12_g2_i1, TRINITY_DN25267_c7_g2_i1, TRINITY_…		CC phragmoplast	GO:0009524	3	354	0.0372671	0.3821
CC cytosolic ribosome	GO:0022626	1	245	0.0194628	0.253013	0.999999	1.62735e-05	1	0.00438844		MF ADP binding	GO:0043531	77	405	1.49864	0.418246	3.98419e-20	1	1.10588e-17	TRINITY_DN23378_c1_g1_i10, TRINITY_DN23378_c1_g1_i11, TRINITY_DN23378_c1_g1_i12, TRINITY_DN23378_c1_g1_i8, TRINITY_DN23378_c1_g5_i1, TRINITY_DN23378_c1_g5_i2, TRINITY_DN23445_c0_g1_i4, TRINITY_DN23445_c0_g2_i3, TRINITY_DN24843_c0_g1_i5, TRINITY_DN24843_c0_g2_i4, TRINITY_DN24874_c0_g1_i3, TRINITY_DN25118_c1_g1_i13, TRINITY_DN25118_c1_g1_i3, TRINITY_DN25118_c1_g2_i5, TRINITY_DN25118_c1_g3_i1, TRINI…		BP ubiquitin-dependent protein catabolic process	GO:0006511	27	744	0.341124	0.768333	1	1.49391e-07	1	4.1466e-05		BP carbohydrate metabolic process	GO:0005975	199	985	2.51421	1.01722	5.14757e-31	1	1.42879e-28	TRINITY_DN16031_c0_g1_i1, TRINITY_DN18869_c0_g1_i1, TRINITY_DN19577_c0_g1_i2, TRINITY_DN20516_c0_g1_i1, TRINITY_DN20836_c0_g1_i2, TRINITY_DN21691_c0_g1_i2, TRINITY_DN21691_c0_g1_i3, TRINITY_DN22103_c0_g1_i3, TRINITY_DN22848_c0_g1_i1, TRINITY_DN22848_c0_g1_i2, TRINITY_DN22902_c0_g1_i1, TRINITY_DN22967_c0_g1_i10, TRINITY_DN22967_c0_g1_i5, TRINITY_DN23051_c0_g2_i1, TRINITY_DN23236_c0_g1_i5, TRINITY_…		CC nuclear speck	GO:0016607	12	596	0.149068	0.643309
BP translation	GO:0006412	17	745	0.330868	0.769366	0.999994	1.63374e-05	1	0.00438844		MF oxidoreductase activity	GO:0016491	151	1371	2.93889	1.41584	4.21414e-20	1	1.13197e-17	TRINITY_DN21579_c0_g2_i1, TRINITY_DN21579_c1_g1_i1, TRINITY_DN21579_c1_g1_i3, TRINITY_DN21796_c0_g1_i1, TRINITY_DN22117_c0_g1_i3, TRINITY_DN22278_c0_g1_i2, TRINITY_DN22278_c0_g1_i3, TRINITY_DN22662_c1_g1_i1, TRINITY_DN22662_c1_g1_i2, TRINITY_DN22662_c1_g1_i3, TRINITY_DN22678_c0_g1_i1, TRINITY_DN22678_c0_g1_i4, TRINITY_DN22738_c0_g1_i1, TRINITY_DN22846_c0_g1_i2, TRINITY_DN22907_c0_g1_i2, TRINITY_D…		BP translation	GO:0006412	26	745	0.32849	0.769366	1	1.95762e-07	1	5.25843e-05		CC phragmoplast	GO:0009524	104	359	1.31396	0.370741	4.87168e-30	1	1.30859e-27	TRINITY_DN21659_c0_g1_i1, TRINITY_DN21993_c0_g1_i3, TRINITY_DN22116_c0_g1_i1, TRINITY_DN22888_c0_g1_i1, TRINITY_DN22888_c0_g1_i2, TRINITY_DN23508_c0_g1_i1, TRINITY_DN23508_c0_g1_i3, TRINITY_DN23508_c0_g1_i4, TRINITY_DN24861_c6_g1_i2, TRINITY_DN24861_c6_g1_i3, TRINITY_DN25208_c0_g1_i13, TRINITY_DN25208_c0_g1_i5, TRINITY_DN25208_c0_g1_i6, TRINITY_DN25208_c0_g1_i7, TRINITY_DN25211_c1_g2_i1, TRINITY_…		CC Golgi apparatus	GO:0005794	110	2310	1.36646	2.49336
CC Golgi apparatus	GO:0005794	75	2343	1.45971	2.41963	0.999985	2.45213e-05	1	0.00624357		CC plastoglobule	GO:0010287	44	170	0.856364	0.17556	1.31965e-19	1	3.43397e-17	TRINITY_DN22024_c0_g1_i1, TRINITY_DN22024_c0_g1_i2, TRINITY_DN23497_c3_g1_i4, TRINITY_DN23709_c7_g1_i1, TRINITY_DN23709_c7_g1_i4, TRINITY_DN23709_c7_g1_i7, TRINITY_DN23888_c0_g1_i1, TRINITY_DN24035_c2_g3_i1, TRINITY_DN24641_c0_g1_i1, TRINITY_DN24884_c0_g1_i6, TRINITY_DN25047_c1_g1_i1, TRINITY_DN25047_c1_g1_i11, TRINITY_DN25047_c1_g1_i2, TRINITY_DN25587_c0_g1_i15, TRINITY_DN25587_c0_g1_i22, TRINIT…		BP intracellular protein transport	GO:0006886	27	729	0.341124	0.752843	1	3.05341e-07	1	7.94556e-05		BP microtubule-based process	GO:0007017	66	165	0.83386	0.170396	8.25606e-30	1	2.14838e-27	TRINITY_DN23420_c2_g1_i1, TRINITY_DN25737_c1_g1_i1, TRINITY_DN25737_c1_g2_i1, TRINITY_DN25737_c1_g2_i2, TRINITY_DN25737_c1_g2_i3, TRINITY_DN25737_c1_g4_i1, TRINITY_DN25737_c1_g4_i2, TRINITY_DN25737_c1_g4_i3, TRINITY_DN25737_c1_g8_i1, TRINITY_DN25737_c1_g8_i2, TRINITY_DN25737_c1_g9_i1, TRINITY_DN26696_c3_g1_i2, TRINITY_DN26696_c3_g1_i3, TRINITY_DN26696_c3_g1_i5, TRINITY_DN26696_c3_g1_i6, TRINITY_D…		CC spindle	GO:0005819	0	232	0	0.250416
BP cell cycle	GO:0007049	9	572	0.175165	0.590708	0.999993	2.47433e-05	1	0.00624357		BP stem vascular tissue pattern formation	GO:0010222	20	29	0.389257	0.0299485	1.46574e-19	1	3.69856e-17	TRINITY_DN28895_c1_g1_i1, TRINITY_DN28895_c1_g1_i2, TRINITY_DN28895_c1_g1_i3, TRINITY_DN28895_c1_g1_i4, TRINITY_DN28895_c1_g1_i5, TRINITY_DN28895_c1_g1_i6, TRINITY_DN28895_c1_g1_i8, TRINITY_DN28895_c1_g4_i2, TRINITY_DN29954_c2_g2_i1, TRINITY_DN29954_c2_g2_i2, TRINITY_DN29954_c2_g2_i3, TRINITY_DN29954_c2_g2_i5, TRINITY_DN29954_c2_g2_i6, TRINITY_DN32009_c3_g1_i2, TRINITY_DN32009_c3_g1_i9, TRINITY_D…		MF peptidyl-prolyl cis-trans isomerase activity	GO:0003755	1	199	0.0126342	0.205508	1	5.6998e-07	1	0.000143825		CC cell wall	GO:0005618	159	735	2.00884	0.759039	2.76427e-29	1	6.97517e-27	TRINITY_DN18215_c0_g1_i1, TRINITY_DN18869_c0_g1_i1, TRINITY_DN20600_c0_g1_i3, TRINITY_DN21336_c0_g1_i4, TRINITY_DN21933_c0_g2_i2, TRINITY_DN22116_c0_g1_i1, TRINITY_DN22457_c0_g1_i1, TRINITY_DN22967_c0_g1_i10, TRINITY_DN22967_c0_g1_i5, TRINITY_DN23034_c0_g1_i1, TRINITY_DN23051_c0_g2_i1, TRINITY_DN23167_c0_g1_i1, TRINITY_DN23404_c0_g1_i4, TRINITY_DN23404_c0_g1_i7, TRINITY_DN23729_c0_g1_i1, TRINITY_…		BP RNA splicing	GO:0008380	13	610	0.161491	0.65842
BP ubiquitin-dependent protein catabolic process	GO:0006511	15	744	0.291942	0.768333	0.999989	2.89444e-05	1	0.00708881		BP L-glutamate biosynthetic process	GO:0097054	18	27	0.350331	0.0278831	4.26975e-18	1	1.04571e-15	TRINITY_DN28903_c4_g1_i1, TRINITY_DN28903_c4_g1_i2, TRINITY_DN28903_c4_g1_i3, TRINITY_DN28903_c4_g1_i4, TRINITY_DN28903_c4_g1_i5, TRINITY_DN28903_c4_g1_i6, TRINITY_DN28903_c4_g1_i7, TRINITY_DN32684_c2_g1_i12, TRINITY_DN32684_c2_g1_i14, TRINITY_DN32684_c2_g1_i17, TRINITY_DN32684_c2_g1_i2, TRINITY_DN32684_c2_g1_i5, TRINITY_DN32684_c2_g1_i6, TRINITY_DN32684_c2_g1_i8, TRINITY_DN32761_c0_g1_i10, TRINI…		CC endoplasmic reticulum membrane	GO:0005789	78	1511	0.985471	1.56042	1	6.83701e-07	1	0.000167446		MF receptor serine/threonine kinase binding	GO:0033612	53	105	0.669615	0.108434	2.9958e-29	1	7.33706e-27	TRINITY_DN21104_c0_g1_i1, TRINITY_DN23142_c0_g1_i1, TRINITY_DN24133_c0_g1_i5, TRINITY_DN24133_c0_g1_i7, TRINITY_DN25452_c4_g8_i1, TRINITY_DN26014_c0_g1_i1, TRINITY_DN26014_c0_g1_i2, TRINITY_DN26889_c0_g2_i2, TRINITY_DN26889_c0_g2_i6, TRINITY_DN28245_c0_g2_i11, TRINITY_DN28245_c0_g2_i14, TRINITY_DN28245_c0_g2_i4, TRINITY_DN28245_c0_g2_i6, TRINITY_DN28245_c0_g2_i8, TRINITY_DN29523_c2_g2_i2, TRINITY…		MF transmembrane receptor protein serine/threonine kinase activity	GO:0004675	7	445	0.0869565	0.480323
MF GTPase activity	GO:0003924	15	704	0.291942	0.727025	0.999981	5.00002e-05	1	0.0118958		BP reductive pentose-phosphate cycle	GO:0019253	31	95	0.603348	0.0981071	1.10479e-17	1	2.62845e-15	TRINITY_DN23893_c4_g1_i1, TRINITY_DN24720_c6_g9_i1, TRINITY_DN24737_c0_g3_i2, TRINITY_DN24755_c0_g2_i10, TRINITY_DN24755_c0_g2_i3, TRINITY_DN25877_c0_g1_i1, TRINITY_DN25877_c0_g1_i3, TRINITY_DN25877_c0_g1_i4, TRINITY_DN25945_c3_g2_i10, TRINITY_DN25945_c3_g2_i15, TRINITY_DN25945_c3_g2_i6, TRINITY_DN27134_c3_g1_i1, TRINITY_DN27361_c5_g1_i12, TRINITY_DN27361_c5_g1_i2, TRINITY_DN27361_c5_g1_i5, TRINI…		MF ribonuclease activity	GO:0004540	2	235	0.0252685	0.242686	1	7.57144e-07	1	0.000180135		BP polarity specification of adaxial/abaxial axis	GO:0009944	59	132	0.74542	0.136317	4.2532e-29	1	1.0119e-26	TRINITY_DN20598_c0_g1_i1, TRINITY_DN22017_c0_g1_i1, TRINITY_DN23142_c0_g1_i1, TRINITY_DN23855_c0_g2_i1, TRINITY_DN23855_c0_g2_i3, TRINITY_DN23855_c0_g2_i5, TRINITY_DN23855_c0_g2_i7, TRINITY_DN23855_c0_g2_i9, TRINITY_DN23855_c0_g3_i1, TRINITY_DN24120_c1_g1_i2, TRINITY_DN27229_c1_g1_i1, TRINITY_DN27229_c1_g1_i3, TRINITY_DN27229_c1_g1_i4, TRINITY_DN27229_c1_g1_i8, TRINITY_DN27229_c1_g3_i3, TRINITY_D…		CC mediator complex	GO:0016592	0	221	0	0.238542
CC vacuolar membrane	GO:0005774	32	1187	0.62281	1.22582	0.999969	6.03368e-05	1	0.0139562		CC external side of plasma membrane	GO:0009897	21	40	0.408719	0.0413082	2.4121e-17	1	5.57933e-15	TRINITY_DN28895_c1_g1_i1, TRINITY_DN28895_c1_g1_i2, TRINITY_DN28895_c1_g1_i3, TRINITY_DN28895_c1_g1_i4, TRINITY_DN28895_c1_g1_i5, TRINITY_DN28895_c1_g1_i6, TRINITY_DN28895_c1_g1_i8, TRINITY_DN28895_c1_g4_i2, TRINITY_DN29954_c2_g2_i1, TRINITY_DN29954_c2_g2_i2, TRINITY_DN29954_c2_g2_i3, TRINITY_DN29954_c2_g2_i5, TRINITY_DN29954_c2_g2_i6, TRINITY_DN32009_c3_g1_i2, TRINITY_DN32009_c3_g1_i9, TRINITY_D…		BP proteasome-mediated ubiquitin-dependent protein catabolic process	GO:0043161	9	376	0.113708	0.388297	1	1.06381e-06	1	0.000246064		MF hydrolase activity, hydrolyzing O-glycosyl compounds	GO:0004553	115	442	1.45294	0.456456	4.22664e-28	1	9.77645e-26	TRINITY_DN20516_c0_g1_i1, TRINITY_DN21691_c0_g1_i2, TRINITY_DN21691_c0_g1_i3, TRINITY_DN22103_c0_g1_i3, TRINITY_DN22848_c0_g1_i1, TRINITY_DN22848_c0_g1_i2, TRINITY_DN22902_c0_g1_i1, TRINITY_DN23051_c0_g2_i1, TRINITY_DN23669_c0_g1_i4, TRINITY_DN24035_c2_g1_i5, TRINITY_DN24184_c1_g1_i1, TRINITY_DN24225_c0_g1_i1, TRINITY_DN24225_c0_g1_i2, TRINITY_DN24225_c0_g1_i3, TRINITY_DN24225_c0_g1_i4, TRINITY_D…		MF helicase activity	GO:0004386	9	521	0.111801	0.562356
CC SCF ubiquitin ligase complex	GO:0019005	2	284	0.0389257	0.293288	0.999991	7.27734e-05	1	0.0163779		CC membrane	GO:0016020	314	4028	6.11133	4.15974	6.6905e-17	1	1.50572e-14	TRINITY_DN16194_c0_g1_i1, TRINITY_DN22083_c0_g1_i1, TRINITY_DN22238_c0_g1_i1, TRINITY_DN22586_c1_g2_i1, TRINITY_DN22608_c0_g1_i4, TRINITY_DN23014_c0_g1_i4, TRINITY_DN23282_c0_g1_i14, TRINITY_DN23282_c0_g1_i15, TRINITY_DN23282_c0_g1_i16, TRINITY_DN23282_c0_g1_i7, TRINITY_DN23485_c0_g1_i1, TRINITY_DN23485_c0_g1_i3, TRINITY_DN23788_c0_g1_i1, TRINITY_DN23994_c2_g1_i3, TRINITY_DN23994_c2_g1_i4, TRINIT…		CC vacuolar membrane	GO:0005774	59	1187	0.74542	1.22582	0.999998	3.86158e-06	1	0.000869064		BP cell differentiation	GO:0030154	151	695	1.90777	0.717731	5.38767e-28	1	1.21252e-25	TRINITY_DN16008_c0_g1_i1, TRINITY_DN16864_c0_g1_i1, TRINITY_DN19662_c0_g1_i1, TRINITY_DN20010_c1_g1_i2, TRINITY_DN20598_c0_g1_i1, TRINITY_DN20645_c0_g1_i2, TRINITY_DN20745_c0_g1_i1, TRINITY_DN21064_c0_g1_i1, TRINITY_DN21064_c0_g1_i3, TRINITY_DN21267_c0_g1_i1, TRINITY_DN21283_c0_g1_i1, TRINITY_DN21386_c0_g1_i1, TRINITY_DN22530_c0_g1_i4, TRINITY_DN22994_c0_g2_i12, TRINITY_DN22994_c0_g2_i4, TRINITY_…		CC spliceosomal complex	GO:0005681	8	436	0.0993789	0.470609
BP protein ubiquitination	GO:0016567	36	1317	0.700662	1.36007	0.99996	7.54992e-05	1	0.0165443		MF glutamate synthase (ferredoxin) activity	GO:0016041	14	17	0.27248	0.017556	1.08555e-16	1	2.37879e-14	TRINITY_DN28903_c4_g1_i1, TRINITY_DN28903_c4_g1_i2, TRINITY_DN28903_c4_g1_i3, TRINITY_DN28903_c4_g1_i4, TRINITY_DN28903_c4_g1_i5, TRINITY_DN28903_c4_g1_i6, TRINITY_DN28903_c4_g1_i7, TRINITY_DN32684_c2_g1_i12, TRINITY_DN32684_c2_g1_i14, TRINITY_DN32684_c2_g1_i17, TRINITY_DN32684_c2_g1_i2, TRINITY_DN32684_c2_g1_i5, TRINITY_DN32684_c2_g1_i6, TRINITY_DN32684_c2_g1_i8		BP protein-chromophore linkage	GO:0018298	4	248	0.050537	0.256111	0.999999	5.32256e-06	1	0.00116634		MF cyclin-dependent protein serine/threonine kinase regulator activity	GO:0016538	55	120	0.694883	0.123925	7.6501e-28	1	1.67638e-25	TRINITY_DN21343_c0_g1_i3, TRINITY_DN23543_c0_g1_i5, TRINITY_DN23543_c0_g1_i6, TRINITY_DN23987_c0_g2_i1, TRINITY_DN23987_c0_g2_i3, TRINITY_DN23987_c0_g3_i1, TRINITY_DN25468_c0_g1_i3, TRINITY_DN25468_c0_g1_i5, TRINITY_DN25468_c0_g1_i6, TRINITY_DN26663_c3_g1_i1, TRINITY_DN26663_c3_g1_i2, TRINITY_DN26663_c3_g1_i5, TRINITY_DN26663_c3_g1_i6, TRINITY_DN26663_c3_g2_i1, TRINITY_DN26663_c3_g2_i10, TRINITY_…		CC chromosome	GO:0005694	0	221	0	0.238542
BP RNA modification	GO:0009451	6	462	0.116777	0.47711	0.99998	7.94708e-05	1	0.016968		CC chloroplast envelope	GO:0009941	119	1075	2.31608	1.11016	2.32852e-16	1	4.97169e-14	TRINITY_DN20747_c0_g2_i3, TRINITY_DN21861_c0_g1_i2, TRINITY_DN22022_c1_g1_i1, TRINITY_DN22022_c1_g1_i9, TRINITY_DN22306_c0_g1_i1, TRINITY_DN22738_c0_g1_i1, TRINITY_DN23014_c0_g1_i2, TRINITY_DN23014_c0_g1_i4, TRINITY_DN23014_c1_g1_i1, TRINITY_DN23485_c0_g1_i1, TRINITY_DN23485_c0_g1_i3, TRINITY_DN23893_c4_g1_i1, TRINITY_DN23917_c0_g1_i4, TRINITY_DN24035_c2_g3_i1, TRINITY_DN24276_c0_g2_i2, TRINITY_D…		BP chloroplast organization	GO:0009658	8	324	0.101074	0.334597	0.999998	7.0464e-06	1	0.0015045		MF protein kinase activity	GO:0004672	377	2573	4.76311	2.65715	1.99485e-26	1	4.25926e-24	TRINITY_DN18031_c0_g1_i1, TRINITY_DN19101_c0_g1_i1, TRINITY_DN19765_c0_g1_i3, TRINITY_DN19765_c0_g1_i4, TRINITY_DN20222_c0_g1_i1, TRINITY_DN20454_c0_g1_i1, TRINITY_DN21037_c0_g1_i2, TRINITY_DN22280_c0_g1_i1, TRINITY_DN22337_c0_g1_i1, TRINITY_DN22551_c0_g1_i2, TRINITY_DN22551_c0_g1_i3, TRINITY_DN22885_c0_g1_i2, TRINITY_DN22940_c0_g1_i1, TRINITY_DN22940_c0_g1_i3, TRINITY_DN23179_c0_g1_i1, TRINITY_D…		CC cytosolic ribosome	GO:0022626	3	247	0.0372671	0.266606
MF protein heterodimerization activity	GO:0046982	3	294	0.0583885	0.303616	0.999983	9.81323e-05	1	0.0204287		MF 3 iron, 4 sulfur cluster binding	GO:0051538	18	31	0.350331	0.0320139	2.97942e-16	1	6.2024e-14	TRINITY_DN28903_c4_g1_i1, TRINITY_DN28903_c4_g1_i2, TRINITY_DN28903_c4_g1_i3, TRINITY_DN28903_c4_g1_i4, TRINITY_DN28903_c4_g1_i5, TRINITY_DN28903_c4_g1_i6, TRINITY_DN28903_c4_g1_i7, TRINITY_DN32684_c2_g1_i12, TRINITY_DN32684_c2_g1_i14, TRINITY_DN32684_c2_g1_i17, TRINITY_DN32684_c2_g1_i2, TRINITY_DN32684_c2_g1_i5, TRINITY_DN32684_c2_g1_i6, TRINITY_DN32684_c2_g1_i8, TRINITY_DN32761_c0_g1_i10, TRINI…		CC extrinsic component of membrane	GO:0019898	1	163	0.0126342	0.168331	0.999999	8.12411e-06	1	0.00169124		MF structural constituent of cytoskeleton	GO:0005200	61	167	0.770689	0.172462	5.31709e-25	1	1.10688e-22	TRINITY_DN23420_c2_g1_i1, TRINITY_DN25737_c1_g1_i1, TRINITY_DN25737_c1_g2_i1, TRINITY_DN25737_c1_g2_i2, TRINITY_DN25737_c1_g2_i3, TRINITY_DN25737_c1_g4_i1, TRINITY_DN25737_c1_g4_i2, TRINITY_DN25737_c1_g4_i3, TRINITY_DN25737_c1_g8_i1, TRINITY_DN25737_c1_g8_i2, TRINITY_DN25737_c1_g9_i1, TRINITY_DN26696_c3_g1_i2, TRINITY_DN26696_c3_g1_i3, TRINITY_DN26696_c3_g1_i5, TRINITY_DN26696_c3_g1_i6, TRINITY_D…		CC endoplasmic reticulum	GO:0005783	95	1931	1.18012	2.08428
CC mediator complex	GO:0016592	1	228	0.0194628	0.235457	0.999989	0.000141022	1	0.0280511		BP transmembrane transport	GO:0055085	142	1479	2.76372	1.52737	5.69187e-16	1	1.15601e-13	TRINITY_DN16194_c0_g1_i1, TRINITY_DN22151_c0_g2_i1, TRINITY_DN22238_c0_g1_i1, TRINITY_DN22289_c0_g1_i2, TRINITY_DN23043_c0_g1_i4, TRINITY_DN23043_c0_g1_i5, TRINITY_DN23282_c0_g1_i14, TRINITY_DN23282_c0_g1_i15, TRINITY_DN23282_c0_g1_i16, TRINITY_DN23282_c0_g1_i7, TRINITY_DN23545_c0_g1_i16, TRINITY_DN23692_c0_g1_i1, TRINITY_DN23692_c0_g1_i2, TRINITY_DN24013_c1_g3_i1, TRINITY_DN24072_c3_g1_i4, TRINI…		MF ATP-dependent peptidase activity	GO:0004176	2	200	0.0252685	0.206541	0.999999	1.13551e-05	1	0.0023062		BP plant-type cell wall organization	GO:0009664	47	101	0.593809	0.104303	6.24889e-25	1	1.26913e-22	TRINITY_DN21058_c0_g1_i2, TRINITY_DN23142_c0_g1_i1, TRINITY_DN23729_c0_g1_i1, TRINITY_DN23729_c0_g2_i1, TRINITY_DN25337_c0_g1_i1, TRINITY_DN25337_c0_g1_i2, TRINITY_DN25337_c0_g6_i1, TRINITY_DN25337_c0_g6_i2, TRINITY_DN25482_c0_g1_i1, TRINITY_DN25482_c0_g1_i2, TRINITY_DN25767_c0_g1_i1, TRINITY_DN25767_c5_g1_i11, TRINITY_DN25767_c5_g1_i5, TRINITY_DN25767_c5_g1_i6, TRINITY_DN25767_c5_g1_i7, TRINITY_…		BP ubiquitin-dependent protein catabolic process	GO:0006511	24	731	0.298137	0.789025
CC nucleosome	GO:0000786	0	149	0	0.153873	1	0.000142153	1	0.0280511		MF chlorophyll binding	GO:0016168	31	104	0.603348	0.107401	3.03583e-15	1	6.0189e-13	TRINITY_DN20604_c0_g1_i1, TRINITY_DN23709_c7_g1_i1, TRINITY_DN23709_c7_g1_i4, TRINITY_DN23709_c7_g1_i7, TRINITY_DN24607_c2_g1_i1, TRINITY_DN25047_c1_g1_i1, TRINITY_DN25047_c1_g1_i11, TRINITY_DN25047_c1_g1_i2, TRINITY_DN25764_c1_g2_i2, TRINITY_DN25764_c1_g4_i1, TRINITY_DN25764_c1_g4_i2, TRINITY_DN26200_c0_g3_i2, TRINITY_DN26200_c0_g3_i3, TRINITY_DN26727_c0_g2_i3, TRINITY_DN27009_c1_g2_i5, TRINITY_…		BP autophagy	GO:0006914	0	126	0	0.130121	1	1.37235e-05	1	0.00272084		BP cell wall organization	GO:0071555	147	727	1.85723	0.750777	7.2864e-24	1	1.44461e-21	TRINITY_DN17622_c0_g1_i1, TRINITY_DN19458_c0_g1_i3, TRINITY_DN19577_c0_g1_i2, TRINITY_DN20600_c0_g1_i3, TRINITY_DN21583_c0_g1_i3, TRINITY_DN21714_c0_g1_i1, TRINITY_DN21933_c0_g2_i2, TRINITY_DN21941_c0_g1_i1, TRINITY_DN21997_c0_g2_i1, TRINITY_DN21997_c0_g2_i2, TRINITY_DN22103_c0_g1_i1, TRINITY_DN22103_c0_g1_i2, TRINITY_DN22103_c0_g1_i3, TRINITY_DN22256_c0_g1_i1, TRINITY_DN22848_c0_g1_i1, TRINITY_D…		CC nucleosome	GO:0000786	0	149	0	0.160827
BP regulation of translation	GO:0006417	2	267	0.0389257	0.275732	0.999981	0.000144854	1	0.0280511		MF gamma-aminobutyric acid transmembrane transporter activity	GO:0015185	20	44	0.389257	0.0454391	9.03558e-15	1	1.70998e-12	TRINITY_DN23444_c1_g1_i1, TRINITY_DN28127_c0_g1_i1, TRINITY_DN28127_c0_g1_i11, TRINITY_DN28127_c0_g1_i13, TRINITY_DN28127_c0_g1_i14, TRINITY_DN28127_c0_g1_i17, TRINITY_DN28127_c0_g1_i4, TRINITY_DN28127_c0_g1_i5, TRINITY_DN28127_c0_g1_i6, TRINITY_DN28420_c0_g1_i11, TRINITY_DN28420_c0_g1_i17, TRINITY_DN28420_c0_g1_i18, TRINITY_DN30979_c0_g1_i1, TRINITY_DN32872_c1_g1_i15, TRINITY_DN32872_c1_g1_i3, T…		BP protein glycosylation	GO:0006486	7	288	0.0884397	0.297419	0.999996	1.76791e-05	1	0.0033617		CC cortical microtubule	GO:0055028	38	70	0.480101	0.0722894	6.74066e-23	1	1.30534e-20	TRINITY_DN22888_c0_g1_i1, TRINITY_DN22888_c0_g1_i2, TRINITY_DN24317_c2_g1_i3, TRINITY_DN24317_c2_g1_i4, TRINITY_DN24317_c2_g1_i6, TRINITY_DN27265_c2_g1_i2, TRINITY_DN27265_c2_g1_i3, TRINITY_DN27265_c2_g1_i4, TRINITY_DN27265_c2_g1_i6, TRINITY_DN27298_c4_g2_i3, TRINITY_DN27298_c4_g2_i6, TRINITY_DN27298_c4_g2_i7, TRINITY_DN27298_c4_g3_i1, TRINITY_DN27298_c4_g4_i1, TRINITY_DN27298_c4_g4_i2, TRINITY_D…		BP double-strand break repair via homologous recombination	GO:0000724	0	208	0	0.224511
BP intracellular signal transduction	GO:0035556	9	499	0.175165	0.51532	0.999936	0.00019426	1	0.0367636		BP gamma-aminobutyric acid transport	GO:0015812	20	44	0.389257	0.0454391	9.03558e-15	1	1.70998e-12	TRINITY_DN23444_c1_g1_i1, TRINITY_DN28127_c0_g1_i1, TRINITY_DN28127_c0_g1_i11, TRINITY_DN28127_c0_g1_i13, TRINITY_DN28127_c0_g1_i14, TRINITY_DN28127_c0_g1_i17, TRINITY_DN28127_c0_g1_i4, TRINITY_DN28127_c0_g1_i5, TRINITY_DN28127_c0_g1_i6, TRINITY_DN28420_c0_g1_i11, TRINITY_DN28420_c0_g1_i17, TRINITY_DN28420_c0_g1_i18, TRINITY_DN30979_c0_g1_i1, TRINITY_DN32872_c1_g1_i15, TRINITY_DN32872_c1_g1_i3, T…		CC endosome membrane	GO:0010008	10	350	0.126342	0.361447	0.999995	1.77633e-05	1	0.0033617		MF ATP binding	GO:0005524	1010	9108	12.7606	9.40588	2.29185e-22	1	4.33733e-20	TRINITY_DN12979_c0_g1_i2, TRINITY_DN13497_c0_g1_i1, TRINITY_DN13756_c0_g1_i1, TRINITY_DN16004_c0_g1_i2, TRINITY_DN18031_c0_g1_i1, TRINITY_DN18701_c0_g1_i1, TRINITY_DN19066_c0_g1_i1, TRINITY_DN19066_c0_g1_i2, TRINITY_DN19101_c0_g1_i1, TRINITY_DN19765_c0_g1_i3, TRINITY_DN19765_c0_g1_i4, TRINITY_DN19774_c0_g1_i1, TRINITY_DN20062_c0_g1_i2, TRINITY_DN20222_c0_g1_i1, TRINITY_DN20454_c0_g1_i1, TRINITY_D…		BP gene silencing by RNA	GO:0031047	0	197	0	0.212637
BP peptidyl-serine phosphorylation	GO:0018105	1	218	0.0194628	0.22513	0.999984	0.000198999	1	0.0368236		BP protein-chromophore linkage	GO:0018298	45	248	0.875827	0.256111	5.27068e-14	1	9.7531e-12	TRINITY_DN23709_c7_g1_i1, TRINITY_DN23709_c7_g1_i4, TRINITY_DN23709_c7_g1_i7, TRINITY_DN23723_c0_g2_i3, TRINITY_DN24079_c0_g1_i18, TRINITY_DN24079_c0_g1_i2, TRINITY_DN24079_c0_g1_i4, TRINITY_DN24079_c0_g1_i8, TRINITY_DN24557_c0_g1_i3, TRINITY_DN24557_c0_g1_i4, TRINITY_DN24557_c0_g1_i6, TRINITY_DN24607_c2_g1_i1, TRINITY_DN25047_c1_g1_i1, TRINITY_DN25047_c1_g1_i11, TRINITY_DN25047_c1_g1_i2, TRINITY…		BP protein processing	GO:0016485	0	134	0	0.138383	1	2.12744e-05	1	0.00393671		BP DNA replication	GO:0006260	78	270	0.985471	0.278831	2.42349e-22	1	4.48453e-20	TRINITY_DN19803_c0_g1_i1, TRINITY_DN20666_c0_g1_i4, TRINITY_DN21938_c0_g1_i1, TRINITY_DN21938_c0_g1_i2, TRINITY_DN21938_c0_g1_i3, TRINITY_DN21938_c0_g1_i5, TRINITY_DN22172_c0_g1_i3, TRINITY_DN22172_c0_g1_i4, TRINITY_DN22325_c0_g1_i1, TRINITY_DN22325_c0_g1_i2, TRINITY_DN22325_c0_g1_i3, TRINITY_DN22860_c0_g1_i2, TRINITY_DN22878_c0_g1_i1, TRINITY_DN22878_c0_g1_i3, TRINITY_DN23317_c0_g1_i1, TRINITY_D…		MF GTPase activator activity	GO:0005096	1	241	0.0124224	0.26013
BP positive regulation of transcription by RNA polymerase II	GO:0045944	7	432	0.13624	0.446129	0.999936	0.000215294	1	0.038785		BP glutamate biosynthetic process	GO:0006537	18	41	0.350331	0.0423409	6.77256e-14	1	1.22598e-11	TRINITY_DN27305_c3_g1_i3, TRINITY_DN27305_c3_g1_i8, TRINITY_DN28903_c4_g1_i1, TRINITY_DN28903_c4_g1_i2, TRINITY_DN28903_c4_g1_i3, TRINITY_DN28903_c4_g1_i4, TRINITY_DN28903_c4_g1_i5, TRINITY_DN28903_c4_g1_i6, TRINITY_DN32684_c2_g1_i14, TRINITY_DN32684_c2_g1_i17, TRINITY_DN32684_c2_g1_i2, TRINITY_DN32684_c2_g1_i5, TRINITY_DN32684_c2_g1_i6, TRINITY_DN32684_c2_g1_i8, TRINITY_DN32761_c0_g1_i10, TRINIT…		CC late endosome membrane	GO:0031902	4	226	0.050537	0.233392	0.999996	2.19629e-05	1	0.00397577		BP mitotic DNA replication initiation	GO:1902975	23	26	0.290587	0.0268504	4.50399e-22	1	8.15319e-20	TRINITY_DN21320_c0_g1_i1, TRINITY_DN30102_c1_g1_i1, TRINITY_DN30102_c1_g1_i3, TRINITY_DN30254_c2_g1_i1, TRINITY_DN30254_c2_g1_i10, TRINITY_DN30254_c2_g1_i11, TRINITY_DN30254_c2_g1_i4, TRINITY_DN30254_c2_g1_i5, TRINITY_DN30254_c2_g1_i6, TRINITY_DN30254_c2_g1_i7, TRINITY_DN30954_c0_g1_i1, TRINITY_DN30954_c0_g1_i2, TRINITY_DN32254_c0_g2_i1, TRINITY_DN32254_c0_g2_i10, TRINITY_DN32254_c0_g2_i12, TRINI…		BP root development	GO:0048364	8	426	0.0993789	0.459815
MF actin binding	GO:0003779	1	224	0.0194628	0.231326	0.999982	0.000218914	1	0.038785		BP photosynthesis, light harvesting in photosystem I	GO:0009768	22	59	0.428182	0.0609296	2.09997e-13	1	3.72052e-11	TRINITY_DN23709_c7_g1_i1, TRINITY_DN23709_c7_g1_i4, TRINITY_DN23709_c7_g1_i7, TRINITY_DN25047_c1_g1_i1, TRINITY_DN25047_c1_g1_i11, TRINITY_DN25047_c1_g1_i2, TRINITY_DN25764_c1_g4_i1, TRINITY_DN25764_c1_g4_i2, TRINITY_DN26200_c0_g3_i2, TRINITY_DN26200_c0_g3_i3, TRINITY_DN27248_c0_g2_i3, TRINITY_DN27248_c0_g2_i4, TRINITY_DN28481_c3_g1_i1, TRINITY_DN28481_c3_g1_i4, TRINITY_DN28481_c3_g3_i2, TRINITY_…		MF mRNA binding	GO:0003729	53	1045	0.669615	1.07918	0.999987	2.31414e-05	1	0.00402432		MF protein heterodimerization activity	GO:0046982	79	294	0.998105	0.303616	1.19166e-21	1	2.11126e-19	TRINITY_DN19774_c0_g1_i1, TRINITY_DN22560_c0_g1_i6, TRINITY_DN23015_c3_g1_i1, TRINITY_DN23015_c3_g1_i2, TRINITY_DN23015_c3_g2_i1, TRINITY_DN23015_c3_g2_i2, TRINITY_DN23015_c3_g4_i1, TRINITY_DN23015_c3_g7_i1, TRINITY_DN23015_c3_g7_i2, TRINITY_DN23059_c0_g1_i2, TRINITY_DN23059_c0_g1_i3, TRINITY_DN23059_c0_g1_i4, TRINITY_DN23059_c0_g1_i5, TRINITY_DN23059_c1_g1_i1, TRINITY_DN23059_c1_g1_i2, TRINITY_D…		CC chromatin	GO:0000785	1	227	0.0124224	0.245019
MF single-stranded DNA binding	GO:0003697	2	262	0.0389257	0.270569	0.999965	0.000250872	1	0.0427393		BP glycine catabolic process	GO:0006546	15	27	0.291942	0.0278831	3.31508e-13	1	5.75097e-11	TRINITY_DN22754_c0_g1_i1, TRINITY_DN22754_c0_g1_i2, TRINITY_DN22754_c0_g1_i3, TRINITY_DN22754_c0_g1_i5, TRINITY_DN27695_c0_g1_i12, TRINITY_DN27695_c0_g1_i8, TRINITY_DN27695_c0_g1_i9, TRINITY_DN32510_c0_g1_i2, TRINITY_DN32510_c2_g2_i10, TRINITY_DN32510_c2_g2_i14, TRINITY_DN32510_c2_g2_i16, TRINITY_DN32510_c2_g2_i3, TRINITY_DN32510_c2_g2_i4, TRINITY_DN32510_c2_g2_i6, TRINITY_DN32510_c2_g2_i8		CC plastid	GO:0009536	23	573	0.290587	0.59174	0.99999	2.31977e-05	1	0.00402432		CC kinesin complex	GO:0005871	36	68	0.454833	0.070224	4.16722e-21	1	7.22926e-19	TRINITY_DN24817_c0_g1_i1, TRINITY_DN26913_c0_g1_i1, TRINITY_DN27343_c0_g5_i2, TRINITY_DN27343_c0_g5_i4, TRINITY_DN27343_c0_g5_i6, TRINITY_DN27391_c0_g1_i1, TRINITY_DN27391_c0_g1_i2, TRINITY_DN27391_c0_g1_i4, TRINITY_DN27478_c4_g2_i1, TRINITY_DN27478_c4_g2_i2, TRINITY_DN27478_c4_g4_i2, TRINITY_DN27582_c0_g1_i2, TRINITY_DN27582_c0_g1_i8, TRINITY_DN29494_c1_g4_i2, TRINITY_DN30726_c1_g1_i11, TRINITY_…		CC Golgi membrane	GO:0000139	55	1295	0.68323	1.39779
CC cytosolic small ribosomal subunit	GO:0022627	0	148	0	0.15284	1	0.000251498	1	0.0427393		BP cotyledon vascular tissue pattern formation	GO:0010588	20	55	0.389257	0.0567988	7.42766e-13	1	1.26225e-10	TRINITY_DN28895_c1_g1_i1, TRINITY_DN28895_c1_g1_i2, TRINITY_DN28895_c1_g1_i3, TRINITY_DN28895_c1_g1_i4, TRINITY_DN28895_c1_g1_i5, TRINITY_DN28895_c1_g1_i6, TRINITY_DN28895_c1_g1_i8, TRINITY_DN28895_c1_g4_i2, TRINITY_DN29954_c2_g2_i1, TRINITY_DN29954_c2_g2_i2, TRINITY_DN29954_c2_g2_i3, TRINITY_DN29954_c2_g2_i5, TRINITY_DN29954_c2_g2_i6, TRINITY_DN32009_c3_g1_i2, TRINITY_DN32009_c3_g1_i9, TRINITY_D…		CC thylakoid lumen	GO:0031977	1	152	0.0126342	0.156971	0.999998	2.85473e-05	1	0.0048513		BP guard mother cell differentiation	GO:0010444	23	28	0.290587	0.0289158	5.26527e-21	1	8.94773e-19	TRINITY_DN22940_c0_g1_i2, TRINITY_DN25563_c4_g1_i2, TRINITY_DN28517_c0_g1_i1, TRINITY_DN28517_c0_g1_i2, TRINITY_DN28517_c0_g1_i3, TRINITY_DN28517_c0_g1_i4, TRINITY_DN28517_c0_g2_i1, TRINITY_DN28517_c0_g2_i3, TRINITY_DN28517_c0_g2_i5, TRINITY_DN28517_c0_g3_i1, TRINITY_DN29682_c2_g1_i2, TRINITY_DN29682_c2_g2_i1, TRINITY_DN29682_c2_g2_i2, TRINITY_DN29682_c2_g2_i3, TRINITY_DN29682_c2_g2_i5, TRINITY_D…		CC cytosolic small ribosomal subunit	GO:0022627	0	149	0	0.160827
BP SCF-dependent proteasomal ubiquitin-dependent protein catabolic process	GO:0031146	2	250	0.0389257	0.258176	0.999961	0.000279102	1	0.0464817		BP indole glucosinolate metabolic process	GO:0042343	14	24	0.27248	0.0247849	1.08812e-12	1	1.81216e-10	TRINITY_DN27977_c2_g1_i1, TRINITY_DN27977_c2_g1_i2, TRINITY_DN27977_c2_g1_i6, TRINITY_DN28907_c0_g1_i1, TRINITY_DN28907_c0_g1_i3, TRINITY_DN28907_c0_g1_i4, TRINITY_DN28907_c0_g1_i5, TRINITY_DN28907_c0_g1_i7, TRINITY_DN28907_c0_g1_i8, TRINITY_DN31434_c0_g1_i1, TRINITY_DN31434_c0_g1_i8, TRINITY_DN31986_c0_g11_i1, TRINITY_DN31986_c0_g1_i5, TRINITY_DN31986_c0_g1_i6		BP protein quality control for misfolded or incompletely synthesized proteins	GO:0006515	1	158	0.0126342	0.163168	0.999997	3.87308e-05	1	0.00645023		BP regulation of transcription, DNA-templated	GO:0006355	393	2928	4.96526	3.02376	5.88251e-21	1	9.79674e-19	TRINITY_DN13532_c0_g1_i1, TRINITY_DN16864_c0_g1_i1, TRINITY_DN17221_c0_g1_i2, TRINITY_DN17570_c0_g1_i1, TRINITY_DN17622_c0_g1_i1, TRINITY_DN18850_c0_g1_i5, TRINITY_DN18985_c0_g1_i1, TRINITY_DN19185_c0_g1_i1, TRINITY_DN19384_c0_g1_i1, TRINITY_DN19406_c0_g2_i2, TRINITY_DN19591_c0_g1_i1, TRINITY_DN19977_c0_g2_i1, TRINITY_DN20080_c0_g1_i3, TRINITY_DN20143_c0_g1_i1, TRINITY_DN20462_c0_g1_i1, TRINITY_D…		BP ER to Golgi vesicle-mediated transport	GO:0006888	6	328	0.0745342	0.354036
CC chromosome	GO:0005694	1	225	0.0194628	0.232359	0.999972	0.000333335	1	0.054425		BP response to light stimulus	GO:0009416	48	293	0.934216	0.302583	1.13175e-12	1	1.84786e-10	TRINITY_DN23709_c7_g1_i1, TRINITY_DN23709_c7_g1_i4, TRINITY_DN23709_c7_g1_i7, TRINITY_DN23723_c0_g2_i3, TRINITY_DN24720_c6_g9_i1, TRINITY_DN24755_c0_g2_i3, TRINITY_DN24874_c0_g1_i3, TRINITY_DN25047_c1_g1_i1, TRINITY_DN25047_c1_g1_i11, TRINITY_DN25047_c1_g1_i2, TRINITY_DN25118_c1_g3_i1, TRINITY_DN25764_c1_g4_i1, TRINITY_DN25764_c1_g4_i2, TRINITY_DN26200_c0_g3_i2, TRINITY_DN26200_c0_g3_i3, TRINITY_…		BP protein peptidyl-prolyl isomerization	GO:0000413	0	114	0	0.117728	1	4.33549e-05	1	0.00695796		CC spindle	GO:0005819	68	236	0.859128	0.243719	2.37774e-20	1	3.88225e-18	TRINITY_DN19765_c0_g1_i3, TRINITY_DN19765_c0_g1_i4, TRINITY_DN22116_c0_g1_i1, TRINITY_DN22888_c0_g1_i1, TRINITY_DN22888_c0_g1_i2, TRINITY_DN23508_c0_g1_i1, TRINITY_DN23508_c0_g1_i3, TRINITY_DN23508_c0_g1_i4, TRINITY_DN25208_c0_g1_i13, TRINITY_DN25208_c0_g1_i5, TRINITY_DN25208_c0_g1_i6, TRINITY_DN25208_c0_g1_i7, TRINITY_DN25515_c0_g1_i1, TRINITY_DN25570_c0_g2_i1, TRINITY_DN25869_c0_g2_i1, TRINITY_…		BP flower development	GO:0009908	22	674	0.273292	0.7275
CC spindle	GO:0005819	2	236	0.0389257	0.243719	0.99994	0.000412079	1	0.0659881		BP chloroplast relocation	GO:0009902	19	53	0.369794	0.0547334	1.41317e-12	1	2.26297e-10	TRINITY_DN24079_c0_g1_i18, TRINITY_DN24079_c0_g1_i2, TRINITY_DN24079_c0_g1_i4, TRINITY_DN24214_c0_g1_i1, TRINITY_DN24557_c0_g1_i3, TRINITY_DN24557_c0_g1_i4, TRINITY_DN24557_c0_g1_i6, TRINITY_DN25611_c1_g1_i2, TRINITY_DN30608_c0_g6_i1, TRINITY_DN32032_c0_g1_i1, TRINITY_DN32032_c0_g1_i2, TRINITY_DN32032_c0_g3_i1, TRINITY_DN32032_c0_g3_i2, TRINITY_DN32032_c0_g3_i3, TRINITY_DN32945_c0_g1_i13, TRINITY…		CC ribosome	GO:0005840	21	548	0.265319	0.565923	0.999981	4.34507e-05	1	0.00695796		BP double-strand break repair via homologous recombination	GO:0000724	64	212	0.808591	0.218934	9.05302e-20	1	1.4497e-17	TRINITY_DN22325_c0_g1_i1, TRINITY_DN22325_c0_g1_i2, TRINITY_DN22325_c0_g1_i3, TRINITY_DN22704_c0_g1_i3, TRINITY_DN22704_c0_g1_i4, TRINITY_DN22704_c0_g1_i5, TRINITY_DN23047_c0_g1_i2, TRINITY_DN23047_c0_g1_i5, TRINITY_DN24110_c0_g1_i5, TRINITY_DN24110_c0_g1_i7, TRINITY_DN26247_c0_g1_i11, TRINITY_DN26247_c0_g1_i12, TRINITY_DN26247_c0_g1_i3, TRINITY_DN26272_c0_g1_i5, TRINITY_DN26295_c0_g1_i1, TRINITY…		BP RNA modification	GO:0009451	10	467	0.124224	0.504069
MF microtubule motor activity	GO:0003777	0	168	0	0.173495	1	0.000426435	1	0.0669985		MF glutamate synthase activity	GO:0015930	15	32	0.291942	0.0330466	1.5981e-12	1	2.51083e-10	TRINITY_DN27305_c3_g1_i3, TRINITY_DN27305_c3_g1_i8, TRINITY_DN28903_c4_g1_i1, TRINITY_DN28903_c4_g1_i2, TRINITY_DN28903_c4_g1_i5, TRINITY_DN28903_c4_g1_i7, TRINITY_DN32684_c2_g1_i14, TRINITY_DN32684_c2_g1_i17, TRINITY_DN32684_c2_g1_i2, TRINITY_DN32684_c2_g1_i5, TRINITY_DN32684_c2_g1_i6, TRINITY_DN32684_c2_g1_i8, TRINITY_DN32761_c0_g1_i10, TRINITY_DN32761_c0_g1_i14, TRINITY_DN32761_c0_g1_i2		BP response to wounding	GO:0009611	18	476	0.227416	0.491568	0.999979	5.11787e-05	1	0.00804085		BP mitotic cell cycle	GO:0000278	53	155	0.669615	0.160069	1.06987e-19	1	1.68091e-17	TRINITY_DN19765_c0_g1_i3, TRINITY_DN19765_c0_g1_i4, TRINITY_DN21939_c0_g1_i3, TRINITY_DN22860_c0_g1_i2, TRINITY_DN24317_c2_g1_i3, TRINITY_DN24317_c2_g1_i4, TRINITY_DN24317_c2_g1_i6, TRINITY_DN24948_c0_g1_i10, TRINITY_DN24948_c0_g1_i19, TRINITY_DN25515_c0_g1_i1, TRINITY_DN26622_c0_g1_i7, TRINITY_DN26790_c0_g1_i1, TRINITY_DN26790_c0_g1_i2, TRINITY_DN26790_c0_g1_i7, TRINITY_DN26834_c0_g1_i1, TRINITY…		BP mitotic cell cycle	GO:0000278	0	161	0	0.17378
BP RNA splicing	GO:0008380	13	616	0.253017	0.636147	0.999823	0.000435026	1	0.0670826		BP response to cytokinin	GO:0009735	51	340	0.992604	0.35112	2.45812e-12	1	3.79052e-10	TRINITY_DN14061_c0_g1_i1, TRINITY_DN23893_c4_g1_i1, TRINITY_DN24009_c0_g1_i6, TRINITY_DN24009_c0_g1_i8, TRINITY_DN24079_c0_g1_i18, TRINITY_DN24079_c0_g1_i2, TRINITY_DN24079_c0_g1_i4, TRINITY_DN24208_c0_g1_i9, TRINITY_DN24557_c0_g1_i3, TRINITY_DN24557_c0_g1_i4, TRINITY_DN24557_c0_g1_i6, TRINITY_DN24884_c0_g1_i6, TRINITY_DN24886_c0_g1_i2, TRINITY_DN24886_c0_g1_i4, TRINITY_DN25137_c0_g2_i1, TRINITY_…		BP cell death	GO:0008219	1	141	0.0126342	0.145612	0.999996	5.3672e-05	1	0.00827642		CC plasmodesma	GO:0009506	280	1956	3.53759	2.01997	1.88619e-19	1	2.90857e-17	TRINITY_DN18701_c0_g1_i1, TRINITY_DN20133_c0_g1_i1, TRINITY_DN20357_c0_g1_i1, TRINITY_DN20516_c0_g1_i1, TRINITY_DN20640_c0_g1_i1, TRINITY_DN20743_c0_g1_i1, TRINITY_DN21630_c0_g1_i2, TRINITY_DN21659_c0_g1_i1, TRINITY_DN22325_c0_g1_i1, TRINITY_DN22325_c0_g1_i2, TRINITY_DN22325_c0_g1_i3, TRINITY_DN22500_c0_g2_i4, TRINITY_DN22709_c0_g1_i5, TRINITY_DN22748_c0_g1_i1, TRINITY_DN22748_c0_g1_i2, TRINITY_D…		MF single-stranded DNA binding	GO:0003697	3	261	0.0372671	0.281718
CC endoplasmic reticulum membrane	GO:0005789	47	1511	0.914753	1.56042	0.999721	0.000461312	1	0.0698427		MF catalase activity	GO:0004096	15	28	0.291942	0.0289158	9.26897e-12	1	1.40332e-09	TRINITY_DN23760_c0_g1_i6, TRINITY_DN28945_c1_g2_i1, TRINITY_DN28945_c1_g2_i3, TRINITY_DN28945_c1_g2_i4, TRINITY_DN28945_c1_g2_i5, TRINITY_DN30693_c0_g1_i2, TRINITY_DN32616_c0_g1_i1, TRINITY_DN32616_c0_g1_i10, TRINITY_DN32616_c0_g1_i11, TRINITY_DN32616_c0_g1_i3, TRINITY_DN32616_c0_g1_i4, TRINITY_DN32616_c0_g1_i5, TRINITY_DN32616_c0_g1_i8, TRINITY_DN32777_c3_g4_i1, TRINITY_DN33013_c2_g1_i4		CC chloroplast membrane	GO:0031969	14	398	0.176879	0.411017	0.999973	7.19797e-05	1	0.0108977		BP response to auxin	GO:0009733	120	620	1.51611	0.640278	1.53399e-18	1	2.32246e-16	TRINITY_DN17210_c0_g1_i1, TRINITY_DN19427_c0_g1_i1, TRINITY_DN19427_c0_g1_i2, TRINITY_DN20156_c0_g3_i1, TRINITY_DN22017_c0_g1_i1, TRINITY_DN23285_c0_g1_i1, TRINITY_DN23285_c0_g1_i2, TRINITY_DN23285_c0_g1_i3, TRINITY_DN23389_c0_g1_i1, TRINITY_DN24112_c2_g1_i1, TRINITY_DN24112_c2_g2_i1, TRINITY_DN24275_c2_g1_i1, TRINITY_DN24619_c0_g1_i1, TRINITY_DN24619_c0_g1_i7, TRINITY_DN24675_c0_g1_i1, TRINITY_D…		BP protein folding	GO:0006457	7	333	0.0869565	0.359433
BP double-strand break repair via homologous recombination	GO:0000724	1	212	0.0194628	0.218934	0.999955	0.00050263	1	0.0735402		MF calmodulin binding	GO:0005516	93	846	1.81004	0.873669	1.79597e-11	1	2.67054e-09	TRINITY_DN24420_c2_g1_i2, TRINITY_DN24420_c2_g1_i9, TRINITY_DN25425_c0_g1_i2, TRINITY_DN25425_c1_g1_i2, TRINITY_DN25425_c2_g1_i3, TRINITY_DN25425_c2_g1_i9, TRINITY_DN26417_c0_g1_i1, TRINITY_DN26644_c5_g1_i3, TRINITY_DN26644_c5_g1_i6, TRINITY_DN26881_c0_g1_i3, TRINITY_DN26881_c0_g1_i5, TRINITY_DN27632_c1_g1_i2, TRINITY_DN27632_c1_g1_i5, TRINITY_DN27632_c1_g1_i8, TRINITY_DN27632_c1_g1_i9, TRINITY_D…		CC chloroplast thylakoid lumen	GO:0009543	2	166	0.0252685	0.171429	0.999991	7.50683e-05	1	0.0111624		BP DNA strand elongation involved in DNA replication	GO:0006271	23	32	0.290587	0.0330466	2.72761e-18	1	4.05585e-16	TRINITY_DN21396_c0_g1_i1, TRINITY_DN21396_c0_g1_i4, TRINITY_DN28453_c3_g1_i5, TRINITY_DN30254_c2_g1_i1, TRINITY_DN30254_c2_g1_i10, TRINITY_DN30254_c2_g1_i11, TRINITY_DN30254_c2_g1_i4, TRINITY_DN30254_c2_g1_i5, TRINITY_DN30254_c2_g1_i6, TRINITY_DN30254_c2_g1_i7, TRINITY_DN31353_c0_g1_i1, TRINITY_DN31353_c0_g1_i10, TRINITY_DN32254_c0_g2_i1, TRINITY_DN32254_c0_g2_i10, TRINITY_DN32254_c0_g2_i12, TRIN…		BP leaf development	GO:0048366	4	293	0.0496894	0.316258
MF calmodulin-dependent protein kinase activity	GO:0004683	0	146	0	0.150775	1	0.000503398	1	0.0735402		MF glycine dehydrogenase (decarboxylating) activity	GO:0004375	12	20	0.233554	0.0206541	3.773e-11	1	5.51189e-09	TRINITY_DN22754_c0_g1_i1, TRINITY_DN22754_c0_g1_i2, TRINITY_DN22754_c0_g1_i3, TRINITY_DN22754_c0_g1_i5, TRINITY_DN32510_c0_g1_i2, TRINITY_DN32510_c2_g2_i10, TRINITY_DN32510_c2_g2_i14, TRINITY_DN32510_c2_g2_i16, TRINITY_DN32510_c2_g2_i3, TRINITY_DN32510_c2_g2_i4, TRINITY_DN32510_c2_g2_i6, TRINITY_DN32510_c2_g2_i8		BP transposition, RNA-mediated	GO:0032197	4	216	0.050537	0.223064	0.999976	0.000115135	1	0.0168199		BP cytokinesis by cell plate formation	GO:0000911	44	118	0.555907	0.121859	4.05672e-18	1	5.92637e-16	TRINITY_DN21757_c0_g1_i1, TRINITY_DN21993_c0_g1_i3, TRINITY_DN22888_c0_g1_i1, TRINITY_DN22888_c0_g1_i2, TRINITY_DN23411_c0_g1_i6, TRINITY_DN25934_c0_g2_i1, TRINITY_DN27298_c4_g2_i3, TRINITY_DN27298_c4_g2_i6, TRINITY_DN27298_c4_g2_i7, TRINITY_DN27298_c4_g3_i1, TRINITY_DN27298_c4_g4_i1, TRINITY_DN27298_c4_g4_i2, TRINITY_DN27540_c0_g1_i1, TRINITY_DN27540_c0_g1_i12, TRINITY_DN27540_c0_g1_i16, TRINITY…		BP mRNA cis splicing, via spliceosome	GO:0045292	0	153	0	0.165145
CC Golgi membrane	GO:0000139	39	1311	0.75905	1.35388	0.999681	0.000547681	1	0.0776888		BP negative regulation of circadian rhythm	GO:0042754	12	21	0.233554	0.0216868	2.64038e-10	1	3.66394e-08	TRINITY_DN28668_c2_g1_i2, TRINITY_DN28668_c2_g1_i3, TRINITY_DN28668_c2_g1_i4, TRINITY_DN28668_c2_g1_i5, TRINITY_DN28668_c2_g2_i1, TRINITY_DN28668_c2_g2_i2, TRINITY_DN30376_c0_g1_i6, TRINITY_DN32777_c3_g3_i1, TRINITY_DN32777_c3_g3_i10, TRINITY_DN32777_c3_g3_i3, TRINITY_DN32777_c3_g3_i7, TRINITY_DN32953_c6_g1_i1		MF iron-sulfur cluster binding	GO:0051536	1	130	0.0126342	0.134252	0.999989	0.000147592	1	0.021086		MF protein dimerization activity	GO:0046983	115	587	1.45294	0.606198	4.65336e-18	1	6.68078e-16	TRINITY_DN18720_c0_g1_i1, TRINITY_DN19487_c0_g1_i1, TRINITY_DN19487_c0_g1_i2, TRINITY_DN19591_c0_g1_i1, TRINITY_DN19922_c0_g1_i4, TRINITY_DN20896_c0_g1_i1, TRINITY_DN20896_c0_g1_i2, TRINITY_DN20946_c2_g1_i2, TRINITY_DN20952_c0_g1_i1, TRINITY_DN21266_c0_g1_i1, TRINITY_DN21367_c0_g1_i1, TRINITY_DN21771_c0_g1_i1, TRINITY_DN21771_c0_g1_i2, TRINITY_DN22349_c0_g1_i1, TRINITY_DN22349_c0_g1_i4, TRINITY_D…		BP rRNA processing	GO:0006364	8	383	0.0993789	0.413402
MF chromatin binding	GO:0003682	5	374	0.0973141	0.386232	0.999854	0.000550455	1	0.0776888		MF serine-pyruvate transaminase activity	GO:0004760	8	9	0.155703	0.00929435	2.68404e-10	1	3.66394e-08	TRINITY_DN27119_c2_g2_i1, TRINITY_DN27119_c2_g2_i2, TRINITY_DN27119_c2_g2_i4, TRINITY_DN27119_c2_g2_i5, TRINITY_DN27119_c2_g2_i6, TRINITY_DN27119_c2_g2_i7, TRINITY_DN27119_c2_g2_i8, TRINITY_DN27119_c2_g4_i1		MF rRNA binding	GO:0019843	7	265	0.0884397	0.273667	0.999957	0.000149402	1	0.021086		BP regulation of plant organ morphogenesis	GO:1905421	16	16	0.202148	0.0165233	6.2171e-18	1	8.77454e-16	TRINITY_DN23142_c0_g1_i1, TRINITY_DN31089_c2_g1_i1, TRINITY_DN31089_c2_g1_i2, TRINITY_DN32448_c1_g1_i1, TRINITY_DN32448_c1_g1_i11, TRINITY_DN32448_c1_g1_i12, TRINITY_DN32448_c1_g1_i13, TRINITY_DN32448_c1_g1_i15, TRINITY_DN32448_c1_g1_i16, TRINITY_DN32448_c1_g1_i19, TRINITY_DN32448_c1_g1_i2, TRINITY_DN32448_c1_g1_i3, TRINITY_DN32448_c1_g1_i5, TRINITY_DN32448_c1_g1_i6, TRINITY_DN32448_c1_g1_i7, TRI…		MF microtubule motor activity	GO:0003777	0	170	0	0.183494
MF calcium-dependent protein serine/threonine kinase activity	GO:0009931	0	142	0	0.146644	1	0.000592116	1	0.0821758		BP glycine biosynthetic process, by transamination of glyoxylate	GO:0019265	8	9	0.155703	0.00929435	2.68404e-10	1	3.66394e-08	TRINITY_DN27119_c2_g2_i1, TRINITY_DN27119_c2_g2_i2, TRINITY_DN27119_c2_g2_i4, TRINITY_DN27119_c2_g2_i5, TRINITY_DN27119_c2_g2_i6, TRINITY_DN27119_c2_g2_i7, TRINITY_DN27119_c2_g2_i8, TRINITY_DN27119_c2_g4_i1		BP fatty acid beta-oxidation	GO:0006635	1	128	0.0126342	0.132186	0.999987	0.00016345	1	0.0226841		MF scopolin beta-glucosidase activity	GO:0102483	34	75	0.429564	0.0774529	1.55329e-17	1	2.1557e-15	TRINITY_DN25609_c0_g3_i1, TRINITY_DN25609_c0_g3_i3, TRINITY_DN28485_c0_g2_i1, TRINITY_DN29514_c0_g2_i2, TRINITY_DN29514_c0_g2_i3, TRINITY_DN29514_c0_g2_i4, TRINITY_DN29539_c2_g1_i1, TRINITY_DN29539_c2_g1_i10, TRINITY_DN29539_c2_g1_i11, TRINITY_DN29539_c2_g1_i12, TRINITY_DN29539_c2_g1_i4, TRINITY_DN29539_c2_g1_i7, TRINITY_DN29539_c2_g1_i8, TRINITY_DN30101_c0_g3_i1, TRINITY_DN30173_c1_g1_i11, TRINI…		MF unfolded protein binding	GO:0051082	8	355	0.0993789	0.383179
CC cytosolic large ribosomal subunit	GO:0022625	2	202	0.0389257	0.208607	0.999889	0.000723496	1	0.0987631		MF serine-glyoxylate transaminase activity	GO:0050281	8	9	0.155703	0.00929435	2.68404e-10	1	3.66394e-08	TRINITY_DN27119_c2_g2_i1, TRINITY_DN27119_c2_g2_i2, TRINITY_DN27119_c2_g2_i4, TRINITY_DN27119_c2_g2_i5, TRINITY_DN27119_c2_g2_i6, TRINITY_DN27119_c2_g2_i7, TRINITY_DN27119_c2_g2_i8, TRINITY_DN27119_c2_g4_i1		BP autophagosome assembly	GO:0000045	0	97	0	0.100172	1	0.000187954	1	0.0256573		BP lipid catabolic process	GO:0016042	74	302	0.934934	0.311877	2.18859e-17	1	2.98761e-15	TRINITY_DN10570_c0_g1_i1, TRINITY_DN19519_c0_g1_i1, TRINITY_DN19603_c0_g1_i1, TRINITY_DN20174_c0_g1_i2, TRINITY_DN20469_c0_g2_i4, TRINITY_DN22363_c0_g1_i3, TRINITY_DN23767_c0_g1_i17, TRINITY_DN23767_c0_g1_i18, TRINITY_DN23767_c0_g1_i21, TRINITY_DN23910_c0_g1_i4, TRINITY_DN24034_c3_g5_i2, TRINITY_DN24263_c6_g1_i1, TRINITY_DN24263_c6_g1_i2, TRINITY_DN24273_c0_g1_i1, TRINITY_DN24273_c0_g1_i4, TRINIT…		BP regulation of translation	GO:0006417	4	261	0.0496894	0.281718
BP gene silencing by RNA	GO:0031047	1	196	0.0194628	0.20241	0.999928	0.000779776	1	0.101993		BP polysaccharide catabolic process	GO:0000272	19	68	0.369794	0.070224	3.26073e-10	1	4.37937e-08	TRINITY_DN21649_c0_g1_i1, TRINITY_DN21649_c0_g1_i3, TRINITY_DN23648_c0_g1_i1, TRINITY_DN23648_c0_g1_i11, TRINITY_DN23648_c0_g1_i12, TRINITY_DN23648_c0_g1_i3, TRINITY_DN25587_c0_g1_i15, TRINITY_DN25587_c0_g1_i22, TRINITY_DN25587_c0_g1_i5, TRINITY_DN28993_c0_g2_i2, TRINITY_DN29391_c0_g1_i2, TRINITY_DN29391_c0_g1_i4, TRINITY_DN29391_c0_g1_i5, TRINITY_DN29391_c0_g1_i6, TRINITY_DN29853_c1_g1_i2, TRINI…		MF endopeptidase activity	GO:0004175	2	151	0.0252685	0.155939	0.999973	0.000199775	1	0.026831		BP glucosinolate metabolic process	GO:0019760	30	59	0.379027	0.0609296	2.30948e-17	1	3.10178e-15	TRINITY_DN20199_c0_g1_i1, TRINITY_DN23371_c0_g2_i1, TRINITY_DN23579_c2_g1_i10, TRINITY_DN23579_c2_g1_i5, TRINITY_DN24105_c1_g1_i1, TRINITY_DN24105_c2_g2_i1, TRINITY_DN24105_c2_g2_i3, TRINITY_DN24246_c0_g1_i1, TRINITY_DN24246_c0_g1_i2, TRINITY_DN26740_c0_g1_i2, TRINITY_DN26740_c0_g1_i3, TRINITY_DN26740_c0_g1_i5, TRINITY_DN26740_c0_g2_i3, TRINITY_DN26740_c0_g3_i1, TRINITY_DN27121_c1_g1_i1, TRINITY_…		MF phosphoprotein phosphatase activity	GO:0004721	1	186	0.0124224	0.200764
BP ribosome biogenesis	GO:0042254	0	146	0	0.150775	1	0.000782226	1	0.101993		BP photorespiration	GO:0009853	27	133	0.525496	0.13735	4.92322e-10	1	6.50725e-08	TRINITY_DN24203_c0_g1_i3, TRINITY_DN24351_c0_g1_i1, TRINITY_DN24351_c0_g1_i2, TRINITY_DN25428_c0_g1_i10, TRINITY_DN25428_c0_g1_i12, TRINITY_DN25758_c1_g1_i1, TRINITY_DN27119_c2_g2_i1, TRINITY_DN27119_c2_g2_i2, TRINITY_DN27119_c2_g2_i4, TRINITY_DN27119_c2_g2_i5, TRINITY_DN27119_c2_g2_i6, TRINITY_DN27119_c2_g2_i7, TRINITY_DN27119_c2_g2_i8, TRINITY_DN27119_c2_g4_i1, TRINITY_DN28903_c4_g1_i1, TRINITY…		MF thiol-dependent ubiquitin-specific protease activity	GO:0004843	4	194	0.050537	0.200345	0.999952	0.000225125	1	0.0297558		BP syncytium formation	GO:0006949	20	27	0.252685	0.0278831	5.24045e-17	1	6.92655e-15	TRINITY_DN23729_c0_g1_i1, TRINITY_DN25290_c0_g1_i1, TRINITY_DN25290_c0_g1_i3, TRINITY_DN25290_c0_g1_i4, TRINITY_DN25290_c0_g1_i5, TRINITY_DN25337_c0_g1_i1, TRINITY_DN25337_c0_g1_i2, TRINITY_DN25482_c0_g1_i1, TRINITY_DN25482_c0_g1_i2, TRINITY_DN25767_c0_g1_i1, TRINITY_DN29376_c0_g3_i2, TRINITY_DN29376_c0_g3_i3, TRINITY_DN33057_c1_g1_i1, TRINITY_DN33057_c1_g1_i2, TRINITY_DN33057_c1_g1_i3, TRINITY_D…		MF actin binding	GO:0003779	2	223	0.0248447	0.240701
BP Golgi organization	GO:0007030	0	146	0	0.150775	1	0.000783899	1	0.101993		BP protein phosphorylation	GO:0006468	210	2852	4.08719	2.94528	1.39596e-09	1	1.81627e-07	TRINITY_DN15863_c0_g1_i1, TRINITY_DN23093_c3_g2_i6, TRINITY_DN23229_c1_g1_i13, TRINITY_DN23229_c1_g1_i6, TRINITY_DN23858_c0_g1_i12, TRINITY_DN23858_c0_g1_i2, TRINITY_DN23858_c0_g1_i3, TRINITY_DN23858_c0_g1_i5, TRINITY_DN24079_c0_g1_i18, TRINITY_DN24079_c0_g1_i2, TRINITY_DN24079_c0_g1_i4, TRINITY_DN24079_c0_g1_i8, TRINITY_DN24557_c0_g1_i3, TRINITY_DN24557_c0_g1_i4, TRINITY_DN24557_c0_g1_i6, TRINIT…		BP reductive pentose-phosphate cycle	GO:0019253	0	95	0	0.0981071	1	0.000246859	1	0.0321186		BP formation of plant organ boundary	GO:0090691	16	17	0.202148	0.017556	7.4537e-17	1	9.69796e-15	TRINITY_DN27445_c0_g1_i1, TRINITY_DN27445_c0_g1_i2, TRINITY_DN27445_c0_g1_i4, TRINITY_DN27445_c0_g2_i1, TRINITY_DN27445_c0_g2_i3, TRINITY_DN27854_c1_g1_i1, TRINITY_DN27854_c2_g1_i2, TRINITY_DN27854_c2_g1_i4, TRINITY_DN32347_c0_g5_i1, TRINITY_DN32347_c0_g6_i1, TRINITY_DN32531_c0_g1_i2, TRINITY_DN32531_c0_g1_i3, TRINITY_DN32531_c0_g1_i4, TRINITY_DN32531_c0_g2_i1, TRINITY_DN32531_c0_g3_i1, TRINITY_D…		CC SCF ubiquitin ligase complex	GO:0019005	5	284	0.0621118	0.306543
BP retrograde vesicle-mediated transport, Golgi to ER	GO:0006890	1	182	0.0194628	0.187952	0.999909	0.000956296	1	0.122509		BP detection of mechanical stimulus	GO:0050982	19	68	0.369794	0.070224	1.57232e-09	1	2.01426e-07	TRINITY_DN25267_c7_g4_i3, TRINITY_DN26447_c0_g1_i1, TRINITY_DN26447_c0_g1_i9, TRINITY_DN28194_c0_g3_i1, TRINITY_DN28194_c0_g3_i3, TRINITY_DN31042_c0_g3_i1, TRINITY_DN31042_c0_g3_i2, TRINITY_DN31042_c0_g5_i3, TRINITY_DN31042_c0_g5_i4, TRINITY_DN31042_c0_g5_i5, TRINITY_DN31042_c2_g1_i1, TRINITY_DN31662_c0_g1_i5, TRINITY_DN32899_c2_g1_i17, TRINITY_DN32899_c2_g1_i24, TRINITY_DN32899_c2_g1_i3, TRINITY…		BP mRNA splicing, via spliceosome	GO:0000398	19	459	0.240051	0.474012	0.999876	0.000274293	1	0.035139		BP anther development	GO:0048653	39	103	0.492735	0.106369	9.97926e-17	1	1.27842e-14	TRINITY_DN10087_c0_g1_i2, TRINITY_DN10087_c0_g1_i3, TRINITY_DN25632_c2_g1_i2, TRINITY_DN25632_c2_g2_i2, TRINITY_DN25830_c1_g1_i1, TRINITY_DN25830_c1_g1_i13, TRINITY_DN25830_c1_g1_i19, TRINITY_DN25830_c1_g1_i4, TRINITY_DN25830_c1_g1_i5, TRINITY_DN25830_c1_g1_i7, TRINITY_DN25830_c1_g1_i8, TRINITY_DN25936_c0_g4_i11, TRINITY_DN25936_c0_g4_i3, TRINITY_DN26072_c1_g1_i2, TRINITY_DN26444_c0_g3_i1, TRINIT…		CC SNARE complex	GO:0031201	1	169	0.0124224	0.182415
BP sugar mediated signaling pathway	GO:0010182	0	145	0	0.149742	1	0.00098594	1	0.122787		BP response to karrikin	GO:0080167	34	215	0.661736	0.222032	1.61584e-09	1	2.03865e-07	TRINITY_DN20650_c0_g1_i2, TRINITY_DN22662_c1_g1_i1, TRINITY_DN22662_c1_g1_i2, TRINITY_DN22662_c1_g1_i3, TRINITY_DN23871_c0_g1_i2, TRINITY_DN23871_c0_g1_i6, TRINITY_DN26282_c5_g1_i3, TRINITY_DN27653_c2_g1_i1, TRINITY_DN27653_c2_g1_i4, TRINITY_DN28194_c0_g3_i1, TRINITY_DN28194_c0_g3_i3, TRINITY_DN28740_c0_g1_i1, TRINITY_DN28740_c0_g1_i2, TRINITY_DN28796_c1_g1_i1, TRINITY_DN29073_c0_g1_i1, TRINITY_D…		CC plastoglobule	GO:0010287	3	170	0.0379027	0.17556	0.999947	0.00028756	1	0.0362805		BP microtubule cytoskeleton organization	GO:0000226	49	159	0.619078	0.1642	1.49435e-16	1	1.88537e-14	TRINITY_DN19765_c0_g1_i3, TRINITY_DN19765_c0_g1_i4, TRINITY_DN22888_c0_g1_i1, TRINITY_DN22888_c0_g1_i2, TRINITY_DN23743_c0_g1_i4, TRINITY_DN26688_c2_g4_i4, TRINITY_DN26688_c2_g4_i5, TRINITY_DN26834_c0_g1_i1, TRINITY_DN26834_c0_g1_i2, TRINITY_DN26834_c0_g1_i3, TRINITY_DN26834_c0_g1_i4, TRINITY_DN26834_c2_g1_i1, TRINITY_DN26834_c2_g1_i2, TRINITY_DN26834_c2_g3_i1, TRINITY_DN27188_c0_g2_i1, TRINITY_D…		BP cellular response to DNA damage stimulus	GO:0006974	5	303	0.0621118	0.327051
BP leaf morphogenesis	GO:0009965	3	259	0.0583885	0.267471	0.999796	0.000987959	1	0.122787		BP circadian rhythm	GO:0007623	48	383	0.934216	0.395526	1.82654e-09	1	2.27008e-07	TRINITY_DN23723_c0_g2_i3, TRINITY_DN24079_c0_g1_i18, TRINITY_DN24079_c0_g1_i2, TRINITY_DN24079_c0_g1_i4, TRINITY_DN24557_c0_g1_i3, TRINITY_DN24557_c0_g1_i4, TRINITY_DN24557_c0_g1_i6, TRINITY_DN24884_c0_g1_i6, TRINITY_DN25137_c0_g2_i1, TRINITY_DN25497_c2_g1_i5, TRINITY_DN25587_c0_g1_i15, TRINITY_DN25587_c0_g1_i22, TRINITY_DN25587_c0_g1_i5, TRINITY_DN25611_c1_g1_i2, TRINITY_DN25749_c1_g2_i9, TRINIT…		BP protein deubiquitination	GO:0016579	8	261	0.101074	0.269536	0.999871	0.000399765	1	0.0496842		CC preprophase band	GO:0009574	26	47	0.32849	0.0485372	1.67637e-16	1	2.08345e-14	TRINITY_DN22888_c0_g1_i1, TRINITY_DN22888_c0_g1_i2, TRINITY_DN25211_c1_g2_i1, TRINITY_DN25211_c1_g2_i2, TRINITY_DN25211_c1_g2_i3, TRINITY_DN27298_c4_g2_i3, TRINITY_DN27298_c4_g2_i6, TRINITY_DN27298_c4_g2_i7, TRINITY_DN27298_c4_g3_i1, TRINITY_DN27298_c4_g4_i1, TRINITY_DN27298_c4_g4_i2, TRINITY_DN31451_c0_g1_i10, TRINITY_DN31451_c0_g1_i13, TRINITY_DN31451_c0_g1_i14, TRINITY_DN31451_c0_g1_i15, TRINI…		CC endoplasmic reticulum membrane	GO:0005789	74	1501	0.919255	1.62015
CC polysomal ribosome	GO:0042788	0	120	0	0.123925	1	0.00103673	1	0.126953		MF linoleate 13S-lipoxygenase activity	GO:0016165	12	31	0.233554	0.0320139	4.6418e-09	1	5.68416e-07	TRINITY_DN29987_c1_g1_i16, TRINITY_DN29987_c1_g1_i5, TRINITY_DN29987_c1_g1_i6, TRINITY_DN29987_c1_g1_i7, TRINITY_DN29987_c1_g1_i8, TRINITY_DN30759_c1_g1_i2, TRINITY_DN30759_c1_g1_i3, TRINITY_DN30946_c0_g1_i4, TRINITY_DN31344_c1_g2_i13, TRINITY_DN31344_c1_g2_i2, TRINITY_DN31344_c1_g2_i3, TRINITY_DN31344_c1_g2_i5		BP protein import into peroxisome matrix	GO:0016558	0	95	0	0.0981071	1	0.000435323	1	0.052589		MF water channel activity	GO:0015250	28	57	0.353759	0.0588642	4.34729e-16	1	5.32351e-14	TRINITY_DN23254_c1_g1_i1, TRINITY_DN23254_c1_g1_i3, TRINITY_DN23254_c1_g2_i1, TRINITY_DN23254_c1_g2_i2, TRINITY_DN23254_c1_g2_i3, TRINITY_DN23254_c2_g2_i1, TRINITY_DN23321_c0_g1_i1, TRINITY_DN23321_c0_g1_i2, TRINITY_DN24915_c0_g1_i1, TRINITY_DN24915_c0_g1_i2, TRINITY_DN24915_c0_g2_i1, TRINITY_DN24915_c0_g2_i3, TRINITY_DN24915_c0_g2_i4, TRINITY_DN24915_c0_g4_i1, TRINITY_DN24915_c0_g4_i2, TRINITY_D…		BP regulation of alternative mRNA splicing, via spliceosome	GO:0000381	2	208	0.0248447	0.224511
BP protein deubiquitination	GO:0016579	3	261	0.0583885	0.269536	0.99978	0.00106228	1	0.128197		CC glycine cleavage complex	GO:0005960	10	18	0.194628	0.0185887	5.61541e-09	1	6.77675e-07	TRINITY_DN22754_c0_g1_i1, TRINITY_DN22754_c0_g1_i2, TRINITY_DN22754_c0_g1_i3, TRINITY_DN22754_c0_g1_i5, TRINITY_DN32222_c2_g4_i1, TRINITY_DN32222_c2_g4_i2, TRINITY_DN32510_c2_g2_i10, TRINITY_DN32510_c2_g2_i3, TRINITY_DN32510_c2_g2_i6, TRINITY_DN32510_c2_g2_i8		MF catalytic activity	GO:0003824	65	1119	0.821226	1.1556	0.999719	0.000435768	1	0.052589		BP multicellular organism development	GO:0007275	118	648	1.49084	0.669193	5.77594e-16	1	6.97047e-14	TRINITY_DN13284_c0_g1_i1, TRINITY_DN17622_c0_g1_i1, TRINITY_DN20010_c1_g2_i1, TRINITY_DN20600_c0_g1_i3, TRINITY_DN20946_c2_g1_i2, TRINITY_DN21064_c0_g1_i1, TRINITY_DN21064_c0_g1_i3, TRINITY_DN21283_c0_g1_i1, TRINITY_DN21583_c0_g1_i3, TRINITY_DN22500_c0_g2_i4, TRINITY_DN22502_c0_g1_i1, TRINITY_DN22502_c0_g1_i2, TRINITY_DN22801_c0_g1_i1, TRINITY_DN22869_c0_g1_i2, TRINITY_DN23389_c0_g1_i1, TRINITY_D…		BP microtubule-based process	GO:0007017	2	166	0.0248447	0.179177
MF helicase activity	GO:0004386	10	523	0.194628	0.540105	0.999584	0.00107925	1	0.128384		BP negative regulation of DNA-binding transcription factor activity	GO:0043433	11	23	0.214091	0.0237522	6.48776e-09	1	7.71765e-07	TRINITY_DN28668_c2_g1_i2, TRINITY_DN28668_c2_g1_i3, TRINITY_DN28668_c2_g1_i4, TRINITY_DN28668_c2_g1_i5, TRINITY_DN28668_c2_g2_i1, TRINITY_DN28668_c2_g2_i2, TRINITY_DN30376_c0_g1_i6, TRINITY_DN32777_c3_g3_i1, TRINITY_DN32777_c3_g3_i10, TRINITY_DN32777_c3_g3_i3, TRINITY_DN32953_c6_g1_i1		MF photoreceptor activity	GO:0009881	0	86	0	0.0888127	1	0.000473734	1	0.0563541		MF hydrolase activity, acting on ester bonds	GO:0016788	59	223	0.74542	0.230293	7.02422e-16	1	8.35581e-14	TRINITY_DN20174_c0_g1_i2, TRINITY_DN22363_c0_g1_i3, TRINITY_DN23767_c0_g1_i17, TRINITY_DN23767_c0_g1_i18, TRINITY_DN23767_c0_g1_i21, TRINITY_DN23805_c0_g2_i1, TRINITY_DN23910_c0_g1_i4, TRINITY_DN24085_c0_g3_i3, TRINITY_DN24409_c0_g1_i4, TRINITY_DN24409_c0_g1_i5, TRINITY_DN24594_c0_g1_i1, TRINITY_DN24594_c0_g1_i3, TRINITY_DN24945_c0_g1_i2, TRINITY_DN24945_c0_g1_i3, TRINITY_DN24945_c0_g1_i5, TRINIT…		BP unidimensional cell growth	GO:0009826	4	258	0.0496894	0.278479
CC endoplasmic reticulum	GO:0005783	68	1953	1.32347	2.01687	0.999177	0.00122231	1	0.142079		BP oxalate catabolic process	GO:0033611	7	8	0.13624	0.00826165	6.89246e-09	1	7.97132e-07	TRINITY_DN29016_c0_g2_i2, TRINITY_DN29016_c0_g2_i4, TRINITY_DN29016_c0_g4_i1, TRINITY_DN29016_c0_g4_i2, TRINITY_DN29027_c5_g4_i1, TRINITY_DN29027_c5_g7_i1, TRINITY_DN29027_c5_g7_i3		BP regulation of response to water deprivation	GO:2000070	0	85	0	0.08778	1	0.000531621	1	0.0623494		BP regulation of cell adhesion	GO:0030155	16	18	0.202148	0.0185887	8.54978e-16	1	9.89059e-14	TRINITY_DN23142_c0_g1_i1, TRINITY_DN31089_c2_g1_i1, TRINITY_DN31089_c2_g1_i2, TRINITY_DN32448_c1_g1_i1, TRINITY_DN32448_c1_g1_i11, TRINITY_DN32448_c1_g1_i12, TRINITY_DN32448_c1_g1_i13, TRINITY_DN32448_c1_g1_i15, TRINITY_DN32448_c1_g1_i16, TRINITY_DN32448_c1_g1_i19, TRINITY_DN32448_c1_g1_i2, TRINITY_DN32448_c1_g1_i3, TRINITY_DN32448_c1_g1_i5, TRINITY_DN32448_c1_g1_i6, TRINITY_DN32448_c1_g1_i7, TRI…		BP regulation of transcription by RNA polymerase II	GO:0006357	4	262	0.0496894	0.282797
CC small-subunit processome	GO:0032040	0	142	0	0.146644	1	0.0012285	1	0.142079		MF oxalate-CoA ligase activity	GO:0050203	7	8	0.13624	0.00826165	6.89246e-09	1	7.97132e-07	TRINITY_DN29016_c0_g2_i2, TRINITY_DN29016_c0_g2_i4, TRINITY_DN29016_c0_g4_i1, TRINITY_DN29016_c0_g4_i2, TRINITY_DN29027_c5_g4_i1, TRINITY_DN29027_c5_g7_i1, TRINITY_DN29027_c5_g7_i3		MF NAD binding	GO:0051287	9	277	0.113708	0.28606	0.999805	0.000558025	1	0.0636977		BP inflorescence morphogenesis	GO:0048281	16	18	0.202148	0.0185887	8.55197e-16	1	9.89059e-14	TRINITY_DN23142_c0_g1_i1, TRINITY_DN31089_c2_g1_i1, TRINITY_DN31089_c2_g1_i2, TRINITY_DN32448_c1_g1_i1, TRINITY_DN32448_c1_g1_i11, TRINITY_DN32448_c1_g1_i12, TRINITY_DN32448_c1_g1_i13, TRINITY_DN32448_c1_g1_i15, TRINITY_DN32448_c1_g1_i16, TRINITY_DN32448_c1_g1_i19, TRINITY_DN32448_c1_g1_i2, TRINITY_DN32448_c1_g1_i3, TRINITY_DN32448_c1_g1_i5, TRINITY_DN32448_c1_g1_i6, TRINITY_DN32448_c1_g1_i7, TRI…		CC polysomal ribosome	GO:0042788	0	117	0	0.126287
BP positive regulation of cell proliferation	GO:0008284	0	131	0	0.135284	1	0.00125163	1	0.142771		MF pyruvate, phosphate dikinase activity	GO:0050242	7	9	0.13624	0.00929435	7.73688e-09	1	8.82535e-07	TRINITY_DN30017_c0_g1_i10, TRINITY_DN30017_c0_g1_i11, TRINITY_DN30017_c0_g1_i13, TRINITY_DN30017_c0_g1_i16, TRINITY_DN30017_c0_g1_i6, TRINITY_DN30017_c0_g1_i7, TRINITY_DN30017_c0_g1_i9		BP regulation of gene expression	GO:0010468	6	219	0.0758054	0.226163	0.99984	0.000558417	1	0.0636977		CC germ cell nucleus	GO:0043073	15	16	0.189514	0.0165233	1.20089e-15	1	1.36983e-13	TRINITY_DN29953_c1_g1_i1, TRINITY_DN29953_c1_g2_i10, TRINITY_DN29953_c1_g2_i14, TRINITY_DN29953_c1_g2_i15, TRINITY_DN29953_c1_g2_i16, TRINITY_DN29953_c1_g2_i18, TRINITY_DN29953_c1_g2_i31, TRINITY_DN29953_c1_g2_i7, TRINITY_DN30607_c2_g2_i1, TRINITY_DN30607_c2_g2_i14, TRINITY_DN30607_c2_g2_i15, TRINITY_DN30607_c2_g2_i16, TRINITY_DN30607_c2_g2_i17, TRINITY_DN30607_c2_g2_i2, TRINITY_DN30607_c2_g2_i9		CC proteasome complex	GO:0000502	1	171	0.0124224	0.184574
BP flower development	GO:0009908	18	703	0.350331	0.725992	0.999371	0.00130042	1	0.145444		BP ammonia assimilation cycle	GO:0019676	10	21	0.194628	0.0216868	1.04301e-08	1	1.17366e-06	TRINITY_DN27378_c0_g1_i1, TRINITY_DN28903_c4_g1_i1, TRINITY_DN28903_c4_g1_i2, TRINITY_DN28903_c4_g1_i3, TRINITY_DN28903_c4_g1_i4, TRINITY_DN28903_c4_g1_i5, TRINITY_DN28903_c4_g1_i6, TRINITY_DN32761_c0_g1_i14, TRINITY_DN32761_c0_g1_i2, TRINITY_DN32761_c0_g1_i7		BP ubiquitin-dependent ERAD pathway	GO:0030433	2	133	0.0252685	0.13735	0.999905	0.000635667	1	0.0715297		BP stomatal complex morphogenesis	GO:0010103	31	71	0.391661	0.0733221	2.07359e-15	1	2.33335e-13	TRINITY_DN23142_c0_g1_i1, TRINITY_DN28245_c0_g2_i11, TRINITY_DN28245_c0_g2_i14, TRINITY_DN28245_c0_g2_i4, TRINITY_DN28245_c0_g2_i6, TRINITY_DN28245_c0_g2_i8, TRINITY_DN30908_c2_g1_i2, TRINITY_DN30908_c2_g1_i3, TRINITY_DN30908_c2_g1_i5, TRINITY_DN30908_c2_g1_i6, TRINITY_DN30908_c2_g2_i6, TRINITY_DN30908_c2_g2_i8, TRINITY_DN30908_c2_g2_i9, TRINITY_DN31089_c2_g1_i1, TRINITY_DN31089_c2_g1_i2, TRINITY…		MF hydrolase activity	GO:0016787	33	858	0.409938	0.926106
CC SNARE complex	GO:0031201	1	170	0.0194628	0.17556	0.999872	0.00130999	1	0.145444		BP protein metabolic process	GO:0019538	17	62	0.330868	0.0640278	1.5041e-08	1	1.66995e-06	TRINITY_DN22851_c0_g2_i1, TRINITY_DN23020_c1_g3_i1, TRINITY_DN23020_c2_g1_i2, TRINITY_DN23020_c2_g1_i3, TRINITY_DN23020_c2_g1_i4, TRINITY_DN27048_c1_g3_i2, TRINITY_DN31053_c0_g2_i1, TRINITY_DN32101_c0_g1_i2, TRINITY_DN32101_c0_g1_i3, TRINITY_DN32612_c1_g1_i1, TRINITY_DN32697_c2_g1_i6, TRINITY_DN32855_c2_g1_i16, TRINITY_DN32855_c2_g1_i18, TRINITY_DN32855_c2_g1_i20, TRINITY_DN32855_c2_g1_i29, TRINI…		MF manganese ion binding	GO:0030145	0	83	0	0.0857146	1	0.000688514	1	0.0764434		MF single-stranded DNA binding	GO:0003697	64	262	0.808591	0.270569	4.52582e-15	1	5.02487e-13	TRINITY_DN21320_c0_g1_i1, TRINITY_DN21415_c0_g1_i2, TRINITY_DN22704_c0_g1_i3, TRINITY_DN22704_c0_g1_i4, TRINITY_DN22704_c0_g1_i5, TRINITY_DN22801_c0_g1_i1, TRINITY_DN23865_c0_g1_i1, TRINITY_DN24110_c0_g1_i5, TRINITY_DN24110_c0_g1_i7, TRINITY_DN26295_c0_g1_i1, TRINITY_DN26295_c0_g1_i10, TRINITY_DN26295_c0_g1_i11, TRINITY_DN26295_c0_g1_i2, TRINITY_DN26295_c0_g1_i3, TRINITY_DN26295_c0_g1_i5, TRINITY…		MF double-stranded DNA binding	GO:0003690	1	181	0.0124224	0.195367
BP intra-Golgi vesicle-mediated transport	GO:0006891	0	133	0	0.13735	1	0.00134981	1	0.147893		CC photosystem II oxygen evolving complex	GO:0009654	18	74	0.350331	0.0764202	1.87995e-08	1	2.04059e-06	TRINITY_DN17950_c0_g1_i1, TRINITY_DN23626_c3_g3_i1, TRINITY_DN23626_c3_g3_i2, TRINITY_DN23656_c0_g1_i5, TRINITY_DN25474_c5_g2_i10, TRINITY_DN26547_c3_g3_i2, TRINITY_DN26547_c3_g3_i6, TRINITY_DN26977_c4_g1_i15, TRINITY_DN26977_c4_g1_i8, TRINITY_DN27028_c3_g3_i6, TRINITY_DN27028_c3_g3_i7, TRINITY_DN27047_c2_g1_i21, TRINITY_DN27047_c2_g1_i8, TRINITY_DN28314_c1_g1_i2, TRINITY_DN28371_c0_g1_i1, TRINIT…		CC peroxisomal matrix	GO:0005782	1	122	0.0126342	0.12599	0.999936	0.000703679	1	0.0770991		BP meiotic mismatch repair involved in reciprocal meiotic recombination	GO:0010777	15	17	0.189514	0.017556	9.60797e-15	1	1.05271e-12	TRINITY_DN29953_c1_g1_i1, TRINITY_DN29953_c1_g2_i10, TRINITY_DN29953_c1_g2_i14, TRINITY_DN29953_c1_g2_i15, TRINITY_DN29953_c1_g2_i16, TRINITY_DN29953_c1_g2_i18, TRINITY_DN29953_c1_g2_i31, TRINITY_DN29953_c1_g2_i7, TRINITY_DN30607_c2_g2_i1, TRINITY_DN30607_c2_g2_i14, TRINITY_DN30607_c2_g2_i15, TRINITY_DN30607_c2_g2_i16, TRINITY_DN30607_c2_g2_i17, TRINITY_DN30607_c2_g2_i2, TRINITY_DN30607_c2_g2_i9		BP protein deubiquitination	GO:0016579	4	255	0.0496894	0.275241
MF ubiquitin-protein transferase activity	GO:0004842	29	994	0.564422	1.02651	0.999224	0.00138887	1	0.149679		BP L-glutamate import	GO:0051938	7	9	0.13624	0.00929435	1.88694e-08	1	2.04059e-06	TRINITY_DN27311_c1_g2_i1, TRINITY_DN27311_c1_g2_i2, TRINITY_DN27311_c1_g2_i6, TRINITY_DN27311_c1_g2_i8, TRINITY_DN27311_c1_g3_i3, TRINITY_DN27311_c1_g3_i4, TRINITY_DN27311_c1_g3_i7		CC intracellular	GO:0005622	9	276	0.113708	0.285027	0.999717	0.000794099	1	0.0858761		CC THO complex	GO:0000347	25	50	0.315856	0.0516353	1.90019e-14	1	2.05492e-12	TRINITY_DN28030_c0_g1_i1, TRINITY_DN28030_c0_g1_i6, TRINITY_DN28453_c3_g1_i2, TRINITY_DN28453_c3_g1_i5, TRINITY_DN28982_c0_g1_i11, TRINITY_DN28982_c0_g1_i8, TRINITY_DN30049_c1_g1_i7, TRINITY_DN30102_c1_g1_i1, TRINITY_DN30102_c1_g1_i3, TRINITY_DN30102_c1_g2_i2, TRINITY_DN30102_c1_g2_i3, TRINITY_DN30254_c2_g1_i1, TRINITY_DN30254_c2_g1_i10, TRINITY_DN30254_c2_g1_i11, TRINITY_DN30254_c2_g1_i4, TRINIT…		BP positive regulation of transcription by RNA polymerase II	GO:0045944	13	429	0.161491	0.463053
CC proteasome complex	GO:0000502	1	174	0.0194628	0.179691	0.999862	0.00140206	1	0.149679		MF ent-copalyl diphosphate synthase activity	GO:0009905	9	14	0.175165	0.0144579	2.04463e-08	1	2.18277e-06	TRINITY_DN29518_c0_g1_i2, TRINITY_DN29518_c0_g1_i3, TRINITY_DN29518_c0_g2_i1, TRINITY_DN33053_c2_g2_i10, TRINITY_DN33053_c2_g2_i21, TRINITY_DN33053_c2_g2_i23, TRINITY_DN33053_c2_g2_i24, TRINITY_DN33053_c2_g2_i26, TRINITY_DN33053_c2_g2_i28		MF transcription coactivator activity	GO:0003713	2	131	0.0252685	0.135284	0.999869	0.000852552	1	0.0910154		BP leaf morphogenesis	GO:0009965	62	259	0.783323	0.267471	2.12887e-14	1	2.27271e-12	TRINITY_DN10087_c0_g1_i2, TRINITY_DN10087_c0_g1_i3, TRINITY_DN18985_c0_g1_i1, TRINITY_DN20080_c0_g1_i3, TRINITY_DN20711_c0_g1_i1, TRINITY_DN20711_c0_g1_i2, TRINITY_DN22017_c0_g1_i1, TRINITY_DN23142_c0_g1_i1, TRINITY_DN24034_c3_g4_i1, TRINITY_DN24034_c3_g4_i2, TRINITY_DN25587_c0_g2_i2, TRINITY_DN25587_c0_g4_i1, TRINITY_DN25651_c0_g7_i1, TRINITY_DN25838_c1_g1_i3, TRINITY_DN25838_c1_g2_i1, TRINITY_D…		BP intra-Golgi vesicle-mediated transport	GO:0006891	0	135	0	0.145716
MF double-stranded DNA binding	GO:0003690	1	183	0.0194628	0.188985	0.999857	0.00144218	1	0.152013		BP response to jasmonic acid	GO:0009753	38	279	0.739587	0.288125	2.59499e-08	1	2.73525e-06	TRINITY_DN24570_c3_g1_i1, TRINITY_DN24846_c1_g3_i3, TRINITY_DN25280_c0_g1_i1, TRINITY_DN25329_c1_g1_i3, TRINITY_DN25329_c1_g1_i5, TRINITY_DN25399_c1_g1_i3, TRINITY_DN25399_c1_g1_i6, TRINITY_DN25536_c3_g1_i6, TRINITY_DN26257_c1_g2_i2, TRINITY_DN26353_c3_g1_i1, TRINITY_DN26836_c1_g1_i1, TRINITY_DN27322_c1_g1_i10, TRINITY_DN27322_c1_g1_i16, TRINITY_DN27322_c1_g1_i5, TRINITY_DN27322_c1_g1_i9, TRINITY…		MF unfolded protein binding	GO:0051082	15	365	0.189514	0.376938	0.999577	0.000956338	1	0.100803		BP cell cycle	GO:0007049	104	572	1.31396	0.590708	4.56048e-14	1	4.80697e-12	TRINITY_DN21267_c0_g1_i1, TRINITY_DN21611_c0_g1_i1, TRINITY_DN21659_c0_g1_i1, TRINITY_DN22896_c0_g1_i1, TRINITY_DN22896_c0_g1_i2, TRINITY_DN22940_c0_g1_i1, TRINITY_DN22940_c0_g1_i3, TRINITY_DN23543_c0_g1_i4, TRINITY_DN23676_c0_g1_i2, TRINITY_DN23676_c0_g1_i5, TRINITY_DN24397_c0_g1_i3, TRINITY_DN24397_c0_g1_i4, TRINITY_DN24861_c6_g1_i2, TRINITY_DN24861_c6_g1_i3, TRINITY_DN24925_c2_g1_i2, TRINITY_D…		MF chromatin binding	GO:0003682	8	370	0.0993789	0.39937
BP fatty acid biosynthetic process	GO:0006633	4	282	0.0778513	0.291223	0.99963	0.00146707	1	0.152704		BP anion transport	GO:0006820	20	88	0.389257	0.0908781	2.64016e-08	1	2.74808e-06	TRINITY_DN25267_c7_g4_i3, TRINITY_DN26447_c0_g1_i1, TRINITY_DN26447_c0_g1_i9, TRINITY_DN28194_c0_g3_i1, TRINITY_DN28194_c0_g3_i3, TRINITY_DN31042_c0_g3_i1, TRINITY_DN31042_c0_g3_i2, TRINITY_DN31042_c0_g5_i3, TRINITY_DN31042_c0_g5_i4, TRINITY_DN31042_c0_g5_i5, TRINITY_DN31042_c2_g1_i1, TRINITY_DN31267_c2_g1_i2, TRINITY_DN31662_c0_g1_i5, TRINITY_DN32899_c2_g1_i17, TRINITY_DN32899_c2_g1_i24, TRINITY…		BP cellular response to salt stress	GO:0071472	0	79	0	0.0815838	1	0.00099602	1	0.103673		BP xylem and phloem pattern formation	GO:0010051	29	70	0.366393	0.0722894	4.75825e-14	1	4.95274e-12	TRINITY_DN13497_c0_g1_i1, TRINITY_DN20598_c0_g1_i1, TRINITY_DN23855_c0_g2_i1, TRINITY_DN23855_c0_g2_i3, TRINITY_DN23855_c0_g2_i5, TRINITY_DN23855_c0_g2_i7, TRINITY_DN23855_c0_g2_i9, TRINITY_DN23855_c0_g3_i1, TRINITY_DN24642_c0_g1_i2, TRINITY_DN25942_c1_g1_i2, TRINITY_DN26145_c1_g1_i1, TRINITY_DN27272_c0_g2_i4, TRINITY_DN27272_c0_g2_i7, TRINITY_DN28920_c0_g1_i1, TRINITY_DN28920_c1_g2_i1, TRINITY_D…		MF SNAP receptor activity	GO:0005484	1	154	0.0124224	0.166224
CC chromosome, centromeric region	GO:0000775	0	135	0	0.139415	1	0.00170639	1	0.175421		BP green leaf volatile biosynthetic process	GO:0010597	9	18	0.175165	0.0185887	2.88449e-08	1	2.96532e-06	TRINITY_DN29987_c1_g1_i16, TRINITY_DN29987_c1_g1_i5, TRINITY_DN29987_c1_g1_i6, TRINITY_DN29987_c1_g1_i7, TRINITY_DN29987_c1_g1_i8, TRINITY_DN31344_c1_g2_i13, TRINITY_DN31344_c1_g2_i2, TRINITY_DN31344_c1_g2_i3, TRINITY_DN31344_c1_g2_i5		BP transcription by RNA polymerase II	GO:0006366	2	128	0.0252685	0.132186	0.999838	0.00103807	1	0.105829		CC chromosome	GO:0005694	57	225	0.720152	0.232359	4.83885e-14	1	4.97446e-12	TRINITY_DN20466_c0_g1_i1, TRINITY_DN20666_c0_g1_i4, TRINITY_DN20806_c0_g1_i2, TRINITY_DN21028_c0_g1_i2, TRINITY_DN22325_c0_g1_i1, TRINITY_DN22325_c0_g1_i2, TRINITY_DN22325_c0_g1_i3, TRINITY_DN22646_c0_g1_i2, TRINITY_DN23047_c0_g1_i2, TRINITY_DN23047_c0_g1_i5, TRINITY_DN24397_c0_g1_i3, TRINITY_DN24397_c0_g1_i4, TRINITY_DN25314_c0_g1_i3, TRINITY_DN25314_c0_g1_i4, TRINITY_DN25314_c0_g1_i8, TRINITY_D…		CC vacuolar membrane	GO:0005774	57	1158	0.708075	1.24992
BP fatty acid beta-oxidation	GO:0006635	0	128	0	0.132186	1	0.00176506	1	0.17924		CC photosystem I reaction center	GO:0009538	8	12	0.155703	0.0123925	3.08943e-08	1	3.13728e-06	TRINITY_DN22724_c0_g1_i2, TRINITY_DN22724_c0_g1_i3, TRINITY_DN24035_c2_g3_i1, TRINITY_DN27262_c0_g2_i3, TRINITY_DN29788_c0_g3_i2, TRINITY_DN29788_c0_g3_i3, TRINITY_DN30306_c0_g3_i5, TRINITY_DN33094_c2_g1_i1		BP entrainment of circadian clock	GO:0009649	0	78	0	0.0805511	1	0.00104215	1	0.105829		CC plant-type cell wall	GO:0009505	80	392	1.01074	0.404821	7.55007e-14	1	7.66701e-12	TRINITY_DN19577_c0_g1_i2, TRINITY_DN20516_c0_g1_i1, TRINITY_DN21623_c0_g1_i1, TRINITY_DN22848_c0_g1_i1, TRINITY_DN22848_c0_g1_i2, TRINITY_DN23474_c1_g1_i2, TRINITY_DN24177_c0_g2_i2, TRINITY_DN24183_c3_g2_i1, TRINITY_DN24183_c3_g2_i2, TRINITY_DN24183_c3_g2_i3, TRINITY_DN25337_c0_g1_i1, TRINITY_DN25337_c0_g1_i2, TRINITY_DN25482_c0_g1_i1, TRINITY_DN25482_c0_g1_i2, TRINITY_DN25487_c0_g2_i1, TRINITY_D…		BP positive regulation of cell proliferation	GO:0008284	0	126	0	0.136002
BP transcription, DNA-templated	GO:0006351	6	354	0.116777	0.365578	0.999393	0.00190362	1	0.190982		MF L-glutamate transmembrane transporter activity	GO:0005313	11	29	0.214091	0.0299485	3.63348e-08	1	3.6453e-06	TRINITY_DN27311_c1_g2_i1, TRINITY_DN27311_c1_g2_i2, TRINITY_DN27311_c1_g2_i6, TRINITY_DN27311_c1_g2_i8, TRINITY_DN27311_c1_g3_i3, TRINITY_DN27311_c1_g3_i4, TRINITY_DN27311_c1_g3_i7, TRINITY_DN27378_c0_g1_i1, TRINITY_DN28420_c0_g1_i11, TRINITY_DN28420_c0_g1_i17, TRINITY_DN28420_c0_g1_i18		BP ER to Golgi vesicle-mediated transport	GO:0006888	13	330	0.164245	0.340793	0.999527	0.00111823	1	0.112187		BP chiasma assembly	GO:0051026	18	27	0.227416	0.0278831	1.11485e-13	1	1.11847e-11	TRINITY_DN18779_c0_g1_i1, TRINITY_DN20466_c0_g1_i1, TRINITY_DN20806_c0_g1_i2, TRINITY_DN23047_c0_g1_i2, TRINITY_DN23047_c0_g1_i5, TRINITY_DN26272_c0_g1_i5, TRINITY_DN29953_c1_g1_i1, TRINITY_DN29953_c1_g2_i10, TRINITY_DN29953_c1_g2_i14, TRINITY_DN29953_c1_g2_i15, TRINITY_DN29953_c1_g2_i16, TRINITY_DN29953_c1_g2_i18, TRINITY_DN29953_c1_g2_i31, TRINITY_DN29953_c1_g2_i7, TRINITY_DN31468_c0_g1_i15, TR…		BP fatty acid biosynthetic process	GO:0006633	6	279	0.0745342	0.301146
BP regulation of alternative mRNA splicing, via spliceosome	GO:0000381	2	206	0.0389257	0.212737	0.999622	0.00220153	1	0.21824		CC glyoxysome	GO:0009514	15	55	0.291942	0.0567988	4.16874e-08	1	4.13252e-06	TRINITY_DN23760_c0_g1_i6, TRINITY_DN26324_c3_g1_i1, TRINITY_DN26324_c3_g1_i11, TRINITY_DN26324_c3_g1_i12, TRINITY_DN26324_c3_g1_i5, TRINITY_DN26532_c0_g1_i3, TRINITY_DN28945_c1_g2_i1, TRINITY_DN28945_c1_g2_i3, TRINITY_DN28945_c1_g2_i4, TRINITY_DN28945_c1_g2_i5, TRINITY_DN32616_c0_g1_i10, TRINITY_DN32616_c0_g1_i11, TRINITY_DN32616_c0_g1_i4, TRINITY_DN32616_c0_g1_i5, TRINITY_DN32616_c0_g1_i8		MF metallopeptidase activity	GO:0008237	1	103	0.0126342	0.106369	0.999886	0.00119392	1	0.117718		BP regulation of nematode larval development	GO:0061062	12	12	0.151611	0.0123925	1.26773e-13	1	1.25672e-11	TRINITY_DN23579_c2_g1_i10, TRINITY_DN23579_c2_g1_i5, TRINITY_DN23740_c0_g1_i1, TRINITY_DN23740_c0_g1_i4, TRINITY_DN24105_c1_g1_i1, TRINITY_DN24105_c2_g2_i1, TRINITY_DN24105_c2_g2_i3, TRINITY_DN24246_c0_g1_i1, TRINITY_DN24246_c0_g1_i2, TRINITY_DN28667_c1_g3_i1, TRINITY_DN31532_c2_g1_i1, TRINITY_DN31532_c2_g1_i3		BP fatty acid beta-oxidation	GO:0006635	0	130	0	0.140319
MF SNAP receptor activity	GO:0005484	1	158	0.0194628	0.163168	0.999751	0.00237088	1	0.228377		MF beta-amylase activity	GO:0016161	14	50	0.27248	0.0516353	5.74748e-08	1	5.6305e-06	TRINITY_DN23648_c0_g1_i1, TRINITY_DN23648_c0_g1_i11, TRINITY_DN23648_c0_g1_i12, TRINITY_DN23648_c0_g1_i3, TRINITY_DN28993_c0_g2_i2, TRINITY_DN29391_c0_g1_i2, TRINITY_DN29391_c0_g1_i4, TRINITY_DN29391_c0_g1_i5, TRINITY_DN29391_c0_g1_i6, TRINITY_DN29853_c1_g1_i2, TRINITY_DN29853_c1_g1_i3, TRINITY_DN29853_c1_g1_i6, TRINITY_DN30368_c6_g1_i1, TRINITY_DN30387_c0_g1_i11		MF NAD+ kinase activity	GO:0003951	0	76	0	0.0784856	1	0.00120163	1	0.117718		BP regulation of shoot apical meristem development	GO:1902183	28	68	0.353759	0.070224	1.58582e-13	1	1.55354e-11	TRINITY_DN27229_c1_g1_i1, TRINITY_DN27229_c1_g1_i3, TRINITY_DN27229_c1_g1_i4, TRINITY_DN27229_c1_g1_i8, TRINITY_DN27229_c1_g3_i3, TRINITY_DN27229_c1_g3_i5, TRINITY_DN27229_c1_g5_i2, TRINITY_DN27229_c1_g5_i3, TRINITY_DN27229_c1_g5_i4, TRINITY_DN28524_c0_g1_i27, TRINITY_DN29303_c3_g2_i1, TRINITY_DN29303_c3_g2_i10, TRINITY_DN29303_c3_g2_i12, TRINITY_DN29303_c3_g2_i2, TRINITY_DN29303_c3_g2_i5, TRINIT…		CC cytoskeleton	GO:0005856	5	264	0.0621118	0.284956
BP embryo sac development	GO:0009553	1	173	0.0194628	0.178658	0.999746	0.00240782	1	0.228377		CC thylakoid lumen	GO:0031977	26	152	0.506033	0.156971	5.88868e-08	1	5.70175e-06	TRINITY_DN22907_c0_g1_i2, TRINITY_DN23336_c0_g2_i1, TRINITY_DN23336_c0_g2_i3, TRINITY_DN23336_c0_g2_i4, TRINITY_DN23656_c0_g1_i5, TRINITY_DN26043_c3_g1_i1, TRINITY_DN26043_c3_g1_i2, TRINITY_DN26043_c3_g1_i6, TRINITY_DN26547_c3_g3_i2, TRINITY_DN26547_c3_g3_i6, TRINITY_DN26977_c4_g1_i15, TRINITY_DN27047_c2_g1_i21, TRINITY_DN27047_c2_g1_i8, TRINITY_DN27605_c0_g1_i1, TRINITY_DN28148_c1_g1_i17, TRINIT…		CC photosystem II	GO:0009523	3	152	0.0379027	0.156971	0.999742	0.00124519	1	0.11883		MF transmembrane receptor protein kinase activity	GO:0019199	17	25	0.214782	0.0258176	2.99719e-13	1	2.90205e-11	TRINITY_DN23142_c0_g1_i1, TRINITY_DN30011_c0_g1_i1, TRINITY_DN31089_c2_g1_i1, TRINITY_DN31089_c2_g1_i2, TRINITY_DN32448_c1_g1_i1, TRINITY_DN32448_c1_g1_i11, TRINITY_DN32448_c1_g1_i12, TRINITY_DN32448_c1_g1_i13, TRINITY_DN32448_c1_g1_i15, TRINITY_DN32448_c1_g1_i16, TRINITY_DN32448_c1_g1_i19, TRINITY_DN32448_c1_g1_i2, TRINITY_DN32448_c1_g1_i3, TRINITY_DN32448_c1_g1_i5, TRINITY_DN32448_c1_g1_i6, TRI…		BP protein ubiquitination	GO:0016567	63	1291	0.782609	1.39348
BP mRNA transport	GO:0051028	2	214	0.0389257	0.220999	0.999581	0.00241099	1	0.228377		MF mechanosensitive ion channel activity	GO:0008381	21	103	0.408719	0.106369	6.22262e-08	1	5.95584e-06	TRINITY_DN25267_c7_g4_i3, TRINITY_DN26447_c0_g1_i1, TRINITY_DN26447_c0_g1_i9, TRINITY_DN28194_c0_g3_i1, TRINITY_DN28194_c0_g3_i3, TRINITY_DN29629_c1_g2_i1, TRINITY_DN31042_c0_g3_i1, TRINITY_DN31042_c0_g3_i2, TRINITY_DN31042_c0_g5_i3, TRINITY_DN31042_c0_g5_i4, TRINITY_DN31042_c0_g5_i5, TRINITY_DN31042_c2_g1_i1, TRINITY_DN31267_c2_g1_i2, TRINITY_DN31662_c0_g1_i5, TRINITY_DN32899_c2_g1_i17, TRINITY_…		CC endosome	GO:0005768	48	851	0.606443	0.878833	0.999215	0.0012566	1	0.11883		BP positive gravitropism	GO:0009958	30	80	0.379027	0.0826165	5.47908e-13	1	5.24418e-11	TRINITY_DN19637_c0_g1_i1, TRINITY_DN23037_c0_g1_i2, TRINITY_DN23037_c0_g1_i4, TRINITY_DN23037_c0_g1_i5, TRINITY_DN23037_c0_g1_i6, TRINITY_DN24559_c2_g1_i2, TRINITY_DN24882_c0_g3_i1, TRINITY_DN24882_c0_g3_i2, TRINITY_DN25870_c0_g1_i4, TRINITY_DN25870_c0_g1_i7, TRINITY_DN27219_c3_g3_i1, TRINITY_DN27280_c1_g1_i3, TRINITY_DN27280_c1_g1_i4, TRINITY_DN27392_c0_g1_i3, TRINITY_DN27392_c0_g1_i5, TRINITY_D…		CC intracellular	GO:0005622	8	280	0.0993789	0.302226
CC intracellular	GO:0005622	5	276	0.0973141	0.285027	0.999285	0.0024135	1	0.228377		BP killing of cells of other organism	GO:0031640	9	15	0.175165	0.0154906	6.52083e-08	1	6.17033e-06	TRINITY_DN27020_c2_g4_i1, TRINITY_DN30669_c0_g2_i18, TRINITY_DN30669_c0_g2_i19, TRINITY_DN30669_c0_g2_i3, TRINITY_DN30669_c0_g2_i4, TRINITY_DN30669_c0_g2_i5, TRINITY_DN30669_c0_g2_i9, TRINITY_DN30669_c0_g4_i1, TRINITY_DN30669_c0_g4_i2		CC early endosome	GO:0005769	5	185	0.0631712	0.191051	0.99965	0.00126262	1	0.11883		MF lipid binding	GO:0008289	84	442	1.06128	0.456456	6.87098e-13	1	6.50167e-11	TRINITY_DN12402_c0_g1_i2, TRINITY_DN20598_c0_g1_i1, TRINITY_DN21939_c0_g1_i1, TRINITY_DN22242_c0_g1_i1, TRINITY_DN22242_c0_g1_i2, TRINITY_DN23416_c1_g6_i2, TRINITY_DN23416_c1_g6_i3, TRINITY_DN23855_c0_g2_i1, TRINITY_DN23855_c0_g2_i3, TRINITY_DN23855_c0_g2_i5, TRINITY_DN23855_c0_g2_i7, TRINITY_DN23855_c0_g2_i9, TRINITY_DN23855_c0_g3_i1, TRINITY_DN24500_c0_g3_i1, TRINITY_DN25038_c2_g1_i3, TRINITY_D…		CC chromosome, centromeric region	GO:0000775	0	135	0	0.145716
CC ribonucleoprotein complex	GO:1990904	6	344	0.116777	0.355251	0.999178	0.00252043	1	0.235816		BP positive regulation of glycine hydroxymethyltransferase activity	GO:0080114	6	7	0.116777	0.00722894	7.2695e-08	1	6.80147e-06	TRINITY_DN28903_c4_g1_i1, TRINITY_DN28903_c4_g1_i2, TRINITY_DN28903_c4_g1_i3, TRINITY_DN28903_c4_g1_i4, TRINITY_DN28903_c4_g1_i5, TRINITY_DN28903_c4_g1_i6		BP ribosome biogenesis	GO:0042254	3	146	0.0379027	0.150775	0.999737	0.00127007	1	0.11883		BP homologous chromosome segregation	GO:0045143	15	20	0.189514	0.0206541	8.43828e-13	1	7.89501e-11	TRINITY_DN29953_c1_g1_i1, TRINITY_DN29953_c1_g2_i10, TRINITY_DN29953_c1_g2_i14, TRINITY_DN29953_c1_g2_i15, TRINITY_DN29953_c1_g2_i16, TRINITY_DN29953_c1_g2_i18, TRINITY_DN29953_c1_g2_i31, TRINITY_DN29953_c1_g2_i7, TRINITY_DN30607_c2_g2_i1, TRINITY_DN30607_c2_g2_i14, TRINITY_DN30607_c2_g2_i15, TRINITY_DN30607_c2_g2_i16, TRINITY_DN30607_c2_g2_i17, TRINITY_DN30607_c2_g2_i2, TRINITY_DN30607_c2_g2_i9		BP SCF-dependent proteasomal ubiquitin-dependent protein catabolic process	GO:0031146	5	249	0.0621118	0.268765
MF unfolded protein binding	GO:0051082	7	365	0.13624	0.376938	0.9991	0.00256723	1	0.237526		MF blue light photoreceptor activity	GO:0009882	15	58	0.291942	0.0598969	8.04407e-08	1	7.44255e-06	TRINITY_DN23723_c0_g2_i3, TRINITY_DN24079_c0_g1_i18, TRINITY_DN24079_c0_g1_i2, TRINITY_DN24079_c0_g1_i4, TRINITY_DN24079_c0_g1_i8, TRINITY_DN24557_c0_g1_i3, TRINITY_DN24557_c0_g1_i4, TRINITY_DN24557_c0_g1_i6, TRINITY_DN25611_c1_g1_i2, TRINITY_DN32945_c0_g1_i13, TRINITY_DN32945_c0_g1_i14, TRINITY_DN32945_c0_g1_i15, TRINITY_DN32945_c0_g1_i4, TRINITY_DN32945_c0_g1_i5, TRINITY_DN32945_c0_g1_i9		CC integral component of endoplasmic reticulum membrane	GO:0030176	4	165	0.050537	0.170396	0.999653	0.00139992	1	0.129523		BP pectin catabolic process	GO:0045490	30	82	0.379027	0.0846819	9.75736e-13	1	9.02772e-11	TRINITY_DN18215_c0_g1_i1, TRINITY_DN23167_c0_g1_i1, TRINITY_DN25733_c0_g1_i1, TRINITY_DN25733_c0_g1_i3, TRINITY_DN26344_c0_g3_i2, TRINITY_DN26762_c1_g2_i5, TRINITY_DN26762_c1_g4_i1, TRINITY_DN26762_c1_g4_i2, TRINITY_DN26762_c1_g4_i3, TRINITY_DN26762_c1_g4_i4, TRINITY_DN26762_c1_g4_i5, TRINITY_DN27260_c1_g4_i1, TRINITY_DN27260_c1_g4_i2, TRINITY_DN27651_c2_g2_i1, TRINITY_DN27651_c2_g2_i2, TRINITY_D…		BP viral process	GO:0016032	5	243	0.0621118	0.262289
CC nuclear pore	GO:0005643	1	171	0.0194628	0.176593	0.999696	0.00282895	1	0.258864		MF polysaccharide binding	GO:0030247	20	93	0.389257	0.0960416	9.3421e-08	1	8.54854e-06	TRINITY_DN21649_c0_g1_i1, TRINITY_DN21649_c0_g1_i3, TRINITY_DN23387_c0_g2_i6, TRINITY_DN23387_c0_g2_i7, TRINITY_DN23387_c0_g2_i8, TRINITY_DN23387_c0_g2_i9, TRINITY_DN23858_c0_g1_i12, TRINITY_DN23858_c0_g1_i2, TRINITY_DN23858_c0_g1_i3, TRINITY_DN23858_c0_g1_i5, TRINITY_DN23858_c0_g5_i1, TRINITY_DN23858_c0_g6_i1, TRINITY_DN25680_c0_g1_i1, TRINITY_DN26555_c3_g2_i2, TRINITY_DN32919_c0_g1_i17, TRINITY…		MF magnesium ion transmembrane transporter activity	GO:0015095	0	75	0	0.0774529	1	0.00147583	1	0.133579		MF glucan endo-1,3-beta-D-glucosidase activity	GO:0042973	36	113	0.454833	0.116696	1.04612e-12	1	9.57259e-11	TRINITY_DN19577_c0_g1_i2, TRINITY_DN20516_c0_g1_i1, TRINITY_DN22848_c0_g1_i1, TRINITY_DN22848_c0_g1_i2, TRINITY_DN22902_c0_g1_i1, TRINITY_DN23051_c0_g2_i1, TRINITY_DN24468_c1_g1_i2, TRINITY_DN24468_c2_g1_i1, TRINITY_DN24468_c2_g1_i3, TRINITY_DN24971_c1_g1_i1, TRINITY_DN24971_c1_g1_i2, TRINITY_DN25073_c0_g1_i1, TRINITY_DN25073_c0_g1_i2, TRINITY_DN25922_c0_g3_i13, TRINITY_DN26046_c1_g1_i2, TRINITY_…		MF DNA binding	GO:0003677	278	4393	3.45342	4.7417
BP chromatin remodeling	GO:0006338	0	127	0	0.131154	1	0.00286284	1	0.259118		BP starch catabolic process	GO:0005983	16	68	0.311405	0.070224	1.03722e-07	1	9.38793e-06	TRINITY_DN23648_c0_g1_i1, TRINITY_DN23648_c0_g1_i11, TRINITY_DN23648_c0_g1_i12, TRINITY_DN23648_c0_g1_i3, TRINITY_DN27630_c0_g1_i12, TRINITY_DN27947_c3_g2_i2, TRINITY_DN29391_c0_g1_i2, TRINITY_DN29391_c0_g1_i4, TRINITY_DN29391_c0_g1_i5, TRINITY_DN29391_c0_g1_i6, TRINITY_DN29485_c1_g1_i12, TRINITY_DN29485_c1_g1_i7, TRINITY_DN29853_c1_g1_i2, TRINITY_DN29853_c1_g1_i3, TRINITY_DN29853_c1_g1_i6, TRINI…		BP magnesium ion transport	GO:0015693	0	75	0	0.0774529	1	0.00147583	1	0.133579		BP specification of plant organ position	GO:0090706	11	11	0.138977	0.0113598	1.3341e-12	1	1.20751e-10	TRINITY_DN29303_c3_g2_i1, TRINITY_DN29303_c3_g2_i10, TRINITY_DN29303_c3_g2_i12, TRINITY_DN29303_c3_g2_i2, TRINITY_DN29303_c3_g2_i5, TRINITY_DN29303_c3_g2_i6, TRINITY_DN30135_c2_g2_i2, TRINITY_DN30135_c2_g2_i3, TRINITY_DN30135_c2_g2_i4, TRINITY_DN30135_c2_g2_i7, TRINITY_DN30135_c2_g2_i9		BP cytokinesis by cell plate formation	GO:0000911	0	122	0	0.131684
BP innate immune response	GO:0045087	4	270	0.0778513	0.278831	0.999159	0.00311027	1	0.274402		BP arsenite transport	GO:0015700	10	25	0.194628	0.0258176	1.27419e-07	1	1.14088e-05	TRINITY_DN27619_c0_g1_i4, TRINITY_DN27653_c1_g1_i1, TRINITY_DN27653_c1_g1_i2, TRINITY_DN27653_c1_g1_i6, TRINITY_DN32199_c0_g1_i4, TRINITY_DN32199_c0_g1_i6, TRINITY_DN32199_c0_g1_i7, TRINITY_DN32199_c0_g2_i1, TRINITY_DN32866_c5_g1_i4, TRINITY_DN32866_c5_g2_i8		MF metalloendopeptidase activity	GO:0004222	6	199	0.0758054	0.205508	0.99954	0.0014933	1	0.133639		MF DNA helicase activity	GO:0003678	23	49	0.290587	0.0506026	1.4978e-12	1	1.34109e-10	TRINITY_DN27274_c0_g1_i3, TRINITY_DN27274_c0_g1_i7, TRINITY_DN27274_c0_g1_i9, TRINITY_DN28453_c3_g1_i2, TRINITY_DN28453_c3_g1_i5, TRINITY_DN28982_c0_g1_i1, TRINITY_DN28982_c0_g1_i10, TRINITY_DN28982_c0_g1_i11, TRINITY_DN28982_c0_g1_i14, TRINITY_DN28982_c0_g1_i4, TRINITY_DN28982_c0_g1_i7, TRINITY_DN28982_c0_g1_i8, TRINITY_DN30254_c2_g1_i1, TRINITY_DN30254_c2_g1_i10, TRINITY_DN30254_c2_g1_i11, TRIN…		BP multicellular organism development	GO:0007275	26	636	0.322981	0.686484
BP trichome morphogenesis	GO:0010090	0	116	0	0.119794	1	0.00312276	1	0.274402		MF amylopectin maltohydrolase activity	GO:0102229	13	45	0.253017	0.0464718	1.34862e-07	1	1.19468e-05	TRINITY_DN23648_c0_g1_i1, TRINITY_DN23648_c0_g1_i11, TRINITY_DN23648_c0_g1_i12, TRINITY_DN23648_c0_g1_i3, TRINITY_DN29391_c0_g1_i2, TRINITY_DN29391_c0_g1_i4, TRINITY_DN29391_c0_g1_i5, TRINITY_DN29391_c0_g1_i6, TRINITY_DN29853_c1_g1_i2, TRINITY_DN29853_c1_g1_i3, TRINITY_DN29853_c1_g1_i6, TRINITY_DN30368_c6_g1_i1, TRINITY_DN30387_c0_g1_i11		CC small-subunit processome	GO:0032040	3	142	0.0379027	0.146644	0.999682	0.0015086	1	0.133639		CC integral component of membrane	GO:0016021	992	9708	12.5332	10.0255	1.68318e-12	1	1.49104e-10	TRINITY_DN11949_c0_g1_i1, TRINITY_DN11949_c0_g1_i2, TRINITY_DN12586_c0_g1_i2, TRINITY_DN13497_c0_g1_i1, TRINITY_DN15331_c0_g1_i1, TRINITY_DN15544_c0_g1_i2, TRINITY_DN16762_c0_g1_i1, TRINITY_DN17164_c0_g1_i1, TRINITY_DN17223_c0_g1_i1, TRINITY_DN17882_c0_g1_i1, TRINITY_DN17954_c0_g1_i1, TRINITY_DN18031_c0_g1_i1, TRINITY_DN18048_c0_g1_i1, TRINITY_DN18160_c0_g1_i2, TRINITY_DN18638_c0_g1_i1, TRINITY_D…		MF aminoacyl-tRNA ligase activity	GO:0004812	0	137	0	0.147875
MF thiol-dependent ubiquitin-specific protease activity	GO:0004843	2	194	0.0389257	0.200345	0.999442	0.00313056	1	0.274402		MF oxidoreductase activity, acting on the CH-NH2 group of donors	GO:0016638	10	27	0.194628	0.0278831	1.47367e-07	1	1.29171e-05	TRINITY_DN27305_c3_g1_i3, TRINITY_DN27305_c3_g1_i8, TRINITY_DN32684_c2_g1_i14, TRINITY_DN32684_c2_g1_i17, TRINITY_DN32684_c2_g1_i2, TRINITY_DN32684_c2_g1_i5, TRINITY_DN32684_c2_g1_i6, TRINITY_DN32684_c2_g1_i8, TRINITY_DN32761_c0_g1_i10, TRINITY_DN32761_c0_g1_i14		BP oxylipin biosynthetic process	GO:0031408	1	101	0.0126342	0.104303	0.99985	0.00153518	1	0.134563		MF beta-glucosidase activity	GO:0008422	34	104	0.429564	0.107401	1.88308e-12	1	1.65057e-10	TRINITY_DN25609_c0_g3_i1, TRINITY_DN25609_c0_g3_i3, TRINITY_DN28485_c0_g2_i1, TRINITY_DN29514_c0_g2_i2, TRINITY_DN29514_c0_g2_i3, TRINITY_DN29514_c0_g2_i4, TRINITY_DN29539_c2_g1_i1, TRINITY_DN29539_c2_g1_i10, TRINITY_DN29539_c2_g1_i11, TRINITY_DN29539_c2_g1_i12, TRINITY_DN29539_c2_g1_i4, TRINITY_DN29539_c2_g1_i7, TRINITY_DN29539_c2_g1_i8, TRINITY_DN30101_c0_g3_i1, TRINITY_DN30173_c1_g1_i11, TRINI…		CC trans-Golgi network	GO:0005802	43	924	0.534161	0.997345
BP plant-type cell wall organization	GO:0009664	0	101	0	0.104303	1	0.00324027	1	0.28106		BP response to wounding	GO:0009611	51	476	0.992604	0.491568	1.60201e-07	1	1.38825e-05	TRINITY_DN20604_c0_g1_i1, TRINITY_DN23576_c8_g1_i1, TRINITY_DN24087_c1_g1_i5, TRINITY_DN24087_c1_g1_i7, TRINITY_DN24544_c1_g1_i5, TRINITY_DN24874_c0_g1_i3, TRINITY_DN24956_c7_g2_i1, TRINITY_DN24956_c7_g2_i14, TRINITY_DN25118_c1_g3_i1, TRINITY_DN25329_c1_g1_i3, TRINITY_DN25329_c1_g1_i5, TRINITY_DN25587_c0_g1_i15, TRINITY_DN25587_c0_g1_i22, TRINITY_DN25587_c0_g1_i5, TRINITY_DN26257_c1_g2_i2, TRINIT…		CC peroxisomal membrane	GO:0005778	3	144	0.0379027	0.14871	0.999669	0.00156643	1	0.135871		BP floral organ development	GO:0048437	21	42	0.265319	0.0433736	2.2884e-12	1	1.98495e-10	TRINITY_DN21454_c0_g1_i2, TRINITY_DN21800_c0_g1_i1, TRINITY_DN25869_c2_g1_i1, TRINITY_DN25869_c2_g1_i2, TRINITY_DN25869_c2_g1_i3, TRINITY_DN26982_c3_g1_i9, TRINITY_DN26982_c3_g3_i3, TRINITY_DN27686_c1_g2_i2, TRINITY_DN29523_c2_g2_i2, TRINITY_DN29523_c2_g2_i3, TRINITY_DN29855_c0_g1_i1, TRINITY_DN29855_c0_g1_i2, TRINITY_DN29855_c0_g1_i3, TRINITY_DN29855_c0_g1_i4, TRINITY_DN29855_c0_g1_i5, TRINITY_D…		BP trichome morphogenesis	GO:0010090	0	118	0	0.127367
MF actin filament binding	GO:0051015	2	203	0.0389257	0.209639	0.999397	0.00335221	1	0.287708		MF ATPase activity, coupled to transmembrane movement of substances	GO:0042626	44	391	0.856364	0.403788	1.61716e-07	1	1.38825e-05	TRINITY_DN26051_c0_g1_i18, TRINITY_DN26051_c0_g1_i19, TRINITY_DN26417_c0_g1_i1, TRINITY_DN28895_c1_g1_i1, TRINITY_DN28895_c1_g1_i2, TRINITY_DN28895_c1_g1_i3, TRINITY_DN28895_c1_g1_i4, TRINITY_DN28895_c1_g1_i5, TRINITY_DN28895_c1_g1_i6, TRINITY_DN28895_c1_g1_i8, TRINITY_DN28895_c1_g4_i2, TRINITY_DN29273_c1_g1_i2, TRINITY_DN29313_c0_g1_i11, TRINITY_DN29814_c0_g4_i1, TRINITY_DN29954_c2_g2_i1, TRINIT…		CC cytosolic ribosome	GO:0022626	8	245	0.101074	0.253013	0.999413	0.00164947	1	0.141599		BP nucleosome positioning	GO:0016584	17	28	0.214782	0.0289158	2.84288e-12	1	2.44048e-10	TRINITY_DN25822_c1_g1_i1, TRINITY_DN25822_c1_g1_i2, TRINITY_DN26756_c1_g1_i1, TRINITY_DN26756_c1_g1_i2, TRINITY_DN26882_c0_g3_i1, TRINITY_DN26882_c0_g3_i2, TRINITY_DN26882_c0_g3_i3, TRINITY_DN26882_c0_g3_i4, TRINITY_DN28850_c1_g1_i1, TRINITY_DN28850_c1_g1_i2, TRINITY_DN29390_c0_g1_i16, TRINITY_DN31086_c1_g1_i3, TRINITY_DN31086_c1_g1_i5, TRINITY_DN31086_c1_g3_i1, TRINITY_DN32669_c0_g1_i1, TRINITY_…		BP proteasome-mediated ubiquitin-dependent protein catabolic process	GO:0043161	11	370	0.136646	0.39937
CC chromatin	GO:0000785	3	235	0.0583885	0.242686	0.999215	0.00338602	1	0.287708		MF o-succinylbenzoate-CoA ligase activity	GO:0008756	8	14	0.155703	0.0144579	1.72722e-07	1	1.46761e-05	TRINITY_DN21141_c0_g1_i1, TRINITY_DN29803_c0_g1_i2, TRINITY_DN33046_c2_g1_i11, TRINITY_DN33046_c2_g1_i12, TRINITY_DN33046_c2_g1_i2, TRINITY_DN33046_c2_g1_i3, TRINITY_DN33046_c2_g1_i7, TRINITY_DN33046_c2_g1_i9		CC cytosolic small ribosomal subunit	GO:0022627	3	148	0.0379027	0.15284	0.999639	0.00169358	1	0.143902		BP meristem initiation	GO:0010014	20	40	0.252685	0.0413082	3.85631e-12	1	3.27668e-10	TRINITY_DN19384_c0_g1_i1, TRINITY_DN20598_c0_g1_i1, TRINITY_DN23855_c0_g2_i1, TRINITY_DN23855_c0_g2_i3, TRINITY_DN23855_c0_g2_i5, TRINITY_DN23855_c0_g2_i7, TRINITY_DN23855_c0_g2_i9, TRINITY_DN23855_c0_g3_i1, TRINITY_DN25632_c2_g1_i1, TRINITY_DN29757_c0_g1_i2, TRINITY_DN29757_c0_g1_i3, TRINITY_DN29757_c0_g1_i4, TRINITY_DN31991_c0_g1_i1, TRINITY_DN33029_c2_g1_i4, TRINITY_DN33029_c2_g1_i7, TRINITY_D…		BP intracellular signal transduction	GO:0035556	18	491	0.223602	0.529974
MF GTPase activator activity	GO:0005096	3	239	0.0583885	0.246817	0.99908	0.00390844	1	0.328287		CC stromule	GO:0010319	16	69	0.311405	0.0712567	1.97506e-07	1	1.66125e-05	TRINITY_DN24755_c0_g2_i3, TRINITY_DN24884_c0_g1_i6, TRINITY_DN25587_c0_g1_i15, TRINITY_DN25587_c0_g1_i22, TRINITY_DN25587_c0_g1_i5, TRINITY_DN26043_c3_g1_i1, TRINITY_DN26043_c3_g1_i2, TRINITY_DN26043_c3_g1_i6, TRINITY_DN27900_c2_g1_i1, TRINITY_DN27900_c2_g1_i2, TRINITY_DN27900_c2_g1_i7, TRINITY_DN29505_c0_g1_i11, TRINITY_DN29505_c0_g1_i4, TRINITY_DN29505_c0_g1_i7, TRINITY_DN29505_c0_g1_i9, TRINIT…		BP protein sumoylation	GO:0016925	0	73	0	0.0753875	1	0.00176942	1	0.148828		MF protein binding	GO:0005515	458	3966	5.78648	4.09571	4.88212e-12	1	4.10641e-10	TRINITY_DN12982_c0_g1_i1, TRINITY_DN13497_c0_g1_i1, TRINITY_DN16383_c0_g1_i1, TRINITY_DN18529_c0_g1_i2, TRINITY_DN18850_c0_g1_i5, TRINITY_DN19101_c0_g1_i1, TRINITY_DN19703_c0_g1_i1, TRINITY_DN19774_c0_g1_i1, TRINITY_DN20158_c0_g1_i1, TRINITY_DN20596_c0_g1_i1, TRINITY_DN20600_c0_g1_i3, TRINITY_DN20666_c0_g1_i4, TRINITY_DN20735_c0_g1_i1, TRINITY_DN20746_c0_g1_i1, TRINITY_DN21104_c0_g1_i1, TRINITY_D…		CC ribonucleoprotein complex	GO:1990904	9	338	0.111801	0.36483
MF ubiquitin protein ligase activity	GO:0061630	6	335	0.116777	0.345956	0.998665	0.00394244	1	0.328287		BP response to biotic stimulus	GO:0009607	16	64	0.311405	0.0660932	2.11938e-07	1	1.76481e-05	TRINITY_DN21958_c0_g1_i1, TRINITY_DN21958_c0_g1_i4, TRINITY_DN21958_c0_g1_i5, TRINITY_DN25824_c0_g1_i2, TRINITY_DN25824_c0_g1_i4, TRINITY_DN26881_c0_g1_i3, TRINITY_DN26881_c0_g1_i5, TRINITY_DN27101_c0_g1_i3, TRINITY_DN27101_c0_g2_i1, TRINITY_DN27101_c0_g2_i2, TRINITY_DN27101_c0_g3_i1, TRINITY_DN29565_c0_g1_i1, TRINITY_DN29565_c0_g1_i2, TRINITY_DN29565_c0_g1_i3, TRINITY_DN29565_c0_g1_i8, TRINITY_D…		BP cellular response to iron ion	GO:0071281	0	71	0	0.0733221	1	0.00198831	1	0.164495		BP chromosome condensation	GO:0030261	18	32	0.227416	0.0330466	5.14389e-12	1	4.28332e-10	TRINITY_DN21611_c0_g1_i1, TRINITY_DN25822_c1_g1_i1, TRINITY_DN25822_c1_g1_i2, TRINITY_DN26756_c1_g1_i1, TRINITY_DN26756_c1_g1_i2, TRINITY_DN26882_c0_g3_i1, TRINITY_DN26882_c0_g3_i2, TRINITY_DN26882_c0_g3_i3, TRINITY_DN26882_c0_g3_i4, TRINITY_DN28850_c1_g1_i1, TRINITY_DN28850_c1_g1_i2, TRINITY_DN29390_c0_g1_i16, TRINITY_DN31317_c0_g1_i1, TRINITY_DN31317_c0_g1_i2, TRINITY_DN31317_c0_g1_i3, TRINITY_…		CC mitochondrial inner membrane	GO:0005743	20	540	0.248447	0.582864
MF chromatin DNA binding	GO:0031490	0	112	0	0.115663	1	0.00408581	1	0.336857		BP defense response	GO:0006952	104	1217	2.02413	1.2568	2.24159e-07	1	1.84809e-05	TRINITY_DN15494_c0_g1_i1, TRINITY_DN17920_c0_g1_i1, TRINITY_DN21649_c0_g1_i1, TRINITY_DN21649_c0_g1_i3, TRINITY_DN21958_c0_g1_i1, TRINITY_DN21958_c0_g1_i4, TRINITY_DN21958_c0_g1_i5, TRINITY_DN22595_c0_g1_i4, TRINITY_DN23378_c1_g1_i11, TRINITY_DN23378_c1_g1_i12, TRINITY_DN23378_c1_g5_i1, TRINITY_DN23445_c0_g1_i4, TRINITY_DN23445_c0_g2_i3, TRINITY_DN23723_c0_g2_i3, TRINITY_DN24843_c0_g1_i5, TRINITY…		MF translation initiation factor activity	GO:0003743	11	285	0.138977	0.294321	0.999178	0.00199727	1	0.164495		BP regulation of cell division	GO:0051302	23	52	0.290587	0.0537007	5.348e-12	1	4.40919e-10	TRINITY_DN21714_c0_g1_i1, TRINITY_DN21941_c0_g1_i1, TRINITY_DN23142_c0_g1_i1, TRINITY_DN27398_c1_g1_i1, TRINITY_DN27398_c1_g1_i6, TRINITY_DN27398_c1_g1_i7, TRINITY_DN27398_c1_g2_i1, TRINITY_DN31089_c2_g1_i1, TRINITY_DN31089_c2_g1_i2, TRINITY_DN32448_c1_g1_i1, TRINITY_DN32448_c1_g1_i11, TRINITY_DN32448_c1_g1_i12, TRINITY_DN32448_c1_g1_i13, TRINITY_DN32448_c1_g1_i15, TRINITY_DN32448_c1_g1_i16, TRIN…		CC mitochondrial respiratory chain complex I	GO:0005747	0	93	0	0.100382
BP Rab protein signal transduction	GO:0032482	0	103	0	0.106369	1	0.00422049	1	0.343507		BP intracellular distribution of mitochondria	GO:0048312	10	27	0.194628	0.0278831	2.44429e-07	1	1.99545e-05	TRINITY_DN29003_c3_g2_i3, TRINITY_DN29724_c3_g1_i2, TRINITY_DN30810_c4_g1_i3, TRINITY_DN32749_c0_g1_i1, TRINITY_DN33050_c2_g1_i1, TRINITY_DN33050_c2_g1_i10, TRINITY_DN33050_c2_g1_i14, TRINITY_DN33050_c2_g1_i15, TRINITY_DN33050_c2_g1_i16, TRINITY_DN33050_c2_g1_i8		MF DNA-directed 5'-3' RNA polymerase activity	GO:0003899	5	179	0.0631712	0.184854	0.999419	0.00201495	1	0.164495		MF pectate lyase activity	GO:0030570	19	36	0.240051	0.0371774	5.67312e-12	1	4.63138e-10	TRINITY_DN26762_c1_g2_i5, TRINITY_DN26762_c1_g4_i1, TRINITY_DN26762_c1_g4_i2, TRINITY_DN26762_c1_g4_i3, TRINITY_DN26762_c1_g4_i4, TRINITY_DN26762_c1_g4_i5, TRINITY_DN27260_c1_g4_i1, TRINITY_DN27260_c1_g4_i2, TRINITY_DN27729_c0_g1_i3, TRINITY_DN27729_c0_g1_i4, TRINITY_DN27729_c0_g1_i7, TRINITY_DN30130_c0_g1_i1, TRINITY_DN30130_c0_g1_i6, TRINITY_DN30130_c0_g3_i2, TRINITY_DN31610_c0_g1_i2, TRINITY_D…		BP chromatin organization	GO:0006325	6	275	0.0745342	0.296829
CC cytoskeleton	GO:0005856	4	262	0.0778513	0.270569	0.998815	0.00425306	1	0.343507		MF inositol-3-phosphate synthase activity	GO:0004512	6	8	0.116777	0.00826165	2.84258e-07	1	2.29808e-05	TRINITY_DN27162_c1_g1_i10, TRINITY_DN27162_c1_g1_i14, TRINITY_DN27162_c1_g1_i3, TRINITY_DN27162_c1_g1_i4, TRINITY_DN27162_c1_g1_i5, TRINITY_DN27162_c1_g1_i9		BP ribosomal large subunit biogenesis	GO:0042273	0	70	0	0.0722894	1	0.00216113	1	0.174716		BP flavonoid biosynthetic process	GO:0009813	38	134	0.480101	0.138383	8.14546e-12	1	6.58517e-10	TRINITY_DN23803_c0_g1_i1, TRINITY_DN23803_c0_g1_i2, TRINITY_DN23803_c0_g1_i3, TRINITY_DN23803_c0_g1_i5, TRINITY_DN24068_c0_g1_i2, TRINITY_DN24619_c0_g1_i1, TRINITY_DN24619_c0_g1_i3, TRINITY_DN24619_c0_g1_i6, TRINITY_DN24619_c0_g1_i7, TRINITY_DN24619_c0_g3_i2, TRINITY_DN25402_c0_g5_i2, TRINITY_DN25402_c0_g5_i4, TRINITY_DN25402_c0_g5_i5, TRINITY_DN25402_c0_g5_i6, TRINITY_DN25402_c0_g5_i7, TRINITY_D…		BP plant-type cell wall organization	GO:0009664	0	94	0	0.101461
BP mRNA cis splicing, via spliceosome	GO:0045292	1	152	0.0194628	0.156971	0.999514	0.00429217	1	0.343507		MF alanine-glyoxylate transaminase activity	GO:0008453	10	27	0.194628	0.0278831	2.97586e-07	1	2.38269e-05	TRINITY_DN27119_c2_g2_i1, TRINITY_DN27119_c2_g2_i2, TRINITY_DN27119_c2_g2_i4, TRINITY_DN27119_c2_g2_i5, TRINITY_DN27119_c2_g2_i6, TRINITY_DN27119_c2_g2_i7, TRINITY_DN27119_c2_g2_i8, TRINITY_DN27119_c2_g4_i1, TRINITY_DN29595_c0_g1_i3, TRINITY_DN29595_c0_g1_i4		CC lysosomal membrane	GO:0005765	2	118	0.0252685	0.121859	0.999623	0.00222765	1	0.178232		BP DNA methylation on cytosine within a CG sequence	GO:0010424	15	22	0.189514	0.0227195	8.42596e-12	1	6.74644e-10	TRINITY_DN28013_c0_g2_i11, TRINITY_DN28013_c0_g2_i2, TRINITY_DN28013_c0_g2_i3, TRINITY_DN28013_c0_g2_i4, TRINITY_DN28013_c0_g2_i6, TRINITY_DN29145_c0_g5_i1, TRINITY_DN29255_c2_g1_i1, TRINITY_DN29255_c2_g1_i2, TRINITY_DN29255_c2_g1_i5, TRINITY_DN29255_c2_g1_i8, TRINITY_DN29255_c2_g2_i1, TRINITY_DN29255_c2_g2_i2, TRINITY_DN30672_c1_g2_i2, TRINITY_DN30672_c1_g2_i4, TRINITY_DN32169_c0_g3_i2		BP chromatin remodeling	GO:0006338	0	124	0	0.133843
MF translation initiation factor activity	GO:0003743	5	285	0.0973141	0.294321	0.998643	0.00433979	1	0.343507		MF oxidoreductase activity, acting on single donors with incorporation of molecular oxygen, incorporation of two atoms of oxygen	GO:0016702	18	88	0.350331	0.0908781	3.01496e-07	1	2.39101e-05	TRINITY_DN26340_c1_g1_i3, TRINITY_DN26850_c4_g3_i3, TRINITY_DN26850_c4_g3_i7, TRINITY_DN29036_c0_g1_i9, TRINITY_DN29581_c0_g2_i4, TRINITY_DN29799_c0_g1_i1, TRINITY_DN29987_c1_g1_i16, TRINITY_DN29987_c1_g1_i5, TRINITY_DN29987_c1_g1_i6, TRINITY_DN29987_c1_g1_i7, TRINITY_DN29987_c1_g1_i8, TRINITY_DN30759_c1_g1_i3, TRINITY_DN30946_c0_g1_i4, TRINITY_DN31344_c1_g2_i13, TRINITY_DN31344_c1_g2_i2, TRINITY…		BP phospholipid biosynthetic process	GO:0008654	1	94	0.0126342	0.0970743	0.99977	0.00224744	1	0.178232		BP auxin biosynthetic process	GO:0009851	17	29	0.214782	0.0299485	9.37525e-12	1	7.43502e-10	TRINITY_DN21841_c0_g1_i1, TRINITY_DN23318_c0_g1_i1, TRINITY_DN23318_c0_g1_i2, TRINITY_DN23318_c0_g1_i3, TRINITY_DN23318_c0_g1_i5, TRINITY_DN26072_c1_g1_i2, TRINITY_DN26444_c0_g3_i1, TRINITY_DN28336_c0_g4_i2, TRINITY_DN28336_c0_g4_i3, TRINITY_DN28336_c0_g4_i4, TRINITY_DN28481_c2_g1_i3, TRINITY_DN30133_c0_g1_i4, TRINITY_DN30315_c0_g1_i1, TRINITY_DN30315_c0_g2_i1, TRINITY_DN30315_c0_g2_i2, TRINITY_D…		MF thiol-dependent ubiquitin-specific protease activity	GO:0004843	3	187	0.0372671	0.201844
BP leaf development	GO:0048366	5	299	0.0973141	0.308779	0.99863	0.00437273	1	0.343507		MF L-lysine transmembrane transporter activity	GO:0015189	10	28	0.194628	0.0289158	3.44171e-07	1	2.70369e-05	TRINITY_DN27311_c1_g2_i1, TRINITY_DN27311_c1_g2_i2, TRINITY_DN27311_c1_g2_i6, TRINITY_DN27311_c1_g2_i8, TRINITY_DN27311_c1_g3_i3, TRINITY_DN27311_c1_g3_i4, TRINITY_DN27311_c1_g3_i7, TRINITY_DN28420_c0_g1_i11, TRINITY_DN28420_c0_g1_i17, TRINITY_DN28420_c0_g1_i18		MF calcium ion binding	GO:0005509	40	728	0.50537	0.75181	0.998591	0.00229585	1	0.180354		BP reciprocal meiotic recombination	GO:0007131	28	77	0.353759	0.0795183	1.10276e-11	1	8.66294e-10	TRINITY_DN20466_c0_g1_i1, TRINITY_DN20806_c0_g1_i2, TRINITY_DN21415_c0_g1_i2, TRINITY_DN21736_c0_g1_i2, TRINITY_DN22646_c0_g1_i2, TRINITY_DN23047_c0_g1_i2, TRINITY_DN23047_c0_g1_i5, TRINITY_DN26185_c0_g1_i2, TRINITY_DN28526_c0_g2_i2, TRINITY_DN29953_c1_g1_i1, TRINITY_DN29953_c1_g2_i10, TRINITY_DN29953_c1_g2_i14, TRINITY_DN29953_c1_g2_i15, TRINITY_DN29953_c1_g2_i16, TRINITY_DN29953_c1_g2_i18, TRIN…		BP tRNA aminoacylation for protein translation	GO:0006418	0	123	0	0.132763
BP cell morphogenesis	GO:0000902	0	109	0	0.112565	1	0.004483	1	0.348878		CC apoplast	GO:0048046	60	600	1.16777	0.619623	3.88459e-07	1	3.01086e-05	TRINITY_DN21579_c0_g2_i1, TRINITY_DN21579_c1_g1_i1, TRINITY_DN21579_c1_g1_i3, TRINITY_DN23999_c0_g1_i2, TRINITY_DN23999_c0_g1_i8, TRINITY_DN24099_c1_g1_i7, TRINITY_DN24208_c0_g1_i9, TRINITY_DN24238_c3_g4_i1, TRINITY_DN24238_c3_g4_i10, TRINITY_DN24238_c3_g4_i11, TRINITY_DN24238_c3_g4_i14, TRINITY_DN24238_c3_g4_i15, TRINITY_DN24238_c3_g4_i16, TRINITY_DN24238_c3_g4_i4, TRINITY_DN24238_c3_g4_i6, TRIN…		CC stromule	GO:0010319	0	69	0	0.0712567	1	0.00241721	1	0.188113		BP acropetal auxin transport	GO:0010541	11	12	0.138977	0.0123925	1.15484e-11	1	8.98724e-10	TRINITY_DN27854_c1_g1_i1, TRINITY_DN27854_c2_g1_i2, TRINITY_DN27854_c2_g1_i4, TRINITY_DN32347_c0_g5_i1, TRINITY_DN32347_c0_g6_i1, TRINITY_DN32531_c0_g1_i2, TRINITY_DN32531_c0_g1_i3, TRINITY_DN32531_c0_g1_i4, TRINITY_DN32531_c0_g2_i1, TRINITY_DN32531_c0_g3_i1, TRINITY_DN32531_c0_g3_i2		MF chromatin DNA binding	GO:0031490	0	109	0	0.117652
BP pollen germination	GO:0009846	0	109	0	0.112565	1	0.00466701	1	0.359835		MF amino acid transmembrane transporter activity	GO:0015171	22	131	0.428182	0.135284	3.90505e-07	1	3.01086e-05	TRINITY_DN23444_c1_g1_i1, TRINITY_DN23712_c0_g1_i1, TRINITY_DN28127_c0_g1_i1, TRINITY_DN28127_c0_g1_i11, TRINITY_DN28127_c0_g1_i13, TRINITY_DN28127_c0_g1_i14, TRINITY_DN28127_c0_g1_i17, TRINITY_DN28127_c0_g1_i4, TRINITY_DN28127_c0_g1_i5, TRINITY_DN28127_c0_g1_i6, TRINITY_DN28740_c0_g1_i1, TRINITY_DN28740_c0_g1_i2, TRINITY_DN29008_c0_g3_i3, TRINITY_DN29008_c0_g3_i6, TRINITY_DN30979_c0_g1_i1, TRINI…		BP protein refolding	GO:0042026	3	134	0.0379027	0.138383	0.999383	0.00276348	1	0.212589		MF indole-3-pyruvate monooxygenase activity	GO:0103075	10	10	0.126342	0.0103271	1.34161e-11	1	1.0344e-09	TRINITY_DN21841_c0_g1_i1, TRINITY_DN23318_c0_g1_i1, TRINITY_DN23318_c0_g1_i2, TRINITY_DN23318_c0_g1_i3, TRINITY_DN23318_c0_g1_i5, TRINITY_DN30315_c0_g1_i1, TRINITY_DN30315_c0_g2_i1, TRINITY_DN30315_c0_g2_i2, TRINITY_DN31869_c1_g2_i1, TRINITY_DN31869_c1_g3_i1		MF protein heterodimerization activity	GO:0046982	10	294	0.124224	0.317337
BP anther development	GO:0048653	0	103	0	0.106369	1	0.0047642	1	0.363958		CC chloroplast membrane	GO:0031969	44	398	0.856364	0.411017	4.18548e-07	1	3.19747e-05	TRINITY_DN21141_c0_g1_i1, TRINITY_DN23014_c0_g1_i2, TRINITY_DN23014_c0_g1_i3, TRINITY_DN23014_c0_g1_i4, TRINITY_DN23014_c1_g1_i1, TRINITY_DN23088_c0_g1_i2, TRINITY_DN23088_c0_g1_i4, TRINITY_DN23088_c0_g1_i5, TRINITY_DN23212_c0_g1_i1, TRINITY_DN24755_c0_g2_i3, TRINITY_DN24863_c4_g9_i1, TRINITY_DN25979_c0_g1_i3, TRINITY_DN26453_c0_g1_i4, TRINITY_DN27168_c0_g1_i26, TRINITY_DN27168_c0_g1_i9, TRINITY_…		MF translation elongation factor activity	GO:0003746	2	117	0.0252685	0.120827	0.999518	0.00278278	1	0.212589		MF cellulase activity	GO:0008810	20	41	0.252685	0.0423409	1.63955e-11	1	1.25252e-09	TRINITY_DN21691_c0_g1_i1, TRINITY_DN21691_c0_g1_i2, TRINITY_DN21691_c0_g1_i3, TRINITY_DN22103_c0_g1_i1, TRINITY_DN22103_c0_g1_i2, TRINITY_DN22103_c0_g1_i3, TRINITY_DN24035_c2_g1_i5, TRINITY_DN24184_c1_g1_i1, TRINITY_DN27015_c0_g3_i1, TRINITY_DN27015_c0_g3_i2, TRINITY_DN27864_c0_g1_i1, TRINITY_DN27864_c0_g1_i2, TRINITY_DN27864_c0_g1_i3, TRINITY_DN27864_c0_g1_i7, TRINITY_DN27864_c0_g1_i9, TRINITY_D…		MF protein kinase binding	GO:0019901	6	248	0.0745342	0.267686
MF RNA polymerase II proximal promoter sequence-specific DNA binding	GO:0000978	0	113	0	0.116696	1	0.00490347	1	0.371192		BP negative regulation of anion channel activity by blue light	GO:0010362	12	43	0.233554	0.0444063	6.71754e-07	1	5.08518e-05	TRINITY_DN24079_c0_g1_i18, TRINITY_DN24079_c0_g1_i2, TRINITY_DN24079_c0_g1_i4, TRINITY_DN24557_c0_g1_i3, TRINITY_DN24557_c0_g1_i4, TRINITY_DN24557_c0_g1_i6, TRINITY_DN25611_c1_g1_i2, TRINITY_DN32945_c0_g1_i13, TRINITY_DN32945_c0_g1_i14, TRINITY_DN32945_c0_g1_i15, TRINITY_DN32945_c0_g1_i4, TRINITY_DN32945_c0_g1_i5		CC chloroplast thylakoid	GO:0009534	17	376	0.214782	0.388297	0.998612	0.00282651	1	0.213967		BP cuticle development	GO:0042335	31	94	0.391661	0.0970743	1.69784e-11	1	1.28527e-09	TRINITY_DN21386_c0_g1_i1, TRINITY_DN24945_c0_g1_i3, TRINITY_DN24945_c0_g1_i7, TRINITY_DN24945_c0_g1_i8, TRINITY_DN27814_c3_g2_i10, TRINITY_DN28567_c0_g1_i2, TRINITY_DN29146_c2_g2_i10, TRINITY_DN29146_c2_g2_i11, TRINITY_DN29146_c2_g2_i12, TRINITY_DN29146_c2_g2_i8, TRINITY_DN29146_c2_g2_i9, TRINITY_DN29931_c0_g2_i3, TRINITY_DN29931_c0_g2_i4, TRINITY_DN29931_c0_g2_i6, TRINITY_DN31839_c1_g2_i1, TRINI…		CC extracellular region	GO:0005576	55	1030	0.68323	1.11176
BP viral process	GO:0016032	4	244	0.0778513	0.25198	0.998587	0.00499628	1	0.374811		BP carbon utilization	GO:0015976	9	23	0.175165	0.0237522	7.59662e-07	1	5.69883e-05	TRINITY_DN25143_c1_g1_i19, TRINITY_DN30340_c1_g2_i13, TRINITY_DN30340_c1_g2_i14, TRINITY_DN30340_c1_g2_i15, TRINITY_DN30340_c1_g2_i20, TRINITY_DN30340_c1_g2_i5, TRINITY_DN30340_c1_g2_i6, TRINITY_DN30340_c1_g2_i8, TRINITY_DN30340_c1_g2_i9		BP recognition of pollen	GO:0048544	8	247	0.101074	0.255078	0.998906	0.00293972	1	0.220532		BP regulation of meristem structural organization	GO:0009934	23	54	0.290587	0.0557661	1.76348e-11	1	1.32293e-09	TRINITY_DN16383_c0_g1_i1, TRINITY_DN26547_c3_g5_i1, TRINITY_DN28162_c1_g1_i1, TRINITY_DN29523_c2_g2_i2, TRINITY_DN29523_c2_g2_i3, TRINITY_DN29855_c0_g1_i1, TRINITY_DN29855_c0_g1_i2, TRINITY_DN29855_c0_g1_i3, TRINITY_DN29855_c0_g1_i4, TRINITY_DN29855_c0_g1_i5, TRINITY_DN29855_c0_g1_i6, TRINITY_DN29855_c0_g4_i1, TRINITY_DN29855_c0_g4_i2, TRINITY_DN29855_c0_g4_i3, TRINITY_DN30270_c0_g2_i1, TRINITY_D…		CC centrosome	GO:0005813	1	147	0.0124224	0.158668
BP base-excision repair	GO:0006284	0	105	0	0.108434	1	0.00512988	1	0.381398		MF 2 iron, 2 sulfur cluster binding	GO:0051537	20	109	0.389257	0.112565	8.6265e-07	1	6.41365e-05	TRINITY_DN16913_c0_g1_i1, TRINITY_DN20059_c0_g1_i1, TRINITY_DN21796_c0_g1_i1, TRINITY_DN22738_c0_g1_i1, TRINITY_DN23510_c0_g1_i1, TRINITY_DN23510_c0_g1_i2, TRINITY_DN23510_c0_g2_i1, TRINITY_DN23879_c0_g2_i2, TRINITY_DN25421_c0_g1_i1, TRINITY_DN25773_c0_g1_i11, TRINITY_DN25773_c0_g1_i12, TRINITY_DN25773_c0_g1_i4, TRINITY_DN25773_c0_g1_i5, TRINITY_DN25773_c0_g1_i9, TRINITY_DN27345_c0_g3_i1, TRINITY…		MF GTPase activator activity	GO:0005096	9	239	0.113708	0.246817	0.998839	0.00297469	1	0.2209		MF mannan synthase activity	GO:0051753	20	42	0.252685	0.0433736	2.0268e-11	1	1.50689e-09	TRINITY_DN22256_c0_g1_i1, TRINITY_DN24585_c0_g2_i1, TRINITY_DN24585_c0_g2_i2, TRINITY_DN24585_c0_g2_i4, TRINITY_DN24585_c0_g2_i5, TRINITY_DN28996_c0_g1_i2, TRINITY_DN28996_c0_g1_i4, TRINITY_DN28996_c0_g1_i6, TRINITY_DN30312_c0_g1_i1, TRINITY_DN30312_c1_g1_i1, TRINITY_DN30312_c1_g1_i2, TRINITY_DN30312_c1_g4_i2, TRINITY_DN32072_c3_g1_i1, TRINITY_DN32072_c3_g1_i10, TRINITY_DN32072_c3_g1_i12, TRINITY…		BP mRNA transport	GO:0051028	4	221	0.0496894	0.238542
MF protein serine/threonine phosphatase activity	GO:0004722	6	324	0.116777	0.334597	0.99819	0.00521619	1	0.384383		MF fructose-bisphosphate aldolase activity	GO:0004332	8	17	0.155703	0.017556	1.00053e-06	1	7.37294e-05	TRINITY_DN20777_c0_g2_i1, TRINITY_DN29635_c4_g1_i2, TRINITY_DN31217_c1_g2_i1, TRINITY_DN31217_c1_g2_i12, TRINITY_DN31217_c1_g2_i14, TRINITY_DN31217_c1_g2_i6, TRINITY_DN31217_c1_g5_i1, TRINITY_DN31217_c1_g5_i2		BP starch metabolic process	GO:0005982	0	66	0	0.0681586	1	0.00299768	1	0.2209		BP G1/S transition of mitotic cell cycle	GO:0000082	18	34	0.227416	0.035112	2.11133e-11	1	1.55584e-09	TRINITY_DN28517_c0_g1_i1, TRINITY_DN28517_c0_g1_i2, TRINITY_DN28517_c0_g1_i3, TRINITY_DN28517_c0_g1_i4, TRINITY_DN28517_c0_g2_i1, TRINITY_DN28517_c0_g2_i3, TRINITY_DN28517_c0_g2_i5, TRINITY_DN29682_c2_g1_i2, TRINITY_DN29682_c2_g2_i2, TRINITY_DN29682_c2_g2_i3, TRINITY_DN29682_c2_g2_i8, TRINITY_DN30064_c2_g10_i1, TRINITY_DN30064_c2_g6_i1, TRINITY_DN30064_c2_g9_i1, TRINITY_DN30064_c2_g9_i2, TRINITY_…		BP actin cytoskeleton organization	GO:0030036	0	96	0	0.10362
MF phosphoprotein phosphatase activity	GO:0004721	2	187	0.0389257	0.193116	0.998996	0.00529102	1	0.386477		MF plastoquinol--plastocyanin reductase activity	GO:0009496	5	6	0.0973141	0.00619623	1.043e-06	1	7.61848e-05	TRINITY_DN25773_c0_g1_i11, TRINITY_DN25773_c0_g1_i12, TRINITY_DN25773_c0_g1_i4, TRINITY_DN25773_c0_g1_i5, TRINITY_DN25773_c0_g1_i9		BP tRNA processing	GO:0008033	2	112	0.0252685	0.115663	0.999456	0.00310353	1	0.226694		BP specification of floral organ identity	GO:0010093	19	38	0.240051	0.0392428	2.13844e-11	1	1.562e-09	TRINITY_DN10087_c0_g1_i2, TRINITY_DN10087_c0_g1_i3, TRINITY_DN29303_c3_g2_i1, TRINITY_DN29303_c3_g2_i10, TRINITY_DN29303_c3_g2_i12, TRINITY_DN29303_c3_g2_i2, TRINITY_DN29303_c3_g2_i5, TRINITY_DN29303_c3_g2_i6, TRINITY_DN30135_c2_g2_i2, TRINITY_DN30135_c2_g2_i3, TRINITY_DN30135_c2_g2_i4, TRINITY_DN30135_c2_g2_i7, TRINITY_DN30135_c2_g2_i9, TRINITY_DN31009_c1_g2_i2, TRINITY_DN32664_c0_g1_i11, TRINIT…		BP cortical microtubule organization	GO:0043622	1	115	0.0124224	0.124128
BP regulation of leaf development	GO:2000024	0	105	0	0.108434	1	0.00545092	1	0.39422		BP amino acid transmembrane transport	GO:0003333	22	141	0.428182	0.145612	1.49386e-06	1	0.000108169	TRINITY_DN23444_c1_g1_i1, TRINITY_DN23712_c0_g1_i1, TRINITY_DN28127_c0_g1_i1, TRINITY_DN28127_c0_g1_i11, TRINITY_DN28127_c0_g1_i13, TRINITY_DN28127_c0_g1_i14, TRINITY_DN28127_c0_g1_i17, TRINITY_DN28127_c0_g1_i4, TRINITY_DN28127_c0_g1_i5, TRINITY_DN28127_c0_g1_i6, TRINITY_DN28740_c0_g1_i1, TRINITY_DN28740_c0_g1_i2, TRINITY_DN29008_c0_g3_i3, TRINITY_DN29008_c0_g3_i6, TRINITY_DN30979_c0_g1_i1, TRINI…		MF TBP-class protein binding	GO:0017025	0	67	0	0.0691913	1	0.00327636	1	0.237237		BP positive regulation of anthocyanin biosynthetic process	GO:0031542	11	12	0.138977	0.0123925	2.27004e-11	1	1.64371e-09	TRINITY_DN22502_c0_g1_i1, TRINITY_DN22502_c0_g1_i2, TRINITY_DN27341_c2_g4_i1, TRINITY_DN27341_c2_g4_i5, TRINITY_DN31454_c0_g1_i2, TRINITY_DN31454_c0_g1_i5, TRINITY_DN31454_c0_g2_i1, TRINITY_DN31454_c0_g2_i2, TRINITY_DN31454_c0_g2_i3, TRINITY_DN31454_c0_g2_i4, TRINITY_DN31454_c0_g2_i7		MF four-way junction helicase activity	GO:0009378	1	151	0.0124224	0.162986
CC U1 snRNP	GO:0005685	0	95	0	0.0981071	1	0.00549171	1	0.39422		MF oxidoreductase activity, acting on diphenols and related substances as donors, oxygen as acceptor	GO:0016682	11	36	0.214091	0.0371774	1.89438e-06	1	0.000135987	TRINITY_DN23487_c0_g4_i2, TRINITY_DN27355_c0_g2_i2, TRINITY_DN27355_c0_g2_i3, TRINITY_DN27823_c3_g1_i1, TRINITY_DN27823_c3_g1_i5, TRINITY_DN27823_c3_g1_i6, TRINITY_DN27823_c3_g1_i9, TRINITY_DN28077_c2_g2_i7, TRINITY_DN28077_c2_g2_i8, TRINITY_DN28077_c2_g4_i3, TRINITY_DN30826_c3_g1_i4		BP seed maturation	GO:0010431	0	64	0	0.0660932	1	0.00360149	1	0.258531		MF DNA-dependent ATPase activity	GO:0008094	38	135	0.480101	0.139415	2.4238e-11	1	1.73991e-09	TRINITY_DN21415_c0_g1_i2, TRINITY_DN22801_c0_g1_i1, TRINITY_DN26636_c0_g1_i3, TRINITY_DN28526_c0_g2_i2, TRINITY_DN28706_c0_g1_i10, TRINITY_DN29953_c1_g1_i1, TRINITY_DN29953_c1_g2_i10, TRINITY_DN29953_c1_g2_i14, TRINITY_DN29953_c1_g2_i15, TRINITY_DN29953_c1_g2_i16, TRINITY_DN29953_c1_g2_i18, TRINITY_DN29953_c1_g2_i31, TRINITY_DN29953_c1_g2_i7, TRINITY_DN30156_c0_g1_i1, TRINITY_DN30156_c0_g1_i5, TR…		MF structural constituent of cytoskeleton	GO:0005200	4	169	0.0496894	0.182415
BP plant ovule development	GO:0048481	1	151	0.0194628	0.155939	0.999341	0.00560776	1	0.39911		BP long-day photoperiodism, flowering	GO:0048574	13	55	0.253017	0.0567988	1.99344e-06	1	0.000141875	TRINITY_DN27345_c0_g1_i4, TRINITY_DN28668_c2_g1_i2, TRINITY_DN28668_c2_g1_i3, TRINITY_DN28668_c2_g1_i4, TRINITY_DN28668_c2_g1_i5, TRINITY_DN28668_c2_g2_i1, TRINITY_DN28668_c2_g2_i2, TRINITY_DN30376_c0_g1_i6, TRINITY_DN32777_c3_g3_i1, TRINITY_DN32777_c3_g3_i10, TRINITY_DN32777_c3_g3_i3, TRINITY_DN32777_c3_g3_i7, TRINITY_DN32953_c6_g1_i1		CC mitochondrial respiratory chain complex I	GO:0005747	1	93	0.0126342	0.0960416	0.999602	0.00365094	1	0.259841		BP xylem development	GO:0010089	27	77	0.341124	0.0795183	3.43553e-11	1	2.4451e-09	TRINITY_DN20598_c0_g1_i1, TRINITY_DN23855_c0_g2_i1, TRINITY_DN23855_c0_g2_i3, TRINITY_DN23855_c0_g2_i5, TRINITY_DN23855_c0_g2_i7, TRINITY_DN23855_c0_g2_i9, TRINITY_DN23855_c0_g3_i1, TRINITY_DN24642_c0_g1_i2, TRINITY_DN26014_c0_g1_i1, TRINITY_DN26014_c0_g1_i2, TRINITY_DN26145_c1_g1_i1, TRINITY_DN29517_c0_g1_i1, TRINITY_DN29517_c0_g1_i4, TRINITY_DN29517_c0_g1_i5, TRINITY_DN29517_c0_g1_i7, TRINITY_D…		MF SNARE binding	GO:0000149	3	170	0.0372671	0.183494
CC ribosome	GO:0005840	17	548	0.330868	0.565923	0.996989	0.00582473	1	0.411038		MF catalytic activity	GO:0003824	88	1119	1.71273	1.1556	2.45848e-06	0.999999	0.000173489	TRINITY_DN22117_c0_g1_i3, TRINITY_DN23484_c0_g1_i1, TRINITY_DN23484_c0_g1_i2, TRINITY_DN23484_c0_g2_i1, TRINITY_DN23874_c0_g1_i4, TRINITY_DN23888_c0_g1_i1, TRINITY_DN24003_c0_g1_i5, TRINITY_DN24099_c1_g1_i7, TRINITY_DN24258_c1_g2_i12, TRINITY_DN24258_c1_g2_i14, TRINITY_DN24258_c1_g2_i31, TRINITY_DN24258_c1_g2_i4, TRINITY_DN24884_c0_g1_i6, TRINITY_DN25412_c1_g2_i1, TRINITY_DN25551_c2_g1_i4, TRINIT…		BP translational initiation	GO:0006413	3	132	0.0379027	0.136317	0.999141	0.0037287	1	0.263126		MF DNA (cytosine-5-)-methyltransferase activity	GO:0003886	16	27	0.202148	0.0278831	4.35108e-11	1	3.07046e-09	TRINITY_DN28013_c0_g2_i11, TRINITY_DN28013_c0_g2_i2, TRINITY_DN28013_c0_g2_i3, TRINITY_DN28013_c0_g2_i4, TRINITY_DN28013_c0_g2_i6, TRINITY_DN29145_c0_g5_i1, TRINITY_DN29255_c2_g1_i1, TRINITY_DN29255_c2_g1_i2, TRINITY_DN29255_c2_g1_i5, TRINITY_DN29255_c2_g1_i8, TRINITY_DN29255_c2_g2_i1, TRINITY_DN29255_c2_g2_i2, TRINITY_DN29579_c1_g1_i2, TRINITY_DN29579_c1_g1_i4, TRINITY_DN30050_c0_g1_i5, TRINITY_…		CC nuclear pore	GO:0005643	2	172	0.0248447	0.185653
CC catalytic step 2 spliceosome	GO:0071013	1	140	0.0194628	0.144579	0.999277	0.00609159	1	0.424053		BP lignin biosynthetic process	GO:0009809	23	144	0.447645	0.14871	2.88837e-06	0.999999	0.000202113	TRINITY_DN23053_c0_g1_i2, TRINITY_DN24098_c2_g1_i2, TRINITY_DN24106_c2_g1_i1, TRINITY_DN24106_c2_g4_i1, TRINITY_DN24106_c2_g4_i2, TRINITY_DN24106_c2_g4_i3, TRINITY_DN24106_c2_g5_i1, TRINITY_DN24106_c2_g6_i1, TRINITY_DN24208_c0_g1_i9, TRINITY_DN26781_c1_g1_i3, TRINITY_DN27747_c0_g1_i9, TRINITY_DN28038_c1_g1_i1, TRINITY_DN28038_c1_g1_i10, TRINITY_DN28038_c1_g1_i5, TRINITY_DN28038_c1_g1_i7, TRINITY_…		CC Golgi stack	GO:0005795	0	63	0	0.0650605	1	0.00377883	1	0.264423		BP root development	GO:0048364	79	439	0.998105	0.453358	9.43924e-11	1	6.60509e-09	TRINITY_DN22670_c0_g1_i1, TRINITY_DN23579_c2_g1_i10, TRINITY_DN23579_c2_g1_i5, TRINITY_DN23740_c0_g1_i1, TRINITY_DN23740_c0_g1_i4, TRINITY_DN23808_c2_g2_i2, TRINITY_DN23808_c2_g2_i3, TRINITY_DN24105_c1_g1_i1, TRINITY_DN24105_c2_g1_i2, TRINITY_DN24105_c2_g2_i1, TRINITY_DN24105_c2_g2_i2, TRINITY_DN24105_c2_g2_i3, TRINITY_DN24105_c2_g2_i4, TRINITY_DN24105_c2_g2_i5, TRINITY_DN24246_c0_g1_i1, TRINITY_…		MF ubiquitin binding	GO:0043130	1	130	0.0124224	0.140319
BP root development	GO:0048364	10	439	0.194628	0.453358	0.997344	0.00611101	1	0.424053		MF FAD binding	GO:0071949	23	158	0.447645	0.163168	3.05572e-06	0.999999	0.000212041	TRINITY_DN21579_c0_g2_i1, TRINITY_DN21579_c1_g1_i1, TRINITY_DN21579_c1_g1_i3, TRINITY_DN23723_c0_g2_i3, TRINITY_DN26057_c0_g1_i3, TRINITY_DN26057_c0_g1_i8, TRINITY_DN27307_c0_g1_i1, TRINITY_DN28646_c0_g1_i2, TRINITY_DN28646_c0_g1_i5, TRINITY_DN28646_c0_g2_i2, TRINITY_DN28646_c0_g2_i5, TRINITY_DN28646_c0_g2_i6, TRINITY_DN29717_c0_g1_i1, TRINITY_DN29717_c0_g1_i10, TRINITY_DN29717_c0_g1_i3, TRINITY_…		CC extracellular exosome	GO:0070062	4	148	0.050537	0.15284	0.998962	0.00382377	1	0.265338		MF DNA polymerase processivity factor activity	GO:0030337	9	9	0.113708	0.00929435	1.60091e-10	1	1.1109e-08	TRINITY_DN21938_c0_g1_i1, TRINITY_DN21938_c0_g1_i2, TRINITY_DN21938_c0_g1_i3, TRINITY_DN21938_c0_g1_i5, TRINITY_DN30558_c0_g2_i1, TRINITY_DN30558_c0_g2_i2, TRINITY_DN30558_c0_g2_i3, TRINITY_DN30558_c0_g2_i4, TRINITY_DN30558_c0_g2_i6		MF cyclin-dependent protein serine/threonine kinase activity	GO:0004693	1	135	0.0124224	0.145716
MF four-way junction helicase activity	GO:0009378	1	156	0.0194628	0.161102	0.999257	0.00622284	1	0.428245		MF monosaccharide transmembrane transporter activity	GO:0015145	6	11	0.116777	0.0113598	3.45881e-06	1	0.000238029	TRINITY_DN25456_c1_g1_i4, TRINITY_DN25456_c1_g1_i7, TRINITY_DN25456_c1_g2_i7, TRINITY_DN26628_c0_g2_i3, TRINITY_DN26822_c1_g1_i3, TRINITY_DN26822_c1_g2_i4		MF polyubiquitin modification-dependent protein binding	GO:0031593	0	64	0	0.0660932	1	0.00389623	1	0.268131		CC mitotic spindle	GO:0072686	19	42	0.240051	0.0433736	1.82131e-10	1	1.25339e-08	TRINITY_DN22888_c0_g1_i1, TRINITY_DN22888_c0_g1_i2, TRINITY_DN27298_c4_g2_i3, TRINITY_DN27298_c4_g2_i6, TRINITY_DN27298_c4_g2_i7, TRINITY_DN27298_c4_g3_i1, TRINITY_DN27298_c4_g4_i1, TRINITY_DN27298_c4_g4_i2, TRINITY_DN27391_c0_g1_i1, TRINITY_DN28936_c2_g1_i22, TRINITY_DN28936_c2_g1_i4, TRINITY_DN30575_c0_g3_i1, TRINITY_DN30575_c0_g3_i3, TRINITY_DN30938_c1_g1_i2, TRINITY_DN30938_c1_g1_i3, TRINITY_…		MF transcription coactivator activity	GO:0003713	1	131	0.0124224	0.141398
CC early endosome	GO:0005769	2	185	0.0389257	0.191051	0.998777	0.00630997	1	0.430681		MF glyceraldehyde-3-phosphate dehydrogenase (NAD+) (non-phosphorylating) activity	GO:0043878	13	60	0.253017	0.0619623	4.08208e-06	0.999999	0.000278619	TRINITY_DN24276_c0_g1_i1, TRINITY_DN24276_c0_g2_i2, TRINITY_DN25319_c0_g3_i1, TRINITY_DN26087_c1_g3_i5, TRINITY_DN27060_c0_g2_i10, TRINITY_DN27060_c0_g2_i13, TRINITY_DN27060_c0_g2_i2, TRINITY_DN27060_c0_g2_i7, TRINITY_DN28705_c2_g2_i6, TRINITY_DN31085_c3_g1_i1, TRINITY_DN31085_c3_g1_i3, TRINITY_DN31085_c3_g1_i4, TRINITY_DN31085_c3_g3_i1		BP regulation of transcription by RNA polymerase II	GO:0006357	11	269	0.138977	0.277798	0.998269	0.00401062	1	0.273742		MF signaling receptor binding	GO:0005102	38	145	0.480101	0.149742	1.91439e-10	1	1.30665e-08	TRINITY_DN23124_c0_g1_i1, TRINITY_DN23124_c0_g1_i2, TRINITY_DN23142_c0_g1_i1, TRINITY_DN24133_c0_g1_i5, TRINITY_DN24133_c0_g1_i7, TRINITY_DN26889_c0_g2_i2, TRINITY_DN26889_c0_g2_i6, TRINITY_DN28245_c0_g2_i11, TRINITY_DN28245_c0_g2_i14, TRINITY_DN28245_c0_g2_i4, TRINITY_DN28245_c0_g2_i6, TRINITY_DN28245_c0_g2_i8, TRINITY_DN28502_c2_g14_i1, TRINITY_DN29794_c2_g2_i18, TRINITY_DN29794_c2_g2_i19, TRIN…		CC nuclear chromatin	GO:0000790	1	135	0.0124224	0.145716
BP activation of protein kinase activity	GO:0032147	0	106	0	0.109467	1	0.00644184	1	0.434012		BP pyruvate metabolic process	GO:0006090	7	17	0.13624	0.017556	4.91718e-06	1	0.000332889	TRINITY_DN30017_c0_g1_i10, TRINITY_DN30017_c0_g1_i11, TRINITY_DN30017_c0_g1_i13, TRINITY_DN30017_c0_g1_i16, TRINITY_DN30017_c0_g1_i6, TRINITY_DN30017_c0_g1_i7, TRINITY_DN30017_c0_g1_i9		BP activation of GTPase activity	GO:0090630	0	61	0	0.0629951	1	0.00406882	1	0.275456		MF peptide binding	GO:0042277	20	46	0.252685	0.0475045	2.05771e-10	1	1.39306e-08	TRINITY_DN21104_c0_g1_i1, TRINITY_DN23142_c0_g1_i1, TRINITY_DN25219_c0_g1_i12, TRINITY_DN25452_c4_g8_i1, TRINITY_DN31089_c2_g1_i1, TRINITY_DN31089_c2_g1_i2, TRINITY_DN32448_c1_g1_i1, TRINITY_DN32448_c1_g1_i11, TRINITY_DN32448_c1_g1_i12, TRINITY_DN32448_c1_g1_i13, TRINITY_DN32448_c1_g1_i15, TRINITY_DN32448_c1_g1_i16, TRINITY_DN32448_c1_g1_i19, TRINITY_DN32448_c1_g1_i2, TRINITY_DN32448_c1_g1_i3, TR…		MF tRNA binding	GO:0000049	2	172	0.0248447	0.185653
MF endoribonuclease activity	GO:0004521	0	99	0	0.102238	1	0.00646301	1	0.434012		BP maltose biosynthetic process	GO:0000024	5	7	0.0973141	0.00722894	5.01464e-06	1	0.000336749	TRINITY_DN29391_c0_g1_i5, TRINITY_DN29391_c0_g1_i6, TRINITY_DN29853_c1_g1_i2, TRINITY_DN29853_c1_g1_i3, TRINITY_DN29853_c1_g1_i6		CC chloroplast inner membrane	GO:0009706	9	236	0.113708	0.243719	0.998344	0.00413984	1	0.278004		BP male meiosis cytokinesis	GO:0007112	17	33	0.214782	0.0340793	2.3293e-10	1	1.5642e-08	TRINITY_DN30068_c0_g1_i1, TRINITY_DN30068_c0_g1_i13, TRINITY_DN30068_c0_g1_i3, TRINITY_DN30068_c0_g1_i4, TRINITY_DN30068_c0_g1_i5, TRINITY_DN30726_c1_g1_i11, TRINITY_DN30726_c1_g1_i5, TRINITY_DN30778_c0_g1_i11, TRINITY_DN30778_c0_g1_i14, TRINITY_DN30778_c0_g1_i6, TRINITY_DN30778_c0_g1_i7, TRINITY_DN31325_c0_g1_i5, TRINITY_DN31325_c0_g1_i6, TRINITY_DN31325_c0_g2_i1, TRINITY_DN31325_c0_g2_i3, TRINI…		BP regulation of leaf development	GO:2000024	0	99	0	0.106858
MF DNA-directed 5'-3' RNA polymerase activity	GO:0003899	2	179	0.0389257	0.184854	0.998728	0.00653842	1	0.435564		MF nitrate transmembrane transporter activity	GO:0015112	7	16	0.13624	0.0165233	5.45895e-06	1	0.000363653	TRINITY_DN16194_c0_g1_i1, TRINITY_DN24072_c3_g1_i1, TRINITY_DN24072_c3_g1_i4, TRINITY_DN24072_c3_g2_i2, TRINITY_DN27653_c2_g1_i2, TRINITY_DN27653_c2_g1_i3, TRINITY_DN34741_c0_g1_i1		MF serine-type peptidase activity	GO:0008236	2	109	0.0252685	0.112565	0.999225	0.00426541	1	0.284144		BP cellulose catabolic process	GO:0030245	20	46	0.252685	0.0475045	2.50671e-10	1	1.66987e-08	TRINITY_DN21691_c0_g1_i1, TRINITY_DN21691_c0_g1_i2, TRINITY_DN21691_c0_g1_i3, TRINITY_DN22103_c0_g1_i1, TRINITY_DN22103_c0_g1_i2, TRINITY_DN22103_c0_g1_i3, TRINITY_DN24035_c2_g1_i5, TRINITY_DN24184_c1_g1_i1, TRINITY_DN27015_c0_g3_i1, TRINITY_DN27015_c0_g3_i2, TRINITY_DN27864_c0_g1_i1, TRINITY_DN27864_c0_g1_i2, TRINITY_DN27864_c0_g1_i3, TRINITY_DN27864_c0_g1_i7, TRINITY_DN27864_c0_g1_i9, TRINITY_D…		MF calmodulin-dependent protein kinase activity	GO:0004683	2	144	0.0248447	0.15543
BP mRNA polyadenylation	GO:0006378	0	106	0	0.109467	1	0.00717387	1	0.473278		CC thylakoid membrane	GO:0042651	14	70	0.27248	0.0722894	5.88315e-06	0.999999	0.000388801	TRINITY_DN24244_c0_g1_i3, TRINITY_DN25773_c0_g1_i12, TRINITY_DN25773_c0_g1_i9, TRINITY_DN27028_c3_g3_i6, TRINITY_DN27028_c3_g3_i7, TRINITY_DN27248_c0_g2_i3, TRINITY_DN27248_c0_g2_i4, TRINITY_DN27665_c1_g3_i3, TRINITY_DN27966_c0_g1_i14, TRINITY_DN27966_c0_g1_i15, TRINITY_DN27966_c0_g1_i2, TRINITY_DN27966_c0_g1_i7, TRINITY_DN28542_c0_g1_i3, TRINITY_DN85766_c0_g1_i1		CC lipid droplet	GO:0005811	2	113	0.0252685	0.116696	0.999202	0.00437145	1	0.288897		BP radial pattern formation	GO:0009956	15	27	0.189514	0.0278831	2.79405e-10	1	1.83908e-08	TRINITY_DN20598_c0_g1_i1, TRINITY_DN23855_c0_g2_i1, TRINITY_DN23855_c0_g2_i3, TRINITY_DN23855_c0_g2_i5, TRINITY_DN23855_c0_g2_i7, TRINITY_DN23855_c0_g2_i9, TRINITY_DN23855_c0_g3_i1, TRINITY_DN26547_c3_g5_i1, TRINITY_DN29090_c2_g1_i1, TRINITY_DN33029_c2_g1_i4, TRINITY_DN33029_c2_g1_i7, TRINITY_DN33029_c2_g1_i9, TRINITY_DN33029_c2_g2_i7, TRINITY_DN33029_c2_g4_i1, TRINITY_DN33029_c2_g4_i2		BP microtubule-based movement	GO:0007018	2	170	0.0248447	0.183494
BP DNA-dependent DNA replication	GO:0006261	0	102	0	0.105336	1	0.00725299	1	0.473278		MF protein domain specific binding	GO:0019904	23	162	0.447645	0.167298	5.9316e-06	0.999998	0.000388917	TRINITY_DN22022_c1_g1_i1, TRINITY_DN22022_c1_g1_i9, TRINITY_DN22306_c0_g1_i1, TRINITY_DN24035_c2_g3_i1, TRINITY_DN27139_c8_g1_i1, TRINITY_DN27248_c0_g2_i3, TRINITY_DN27248_c0_g2_i4, TRINITY_DN27319_c0_g8_i2, TRINITY_DN28169_c2_g1_i3, TRINITY_DN28169_c2_g4_i1, TRINITY_DN28169_c2_g4_i2, TRINITY_DN28169_c2_g6_i1, TRINITY_DN29137_c1_g1_i5, TRINITY_DN29137_c1_g1_i9, TRINITY_DN30410_c2_g1_i1, TRINITY_D…		BP cellular response to oxidative stress	GO:0034599	2	110	0.0252685	0.113598	0.999155	0.00460251	1	0.301773		BP seed development	GO:0048316	43	181	0.543272	0.18692	2.80489e-10	1	1.83908e-08	TRINITY_DN17221_c0_g1_i2, TRINITY_DN21491_c0_g1_i2, TRINITY_DN23743_c0_g1_i4, TRINITY_DN23769_c0_g1_i2, TRINITY_DN24175_c1_g1_i3, TRINITY_DN24175_c1_g2_i3, TRINITY_DN24175_c1_g4_i1, TRINITY_DN24175_c1_g4_i2, TRINITY_DN25498_c1_g1_i3, TRINITY_DN27304_c1_g1_i1, TRINITY_DN27319_c0_g2_i5, TRINITY_DN28326_c0_g1_i5, TRINITY_DN28517_c0_g1_i1, TRINITY_DN28517_c0_g1_i2, TRINITY_DN28517_c0_g1_i3, TRINITY_D…		BP negative regulation of cell proliferation	GO:0008285	1	140	0.0124224	0.151113
BP DNA methylation	GO:0006306	0	101	0	0.104303	1	0.00727508	1	0.473278		MF aldehyde dehydrogenase (NAD) activity	GO:0004029	13	62	0.253017	0.0640278	6.56851e-06	0.999999	0.000427312	TRINITY_DN24276_c0_g1_i1, TRINITY_DN24276_c0_g2_i2, TRINITY_DN25319_c0_g3_i1, TRINITY_DN26087_c1_g3_i5, TRINITY_DN27060_c0_g2_i10, TRINITY_DN27060_c0_g2_i13, TRINITY_DN27060_c0_g2_i2, TRINITY_DN27060_c0_g2_i7, TRINITY_DN28705_c2_g2_i6, TRINITY_DN31085_c3_g1_i1, TRINITY_DN31085_c3_g1_i3, TRINITY_DN31085_c3_g1_i4, TRINITY_DN31085_c3_g3_i1		BP autophagy of mitochondrion	GO:0000422	0	60	0	0.0619623	1	0.00470444	1	0.306046		MF channel activity	GO:0015267	22	57	0.277953	0.0588642	3.06769e-10	1	1.99567e-08	TRINITY_DN23254_c1_g1_i1, TRINITY_DN23254_c1_g1_i3, TRINITY_DN23254_c1_g2_i1, TRINITY_DN23254_c1_g2_i3, TRINITY_DN23321_c0_g1_i1, TRINITY_DN23321_c0_g1_i2, TRINITY_DN24915_c0_g1_i2, TRINITY_DN24915_c0_g2_i1, TRINITY_DN24915_c0_g2_i3, TRINITY_DN24915_c0_g2_i4, TRINITY_DN24915_c0_g4_i1, TRINITY_DN24915_c0_g4_i4, TRINITY_DN25407_c0_g1_i1, TRINITY_DN25407_c0_g1_i2, TRINITY_DN25407_c0_g1_i5, TRINITY_D…		BP leaf morphogenesis	GO:0009965	6	242	0.0745342	0.261209
BP multicellular organism development	GO:0007275	19	648	0.369794	0.669193	0.995834	0.00765642	1	0.494225		BP carbohydrate storage	GO:0052576	4	4	0.0778513	0.00413082	7.87578e-06	1	0.000508385	TRINITY_DN29937_c1_g2_i10, TRINITY_DN29937_c1_g2_i12, TRINITY_DN29937_c1_g2_i13, TRINITY_DN29937_c1_g2_i5		MF peptidase activity	GO:0008233	17	379	0.214782	0.391395	0.997586	0.00475848	1	0.307162		BP chromosome organization	GO:0051276	21	51	0.265319	0.052668	4.19383e-10	1	2.70713e-08	TRINITY_DN22325_c0_g1_i1, TRINITY_DN22325_c0_g1_i2, TRINITY_DN22325_c0_g1_i3, TRINITY_DN22860_c0_g1_i2, TRINITY_DN28308_c3_g1_i1, TRINITY_DN28308_c3_g1_i10, TRINITY_DN28308_c3_g1_i2, TRINITY_DN28308_c3_g1_i7, TRINITY_DN28308_c3_g1_i8, TRINITY_DN28308_c3_g1_i9, TRINITY_DN30758_c0_g1_i4, TRINITY_DN30758_c0_g1_i5, TRINITY_DN30758_c0_g1_i8, TRINITY_DN31317_c0_g1_i2, TRINITY_DN31317_c0_g1_i3, TRINITY_…		BP peptidyl-serine phosphorylation	GO:0018105	5	216	0.0621118	0.233146
BP response to hormone	GO:0009725	0	102	0	0.105336	1	0.00774746	1	0.494497		BP response to molecule of fungal origin	GO:0002238	7	14	0.13624	0.0144579	9.21021e-06	0.999999	0.00058995	TRINITY_DN27322_c1_g1_i10, TRINITY_DN27322_c1_g1_i16, TRINITY_DN27322_c1_g1_i5, TRINITY_DN27322_c1_g1_i9, TRINITY_DN28259_c3_g3_i7, TRINITY_DN33038_c1_g3_i15, TRINITY_DN33038_c1_g3_i17		BP deadenylation-independent decapping of nuclear-transcribed mRNA	GO:0031087	0	61	0	0.0629951	1	0.004853	1	0.310853		CC membrane	GO:0016020	445	4028	5.62224	4.15974	4.7914e-10	1	3.06907e-08	TRINITY_DN16383_c0_g1_i1, TRINITY_DN16495_c0_g1_i1, TRINITY_DN18638_c0_g1_i1, TRINITY_DN18701_c0_g1_i1, TRINITY_DN19519_c0_g1_i1, TRINITY_DN19674_c0_g1_i1, TRINITY_DN20743_c0_g1_i1, TRINITY_DN20921_c0_g1_i1, TRINITY_DN20989_c0_g1_i1, TRINITY_DN20989_c0_g1_i2, TRINITY_DN21061_c0_g1_i2, TRINITY_DN21061_c0_g1_i3, TRINITY_DN21104_c0_g1_i1, TRINITY_DN21491_c0_g1_i2, TRINITY_DN21659_c0_g1_i1, TRINITY_D…		BP mRNA polyadenylation	GO:0006378	0	107	0	0.115493
BP signal transduction by protein phosphorylation	GO:0023014	0	102	0	0.105336	1	0.0078206	1	0.494497		BP response to high light intensity	GO:0009644	20	133	0.389257	0.13735	9.31001e-06	0.999997	0.00059179	TRINITY_DN17114_c0_g1_i3, TRINITY_DN20604_c0_g1_i1, TRINITY_DN22306_c0_g1_i1, TRINITY_DN23212_c0_g1_i1, TRINITY_DN23576_c8_g1_i1, TRINITY_DN23723_c0_g2_i3, TRINITY_DN27539_c1_g1_i3, TRINITY_DN27539_c1_g1_i4, TRINITY_DN27869_c1_g1_i4, TRINITY_DN27869_c1_g1_i5, TRINITY_DN29156_c0_g4_i15, TRINITY_DN29156_c0_g4_i17, TRINITY_DN30410_c2_g1_i1, TRINITY_DN30410_c2_g1_i2, TRINITY_DN30410_c2_g2_i1, TRINITY…		BP vesicle docking involved in exocytosis	GO:0006904	0	59	0	0.0609296	1	0.0049757	1	0.31628		BP regulation of gibberellin biosynthetic process	GO:0010371	11	14	0.138977	0.0144579	5.18588e-10	1	3.2964e-08	TRINITY_DN25022_c0_g1_i1, TRINITY_DN25022_c0_g1_i6, TRINITY_DN25022_c0_g1_i7, TRINITY_DN25022_c0_g2_i2, TRINITY_DN25022_c0_g2_i3, TRINITY_DN25579_c2_g4_i1, TRINITY_DN25579_c2_g4_i2, TRINITY_DN29327_c0_g1_i1, TRINITY_DN29327_c0_g1_i10, TRINITY_DN29327_c0_g1_i4, TRINITY_DN29327_c0_g1_i5		CC small-subunit processome	GO:0032040	1	137	0.0124224	0.147875
MF O-acetyltransferase activity	GO:0016413	0	100	0	0.103271	1	0.00783879	1	0.494497		MF (+)-abscisic acid D-glucopyranosyl ester transmembrane transporter activity	GO:1902417	9	30	0.175165	0.0309812	1.04396e-05	0.999999	0.000653612	TRINITY_DN26417_c0_g1_i1, TRINITY_DN32199_c0_g1_i4, TRINITY_DN32199_c0_g1_i6, TRINITY_DN32199_c0_g1_i7, TRINITY_DN32199_c0_g2_i1, TRINITY_DN32866_c5_g1_i4, TRINITY_DN32866_c5_g2_i6, TRINITY_DN32866_c5_g2_i8, TRINITY_DN32866_c5_g2_i9		CC COPII vesicle coat	GO:0030127	0	60	0	0.0619623	1	0.00502144	1	0.316769		BP protoderm histogenesis	GO:0010068	16	31	0.202148	0.0320139	7.2846e-10	1	4.59537e-08	TRINITY_DN21386_c0_g1_i1, TRINITY_DN27814_c3_g2_i10, TRINITY_DN28567_c0_g1_i2, TRINITY_DN31839_c1_g2_i1, TRINITY_DN31839_c1_g2_i2, TRINITY_DN31839_c1_g2_i3, TRINITY_DN31839_c1_g2_i5, TRINITY_DN32311_c0_g1_i1, TRINITY_DN32311_c0_g1_i2, TRINITY_DN32311_c0_g3_i1, TRINITY_DN32311_c0_g3_i2, TRINITY_DN32311_c0_g3_i4, TRINITY_DN32311_c0_g3_i6, TRINITY_DN32311_c0_g3_i7, TRINITY_DN32311_c0_g3_i8, TRINITY_…		BP aromatic amino acid family biosynthetic process	GO:0009073	0	88	0	0.0949852
MF SNARE binding	GO:0000149	2	167	0.0389257	0.172462	0.998427	0.00790116	1	0.494684		BP (+)-abscisic acid D-glucopyranosyl ester transmembrane transport	GO:1902418	9	30	0.175165	0.0309812	1.04396e-05	0.999999	0.000653612	TRINITY_DN26417_c0_g1_i1, TRINITY_DN32199_c0_g1_i4, TRINITY_DN32199_c0_g1_i6, TRINITY_DN32199_c0_g1_i7, TRINITY_DN32199_c0_g2_i1, TRINITY_DN32866_c5_g1_i4, TRINITY_DN32866_c5_g2_i6, TRINITY_DN32866_c5_g2_i8, TRINITY_DN32866_c5_g2_i9		MF MAP kinase activity	GO:0004707	0	60	0	0.0619623	1	0.00523677	1	0.327869		MF Rho guanyl-nucleotide exchange factor activity	GO:0005089	21	53	0.265319	0.0547334	7.37313e-10	1	4.61625e-08	TRINITY_DN24159_c0_g1_i10, TRINITY_DN24159_c0_g1_i2, TRINITY_DN24159_c0_g1_i3, TRINITY_DN24159_c0_g1_i4, TRINITY_DN24159_c0_g1_i5, TRINITY_DN27049_c3_g1_i1, TRINITY_DN27049_c3_g1_i2, TRINITY_DN27049_c3_g1_i3, TRINITY_DN27049_c3_g1_i4, TRINITY_DN28364_c0_g1_i1, TRINITY_DN28364_c0_g1_i4, TRINITY_DN28364_c0_g1_i5, TRINITY_DN28364_c0_g1_i6, TRINITY_DN28639_c0_g1_i4, TRINITY_DN28639_c0_g3_i1, TRINITY_…		BP protein N-linked glycosylation	GO:0006487	0	99	0	0.106858
BP protein N-linked glycosylation	GO:0006487	0	100	0	0.103271	1	0.00822526	1	0.511133		MF carbonate dehydratase activity	GO:0004089	9	30	0.175165	0.0309812	1.13679e-05	0.999999	0.000706424	TRINITY_DN25143_c1_g1_i19, TRINITY_DN30340_c1_g2_i13, TRINITY_DN30340_c1_g2_i14, TRINITY_DN30340_c1_g2_i15, TRINITY_DN30340_c1_g2_i20, TRINITY_DN30340_c1_g2_i5, TRINITY_DN30340_c1_g2_i6, TRINITY_DN30340_c1_g2_i8, TRINITY_DN30340_c1_g2_i9		CC nucleolus	GO:0005730	93	1416	1.17498	1.46231	0.995969	0.00545349	1	0.33889		BP meiotic cell cycle	GO:0051321	42	179	0.530638	0.184854	1.35005e-09	1	8.38948e-08	TRINITY_DN20466_c0_g1_i1, TRINITY_DN20806_c0_g1_i2, TRINITY_DN22560_c0_g1_i6, TRINITY_DN23508_c0_g1_i1, TRINITY_DN23508_c0_g1_i3, TRINITY_DN23508_c0_g1_i4, TRINITY_DN24317_c2_g1_i3, TRINITY_DN24317_c2_g1_i4, TRINITY_DN24317_c2_g1_i6, TRINITY_DN25208_c0_g1_i13, TRINITY_DN25208_c0_g1_i5, TRINITY_DN25208_c0_g1_i6, TRINITY_DN25208_c0_g1_i7, TRINITY_DN25582_c0_g1_i1, TRINITY_DN26295_c0_g1_i1, TRINITY_…		BP microtubule cytoskeleton organization	GO:0000226	3	157	0.0372671	0.169462
BP actin cytoskeleton organization	GO:0030036	0	93	0	0.0960416	1	0.00830299	1	0.512141		MF ferric-chelate reductase activity	GO:0000293	5	8	0.0973141	0.00826165	1.19204e-05	1	0.000735267	TRINITY_DN28657_c2_g1_i10, TRINITY_DN28657_c2_g1_i2, TRINITY_DN28657_c2_g1_i7, TRINITY_DN28657_c2_g1_i9, TRINITY_DN28778_c0_g1_i2		BP macroautophagy	GO:0016236	0	58	0	0.0598969	1	0.00554963	1	0.34231		BP nuclear division	GO:0000280	13	21	0.164245	0.0216868	1.40867e-09	1	8.68886e-08	TRINITY_DN27540_c0_g1_i1, TRINITY_DN27540_c0_g1_i12, TRINITY_DN27540_c0_g1_i16, TRINITY_DN27540_c0_g1_i3, TRINITY_DN27540_c0_g1_i4, TRINITY_DN31451_c0_g1_i10, TRINITY_DN31451_c0_g1_i13, TRINITY_DN31451_c0_g1_i14, TRINITY_DN31451_c0_g1_i15, TRINITY_DN31451_c0_g1_i2, TRINITY_DN31451_c0_g1_i4, TRINITY_DN31451_c0_g1_i5, TRINITY_DN31451_c0_g1_i9		MF calcium-dependent protein serine/threonine kinase activity	GO:0009931	2	139	0.0248447	0.150033
CC cell junction	GO:0030054	0	95	0	0.0981071	1	0.00865128	1	0.5297		BP tyrosine catabolic process	GO:0006572	8	25	0.155703	0.0258176	1.47504e-05	0.999999	0.000903136	TRINITY_DN24957_c0_g1_i4, TRINITY_DN24957_c0_g1_i5, TRINITY_DN26760_c0_g1_i1, TRINITY_DN26760_c0_g1_i2, TRINITY_DN26760_c0_g1_i5, TRINITY_DN29157_c3_g1_i10, TRINITY_DN29157_c3_g1_i12, TRINITY_DN29157_c3_g1_i13		BP regulation of reactive oxygen species metabolic process	GO:2000377	1	84	0.0126342	0.0867473	0.999329	0.00579818	1	0.35501		BP cortical microtubule organization	GO:0043622	31	115	0.391661	0.118761	1.7394e-09	1	1.065e-07	TRINITY_DN24840_c1_g3_i1, TRINITY_DN25978_c3_g1_i2, TRINITY_DN25978_c3_g1_i6, TRINITY_DN25978_c3_g2_i4, TRINITY_DN25978_c3_g3_i1, TRINITY_DN25978_c3_g3_i2, TRINITY_DN27277_c1_g2_i1, TRINITY_DN27298_c4_g2_i4, TRINITY_DN27540_c0_g1_i1, TRINITY_DN27540_c0_g1_i12, TRINITY_DN27540_c0_g1_i16, TRINITY_DN27540_c0_g1_i3, TRINITY_DN27540_c0_g1_i4, TRINITY_DN32338_c0_g1_i9, TRINITY_DN32338_c0_g3_i5, TRINITY…		BP cytoplasmic translation	GO:0002181	0	83	0	0.0895883
BP aromatic amino acid family biosynthetic process	GO:0009073	0	90	0	0.0929435	1	0.00884478	1	0.537595		BP response to arsenic-containing substance	GO:0046685	10	40	0.194628	0.0413082	1.58143e-05	0.999998	0.000961207	TRINITY_DN27619_c0_g1_i4, TRINITY_DN27653_c1_g1_i1, TRINITY_DN27653_c1_g1_i2, TRINITY_DN27653_c1_g1_i6, TRINITY_DN32199_c0_g1_i4, TRINITY_DN32199_c0_g1_i6, TRINITY_DN32199_c0_g1_i7, TRINITY_DN32199_c0_g2_i1, TRINITY_DN32866_c5_g1_i4, TRINITY_DN32866_c5_g2_i8		BP transposition, DNA-mediated	GO:0006313	0	63	0	0.0650605	1	0.00607643	1	0.369332		BP positive regulation of actin filament polymerization	GO:0030838	14	26	0.176879	0.0268504	1.8791e-09	1	1.14213e-07	TRINITY_DN20513_c0_g1_i1, TRINITY_DN20513_c0_g1_i2, TRINITY_DN26963_c2_g2_i8, TRINITY_DN27280_c1_g1_i3, TRINITY_DN27280_c1_g1_i4, TRINITY_DN27280_c2_g1_i3, TRINITY_DN30511_c4_g1_i2, TRINITY_DN30511_c4_g2_i11, TRINITY_DN30511_c4_g2_i12, TRINITY_DN30511_c4_g2_i16, TRINITY_DN30511_c4_g2_i19, TRINITY_DN30511_c4_g2_i2, TRINITY_DN30511_c4_g2_i5, TRINITY_DN30511_c4_g2_i6		MF rRNA binding	GO:0019843	9	265	0.111801	0.286035
MF cyclin-dependent protein serine/threonine kinase activity	GO:0004693	1	137	0.0194628	0.141481	0.998843	0.00918121	1	0.553999		MF transferase activity, transferring hexosyl groups	GO:0016758	25	207	0.486571	0.21377	1.93244e-05	0.999993	0.00116604	TRINITY_DN21270_c0_g1_i1, TRINITY_DN25153_c0_g1_i1, TRINITY_DN25153_c2_g1_i3, TRINITY_DN25867_c0_g1_i3, TRINITY_DN25867_c0_g1_i4, TRINITY_DN26421_c0_g1_i1, TRINITY_DN26421_c0_g3_i2, TRINITY_DN26421_c0_g3_i3, TRINITY_DN26941_c1_g2_i1, TRINITY_DN27011_c0_g1_i3, TRINITY_DN27505_c1_g1_i8, TRINITY_DN27585_c0_g3_i2, TRINITY_DN27585_c0_g3_i7, TRINITY_DN29898_c2_g1_i3, TRINITY_DN30178_c0_g3_i1, TRINITY_D…		MF blue light photoreceptor activity	GO:0009882	0	58	0	0.0598969	1	0.00615157	1	0.371189		BP transpiration	GO:0010148	16	33	0.202148	0.0340793	2.01245e-09	1	1.21432e-07	TRINITY_DN23142_c0_g1_i1, TRINITY_DN31089_c2_g1_i1, TRINITY_DN31089_c2_g1_i2, TRINITY_DN32448_c1_g1_i1, TRINITY_DN32448_c1_g1_i11, TRINITY_DN32448_c1_g1_i12, TRINITY_DN32448_c1_g1_i13, TRINITY_DN32448_c1_g1_i15, TRINITY_DN32448_c1_g1_i16, TRINITY_DN32448_c1_g1_i19, TRINITY_DN32448_c1_g1_i2, TRINITY_DN32448_c1_g1_i3, TRINITY_DN32448_c1_g1_i5, TRINITY_DN32448_c1_g1_i6, TRINITY_DN32448_c1_g1_i7, TRI…		MF poly(A) binding	GO:0008143	0	81	0	0.0874296
BP protein folding	GO:0006457	8	342	0.155703	0.353185	0.996103	0.00943452	1	0.565189		MF enzyme binding	GO:0019899	15	88	0.291942	0.0908781	2.1891e-05	0.999995	0.00131141	TRINITY_DN24720_c6_g9_i1, TRINITY_DN28903_c4_g1_i7, TRINITY_DN30318_c0_g2_i4, TRINITY_DN30318_c0_g5_i1, TRINITY_DN30734_c1_g1_i1, TRINITY_DN30734_c1_g1_i2, TRINITY_DN30734_c1_g1_i6, TRINITY_DN30734_c1_g1_i7, TRINITY_DN32684_c2_g1_i12, TRINITY_DN32684_c2_g1_i14, TRINITY_DN32684_c2_g1_i17, TRINITY_DN32684_c2_g1_i2, TRINITY_DN32684_c2_g1_i5, TRINITY_DN32684_c2_g1_i6, TRINITY_DN32684_c2_g1_i8		BP signal transduction by protein phosphorylation	GO:0023014	2	102	0.0252685	0.105336	0.998807	0.00627274	1	0.37308		MF nucleosomal DNA binding	GO:0031492	14	26	0.176879	0.0268504	2.05017e-09	1	1.22818e-07	TRINITY_DN22560_c0_g1_i6, TRINITY_DN25822_c1_g1_i1, TRINITY_DN25822_c1_g1_i2, TRINITY_DN26756_c1_g1_i1, TRINITY_DN26756_c1_g1_i2, TRINITY_DN26882_c0_g3_i1, TRINITY_DN26882_c0_g3_i2, TRINITY_DN26882_c0_g3_i3, TRINITY_DN26882_c0_g3_i4, TRINITY_DN28850_c1_g1_i1, TRINITY_DN28850_c1_g1_i2, TRINITY_DN29390_c0_g1_i16, TRINITY_DN32904_c1_g1_i3, TRINITY_DN32904_c1_g1_i4		CC ubiquitin ligase complex	GO:0000151	1	128	0.0124224	0.13816
CC nuclear chromatin	GO:0000790	1	136	0.0194628	0.140448	0.998748	0.00983363	1	0.58489		BP response to nitric oxide	GO:0071731	6	12	0.116777	0.0123925	2.30326e-05	0.999999	0.00136995	TRINITY_DN27322_c1_g1_i10, TRINITY_DN27322_c1_g1_i16, TRINITY_DN27322_c1_g1_i5, TRINITY_DN27322_c1_g1_i9, TRINITY_DN33038_c1_g3_i15, TRINITY_DN33038_c1_g3_i17		BP MAPK cascade	GO:0000165	1	82	0.0126342	0.0846819	0.999261	0.00631306	1	0.37308		CC apoplast	GO:0048046	93	600	1.17498	0.619623	2.12473e-09	1	1.26376e-07	TRINITY_DN16840_c0_g1_i1, TRINITY_DN20133_c0_g1_i1, TRINITY_DN20174_c0_g1_i2, TRINITY_DN20400_c0_g1_i1, TRINITY_DN20743_c0_g1_i1, TRINITY_DN23194_c0_g1_i4, TRINITY_DN23194_c0_g1_i5, TRINITY_DN23404_c0_g1_i4, TRINITY_DN23404_c0_g1_i7, TRINITY_DN24339_c1_g1_i3, TRINITY_DN24339_c1_g1_i5, TRINITY_DN25005_c0_g1_i1, TRINITY_DN25010_c0_g1_i1, TRINITY_DN25010_c0_g1_i2, TRINITY_DN25139_c0_g1_i2, TRINITY_D…		BP response to hormone	GO:0009725	0	97	0	0.1047
BP mitochondrial fission	GO:0000266	0	87	0	0.0898454	1	0.00997577	1	0.589136		MF terpene synthase activity	GO:0010333	14	75	0.27248	0.0774529	2.57629e-05	0.999994	0.00152147	TRINITY_DN29518_c0_g1_i2, TRINITY_DN29518_c0_g1_i3, TRINITY_DN29518_c0_g2_i1, TRINITY_DN31429_c0_g1_i15, TRINITY_DN31429_c0_g1_i20, TRINITY_DN33053_c2_g2_i10, TRINITY_DN33053_c2_g2_i12, TRINITY_DN33053_c2_g2_i21, TRINITY_DN33053_c2_g2_i23, TRINITY_DN33053_c2_g2_i24, TRINITY_DN33053_c2_g2_i26, TRINITY_DN33053_c2_g2_i28, TRINITY_DN33053_c2_g2_i6, TRINITY_DN33053_c2_g2_i9		MF ubiquitin protein ligase activity	GO:0061630	16	335	0.202148	0.345956	0.996801	0.00632074	1	0.37308		MF indole-3-acetic acid amido synthetase activity	GO:0010279	9	10	0.113708	0.0103271	2.41e-09	1	1.42327e-07	TRINITY_DN23285_c0_g1_i1, TRINITY_DN23285_c0_g1_i2, TRINITY_DN23285_c0_g1_i3, TRINITY_DN24675_c0_g1_i1, TRINITY_DN24675_c0_g1_i2, TRINITY_DN24675_c0_g2_i2, TRINITY_DN24675_c0_g2_i3, TRINITY_DN24675_c0_g4_i1, TRINITY_DN24675_c0_g4_i2		BP DNA-dependent DNA replication	GO:0006261	0	97	0	0.1047
BP meiotic cell cycle	GO:0051321	2	179	0.0389257	0.184854	0.997884	0.0102517	1	0.601167		BP cellular response to calcium ion	GO:0071277	8	29	0.155703	0.0299485	2.76737e-05	0.999997	0.00162281	TRINITY_DN26315_c0_g1_i6, TRINITY_DN26315_c0_g1_i7, TRINITY_DN26315_c0_g1_i9, TRINITY_DN28826_c0_g1_i8, TRINITY_DN32790_c1_g2_i1, TRINITY_DN32790_c1_g2_i4, TRINITY_DN32790_c1_g2_i7, TRINITY_DN32790_c1_g2_i9		MF ubiquitin conjugating enzyme activity	GO:0061631	6	183	0.0758054	0.188985	0.997766	0.00640009	1	0.37308		BP auxin polar transport	GO:0009926	25	78	0.315856	0.0805511	2.468e-09	1	1.44726e-07	TRINITY_DN21569_c0_g1_i2, TRINITY_DN25219_c0_g1_i12, TRINITY_DN27108_c3_g1_i1, TRINITY_DN27108_c3_g1_i5, TRINITY_DN27219_c3_g3_i1, TRINITY_DN27392_c0_g1_i3, TRINITY_DN27392_c0_g1_i5, TRINITY_DN27854_c1_g1_i1, TRINITY_DN27854_c2_g1_i2, TRINITY_DN27854_c2_g1_i4, TRINITY_DN29037_c0_g1_i1, TRINITY_DN29037_c0_g1_i2, TRINITY_DN29037_c0_g1_i4, TRINITY_DN29037_c0_g4_i1, TRINITY_DN30333_c2_g3_i2, TRINITY_…		MF protein tyrosine phosphatase activity	GO:0004725	0	90	0	0.097144
BP negative regulation of cell proliferation	GO:0008285	1	140	0.0194628	0.144579	0.998597	0.0108481	1	0.624282		MF lupeol synthase activity	GO:0042299	5	9	0.0973141	0.00929435	2.87226e-05	0.999999	0.00167254	TRINITY_DN27322_c0_g1_i1, TRINITY_DN27911_c0_g1_i5, TRINITY_DN27911_c0_g1_i6, TRINITY_DN27911_c0_g1_i8, TRINITY_DN27911_c0_g1_i9		CC photosystem I	GO:0009522	2	107	0.0252685	0.1105	0.998776	0.00640692	1	0.37308		BP defense response to fungus	GO:0050832	76	454	0.960202	0.468848	3.89284e-09	1	2.26683e-07	TRINITY_DN16022_c0_g1_i1, TRINITY_DN16195_c0_g1_i2, TRINITY_DN20500_c0_g1_i1, TRINITY_DN21104_c0_g1_i1, TRINITY_DN21176_c0_g1_i1, TRINITY_DN21623_c0_g1_i1, TRINITY_DN21659_c0_g1_i1, TRINITY_DN22017_c0_g1_i1, TRINITY_DN23142_c0_g1_i1, TRINITY_DN24409_c0_g1_i4, TRINITY_DN24409_c0_g1_i5, TRINITY_DN25452_c4_g8_i1, TRINITY_DN26931_c1_g5_i1, TRINITY_DN27323_c2_g2_i2, TRINITY_DN27323_c2_g3_i1, TRINITY_D…		MF transcription corepressor activity	GO:0003714	1	116	0.0124224	0.125208
BP cytoplasmic translation	GO:0002181	0	85	0	0.08778	1	0.0109266	1	0.624282		BP monosaccharide transmembrane transport	GO:0015749	4	5	0.0778513	0.00516353	2.9954e-05	1	0.00173213	TRINITY_DN25456_c1_g1_i4, TRINITY_DN25456_c1_g1_i7, TRINITY_DN25456_c1_g2_i7, TRINITY_DN26628_c0_g2_i3		BP retrograde transport, endosome to Golgi	GO:0042147	3	122	0.0379027	0.12599	0.998406	0.00651715	1	0.375401		CC mismatch repair complex	GO:0032300	20	52	0.252685	0.0537007	3.92751e-09	1	2.27114e-07	TRINITY_DN28706_c0_g1_i10, TRINITY_DN29953_c1_g1_i1, TRINITY_DN29953_c1_g2_i10, TRINITY_DN29953_c1_g2_i14, TRINITY_DN29953_c1_g2_i15, TRINITY_DN29953_c1_g2_i16, TRINITY_DN29953_c1_g2_i18, TRINITY_DN29953_c1_g2_i31, TRINITY_DN29953_c1_g2_i7, TRINITY_DN30156_c0_g1_i1, TRINITY_DN30156_c0_g1_i5, TRINITY_DN30156_c0_g1_i8, TRINITY_DN30607_c2_g2_i1, TRINITY_DN30607_c2_g2_i14, TRINITY_DN30607_c2_g2_i15, …		BP retrograde vesicle-mediated transport, Golgi to ER	GO:0006890	4	181	0.0496894	0.195367
BP response to brassinosteroid	GO:0009741	0	93	0	0.0960416	1	0.0110144	1	0.624282		CC chloroplast photosystem I	GO:0030093	5	8	0.0973141	0.00826165	3.16426e-05	0.999999	0.00181716	TRINITY_DN22022_c1_g1_i1, TRINITY_DN22022_c1_g1_i9, TRINITY_DN24863_c4_g9_i1, TRINITY_DN27139_c8_g1_i1, TRINITY_DN31105_c5_g1_i1		BP chlorophyll biosynthetic process	GO:0015995	4	140	0.050537	0.144579	0.998124	0.00654577	1	0.375401		MF glucomannan 4-beta-mannosyltransferase activity	GO:0047259	11	16	0.138977	0.0165233	4.27017e-09	1	2.45226e-07	TRINITY_DN24585_c0_g2_i1, TRINITY_DN24585_c0_g2_i2, TRINITY_DN24585_c0_g2_i4, TRINITY_DN24585_c0_g2_i5, TRINITY_DN28996_c0_g1_i2, TRINITY_DN28996_c0_g1_i4, TRINITY_DN28996_c0_g1_i6, TRINITY_DN30312_c0_g1_i1, TRINITY_DN30312_c1_g1_i1, TRINITY_DN30312_c1_g1_i2, TRINITY_DN30312_c1_g4_i2		BP ribosome biogenesis	GO:0042254	2	147	0.0248447	0.158668
CC endosome membrane	GO:0010008	8	350	0.155703	0.361447	0.995343	0.0111042	1	0.624282		BP positive regulation of catalytic activity	GO:0043085	9	34	0.175165	0.035112	3.19554e-05	0.999996	0.00182255	TRINITY_DN21556_c0_g1_i4, TRINITY_DN21556_c0_g1_i7, TRINITY_DN25447_c0_g1_i2, TRINITY_DN27319_c0_g8_i2, TRINITY_DN30734_c1_g1_i1, TRINITY_DN30734_c1_g1_i2, TRINITY_DN30734_c1_g1_i6, TRINITY_DN30734_c1_g1_i7, TRINITY_DN31016_c0_g2_i3		CC phagophore assembly site membrane	GO:0034045	0	56	0	0.0578315	1	0.00659434	1	0.375401		CC mitotic checkpoint complex	GO:0033597	12	19	0.151611	0.0196214	4.50178e-09	1	2.56756e-07	TRINITY_DN23508_c0_g1_i1, TRINITY_DN23508_c0_g1_i3, TRINITY_DN23508_c0_g1_i4, TRINITY_DN25208_c0_g1_i13, TRINITY_DN25208_c0_g1_i5, TRINITY_DN25208_c0_g1_i6, TRINITY_DN25208_c0_g1_i7, TRINITY_DN32928_c0_g1_i1, TRINITY_DN32928_c0_g1_i11, TRINITY_DN32928_c0_g1_i14, TRINITY_DN32928_c0_g1_i5, TRINITY_DN32928_c0_g1_i7		CC catalytic step 2 spliceosome	GO:0071013	2	136	0.0248447	0.146795
BP proteasome-mediated ubiquitin-dependent protein catabolic process	GO:0043161	9	376	0.175165	0.388297	0.995094	0.0111783	1	0.624282		BP glutamine biosynthetic process	GO:0006542	6	14	0.116777	0.0144579	3.22161e-05	0.999998	0.00182492	TRINITY_DN29433_c1_g1_i1, TRINITY_DN29433_c1_g1_i12, TRINITY_DN29433_c1_g1_i14, TRINITY_DN29433_c1_g1_i15, TRINITY_DN29433_c1_g1_i17, TRINITY_DN29433_c1_g1_i18		BP histone acetylation	GO:0016573	1	83	0.0126342	0.0857146	0.999218	0.00662711	1	0.375401		CC microtubule associated complex	GO:0005875	20	53	0.252685	0.0547334	5.32041e-09	1	3.01381e-07	TRINITY_DN24714_c0_g1_i1, TRINITY_DN24714_c0_g1_i3, TRINITY_DN25211_c1_g2_i1, TRINITY_DN25211_c1_g2_i2, TRINITY_DN25211_c1_g2_i3, TRINITY_DN28539_c1_g2_i3, TRINITY_DN29083_c2_g3_i1, TRINITY_DN29985_c0_g1_i13, TRINITY_DN29985_c0_g1_i15, TRINITY_DN29985_c0_g1_i18, TRINITY_DN29985_c0_g1_i2, TRINITY_DN29985_c0_g1_i3, TRINITY_DN29985_c0_g1_i8, TRINITY_DN30944_c0_g1_i1, TRINITY_DN30944_c0_g1_i2, TRINIT…		CC nuclear envelope	GO:0005635	8	282	0.0993789	0.304384
MF poly(A) binding	GO:0008143	0	82	0	0.0846819	1	0.0111851	1	0.624282		BP response to low light intensity stimulus	GO:0009645	6	14	0.116777	0.0144579	3.24732e-05	0.999998	0.00182706	TRINITY_DN30410_c2_g1_i1, TRINITY_DN30410_c2_g1_i2, TRINITY_DN30410_c2_g2_i1, TRINITY_DN30410_c2_g2_i3, TRINITY_DN30410_c2_g2_i4, TRINITY_DN30410_c2_g2_i5		BP response to osmotic stress	GO:0006970	14	307	0.176879	0.317041	0.996723	0.00672651	1	0.378457		CC alpha DNA polymerase:primase complex	GO:0005658	11	16	0.138977	0.0165233	5.52389e-09	1	3.10793e-07	TRINITY_DN23865_c0_g1_i1, TRINITY_DN28096_c0_g1_i11, TRINITY_DN28096_c0_g1_i14, TRINITY_DN28096_c0_g1_i15, TRINITY_DN28096_c0_g1_i3, TRINITY_DN28096_c0_g1_i4, TRINITY_DN28096_c0_g1_i5, TRINITY_DN28096_c0_g1_i9, TRINITY_DN29415_c0_g2_i8, TRINITY_DN30954_c0_g1_i1, TRINITY_DN30954_c0_g1_i2		MF translation initiation factor activity	GO:0003743	9	283	0.111801	0.305464
MF mRNA 3'-UTR binding	GO:0003730	1	129	0.0194628	0.133219	0.99854	0.0112442	1	0.624282		MF electron transporter, transferring electrons within cytochrome b6/f complex of photosystem II activity	GO:0045158	6	14	0.116777	0.0144579	3.32678e-05	0.999998	0.0018592	TRINITY_DN25773_c0_g1_i11, TRINITY_DN25773_c0_g1_i12, TRINITY_DN25773_c0_g1_i4, TRINITY_DN25773_c0_g1_i5, TRINITY_DN25773_c0_g1_i9, TRINITY_DN33122_c2_g1_i2		BP cytidine to uridine editing	GO:0016554	0	57	0	0.0588642	1	0.00678678	1	0.379285		MF auxin efflux transmembrane transporter activity	GO:0010329	17	40	0.214782	0.0413082	6.86925e-09	1	3.83894e-07	TRINITY_DN27219_c3_g3_i1, TRINITY_DN27854_c1_g1_i1, TRINITY_DN27854_c2_g1_i2, TRINITY_DN27854_c2_g1_i4, TRINITY_DN29037_c0_g1_i1, TRINITY_DN29037_c0_g1_i2, TRINITY_DN29037_c0_g1_i4, TRINITY_DN29037_c0_g4_i1, TRINITY_DN30333_c2_g3_i2, TRINITY_DN32347_c0_g5_i1, TRINITY_DN32347_c0_g6_i1, TRINITY_DN32531_c0_g1_i2, TRINITY_DN32531_c0_g1_i3, TRINITY_DN32531_c0_g1_i4, TRINITY_DN32531_c0_g2_i1, TRINITY_D…		MF serine-type endopeptidase activity	GO:0004252	15	358	0.186335	0.386417
MF transcription coactivator activity	GO:0003713	1	131	0.0194628	0.135284	0.998539	0.0112456	1	0.624282		BP plant-type hypersensitive response	GO:0009626	27	221	0.525496	0.228228	3.85167e-05	0.999986	0.00213819	TRINITY_DN23378_c1_g1_i10, TRINITY_DN23378_c1_g5_i2, TRINITY_DN23587_c2_g1_i4, TRINITY_DN23587_c2_g1_i9, TRINITY_DN24874_c0_g1_i3, TRINITY_DN25118_c1_g3_i1, TRINITY_DN25675_c1_g3_i4, TRINITY_DN25765_c0_g1_i3, TRINITY_DN26702_c1_g1_i6, TRINITY_DN28090_c0_g1_i8, TRINITY_DN28259_c3_g3_i1, TRINITY_DN28259_c3_g3_i8, TRINITY_DN28523_c0_g2_i4, TRINITY_DN29325_c1_g4_i1, TRINITY_DN29473_c4_g1_i5, TRINITY_…		BP negative regulation of apoptotic process	GO:0043066	0	55	0	0.0567988	1	0.00715148	1	0.390757		MF naringenin 3-dioxygenase activity	GO:0045486	16	36	0.202148	0.0371774	7.35623e-09	1	4.08369e-07	TRINITY_DN23803_c0_g1_i1, TRINITY_DN23803_c0_g1_i2, TRINITY_DN23803_c0_g1_i3, TRINITY_DN23803_c0_g1_i5, TRINITY_DN24619_c0_g1_i1, TRINITY_DN24619_c0_g1_i3, TRINITY_DN24619_c0_g1_i6, TRINITY_DN24619_c0_g1_i7, TRINITY_DN24619_c0_g3_i2, TRINITY_DN25652_c0_g2_i1, TRINITY_DN25652_c0_g2_i2, TRINITY_DN25652_c0_g2_i3, TRINITY_DN27217_c1_g1_i1, TRINITY_DN27217_c1_g1_i12, TRINITY_DN27217_c1_g1_i5, TRINITY_…		BP basipetal auxin transport	GO:0010540	0	92	0	0.0993027
BP protein dephosphorylation	GO:0006470	1	130	0.0194628	0.134252	0.998516	0.0114047	1	0.628922		BP oxylipin biosynthetic process	GO:0031408	16	101	0.311405	0.104303	3.97815e-05	0.99999	0.00219378	TRINITY_DN24087_c1_g1_i5, TRINITY_DN24087_c1_g1_i7, TRINITY_DN24096_c0_g1_i2, TRINITY_DN29581_c0_g2_i4, TRINITY_DN29987_c1_g1_i16, TRINITY_DN29987_c1_g1_i5, TRINITY_DN29987_c1_g1_i6, TRINITY_DN29987_c1_g1_i7, TRINITY_DN29987_c1_g1_i8, TRINITY_DN30759_c1_g1_i2, TRINITY_DN30759_c1_g1_i3, TRINITY_DN30946_c0_g1_i4, TRINITY_DN31344_c1_g2_i13, TRINITY_DN31344_c1_g2_i2, TRINITY_DN31344_c1_g2_i3, TRINITY…		MF metal ion transmembrane transporter activity	GO:0046873	0	55	0	0.0567988	1	0.0072427	1	0.390757		BP negative regulation of multicellular organism growth	GO:0040015	9	11	0.113708	0.0113598	7.4909e-09	1	4.13091e-07	TRINITY_DN29079_c2_g1_i3, TRINITY_DN29079_c2_g1_i5, TRINITY_DN29079_c2_g1_i6, TRINITY_DN29079_c2_g1_i8, TRINITY_DN29079_c2_g2_i3, TRINITY_DN29079_c2_g3_i6, TRINITY_DN29079_c2_g3_i9, TRINITY_DN29079_c2_g4_i1, TRINITY_DN30413_c0_g3_i3		BP cuticle development	GO:0042335	0	95	0	0.102541
MF 3'-5'-exoribonuclease activity	GO:0000175	0	96	0	0.0991398	1	0.0115443	1	0.632432		MF zeaxanthin epoxidase [overall] activity	GO:0009540	5	10	0.0973141	0.0103271	4.11493e-05	0.999998	0.00225428	TRINITY_DN29717_c0_g1_i1, TRINITY_DN29717_c0_g1_i10, TRINITY_DN29717_c0_g1_i3, TRINITY_DN29717_c0_g1_i6, TRINITY_DN29717_c0_g1_i8		CC P-body	GO:0000932	9	226	0.113708	0.233392	0.99697	0.00724404	1	0.390757		BP cotyledon development	GO:0048825	29	105	0.366393	0.108434	8.59097e-09	1	4.70638e-07	TRINITY_DN21841_c0_g1_i1, TRINITY_DN22641_c0_g1_i5, TRINITY_DN22670_c0_g1_i1, TRINITY_DN23381_c0_g1_i1, TRINITY_DN25066_c0_g1_i1, TRINITY_DN25587_c0_g2_i2, TRINITY_DN26254_c1_g2_i9, TRINITY_DN26611_c0_g1_i1, TRINITY_DN27392_c0_g1_i3, TRINITY_DN27392_c0_g1_i5, TRINITY_DN28553_c0_g1_i1, TRINITY_DN28553_c0_g1_i2, TRINITY_DN28553_c0_g2_i1, TRINITY_DN28553_c0_g2_i2, TRINITY_DN29037_c0_g4_i1, TRINITY_D…		MF histone-lysine N-methyltransferase activity	GO:0018024	0	96	0	0.10362
BP cuticle development	GO:0042335	0	94	0	0.0970743	1	0.0117785	1	0.641045		BP phosphorylation	GO:0016310	10	46	0.194628	0.0475045	4.17926e-05	0.999993	0.00227456	TRINITY_DN23871_c0_g1_i2, TRINITY_DN23871_c0_g1_i6, TRINITY_DN30017_c0_g1_i10, TRINITY_DN30017_c0_g1_i11, TRINITY_DN30017_c0_g1_i13, TRINITY_DN30017_c0_g1_i16, TRINITY_DN30017_c0_g1_i6, TRINITY_DN30017_c0_g1_i7, TRINITY_DN30017_c0_g1_i9, TRINITY_DN32312_c1_g1_i1		BP tricarboxylic acid cycle	GO:0006099	3	123	0.0379027	0.127023	0.998203	0.00724972	1	0.390757		BP fatty acid omega-oxidation	GO:0010430	9	11	0.113708	0.0113598	1.18857e-08	1	6.46878e-07	TRINITY_DN26127_c0_g1_i3, TRINITY_DN26127_c0_g1_i5, TRINITY_DN26127_c0_g1_i8, TRINITY_DN26127_c0_g1_i9, TRINITY_DN26650_c1_g1_i1, TRINITY_DN26650_c1_g1_i3, TRINITY_DN32094_c0_g1_i1, TRINITY_DN32094_c0_g1_i2, TRINITY_DN32094_c0_g1_i3		MF protein dimerization activity	GO:0046983	29	600	0.360248	0.647626
BP peroxisome organization	GO:0007031	0	87	0	0.0898454	1	0.0123715	1	0.666522		MF ATPase activity	GO:0016887	74	958	1.44025	0.989332	4.41491e-05	0.999975	0.00238721	TRINITY_DN21742_c0_g1_i1, TRINITY_DN23378_c1_g1_i10, TRINITY_DN24119_c3_g1_i5, TRINITY_DN24739_c0_g1_i3, TRINITY_DN26051_c0_g1_i18, TRINITY_DN26051_c0_g1_i19, TRINITY_DN26417_c0_g1_i1, TRINITY_DN26824_c1_g1_i2, TRINITY_DN27048_c1_g3_i2, TRINITY_DN27158_c0_g1_i1, TRINITY_DN27158_c0_g1_i7, TRINITY_DN28663_c1_g1_i14, TRINITY_DN28895_c1_g1_i1, TRINITY_DN28895_c1_g1_i2, TRINITY_DN28895_c1_g1_i3, TRINI…		BP jasmonic acid biosynthetic process	GO:0009695	1	82	0.0126342	0.0846819	0.999132	0.00726009	1	0.390757		BP maintenance of DNA methylation	GO:0010216	17	41	0.214782	0.0423409	1.46156e-08	1	7.90285e-07	TRINITY_DN28013_c0_g2_i11, TRINITY_DN28013_c0_g2_i2, TRINITY_DN28013_c0_g2_i3, TRINITY_DN28013_c0_g2_i4, TRINITY_DN28013_c0_g2_i6, TRINITY_DN29145_c0_g5_i1, TRINITY_DN29255_c2_g1_i1, TRINITY_DN29255_c2_g1_i2, TRINITY_DN29255_c2_g1_i5, TRINITY_DN29255_c2_g1_i8, TRINITY_DN29255_c2_g2_i1, TRINITY_DN29255_c2_g2_i2, TRINITY_DN30672_c1_g2_i2, TRINITY_DN30672_c1_g2_i4, TRINITY_DN31040_c0_g1_i8, TRINITY_…		CC cell wall	GO:0005618	38	734	0.47205	0.792263
MF magnesium-dependent protein serine/threonine phosphatase activity	GO:0004724	6	295	0.116777	0.304648	0.995326	0.0124067	1	0.666522		BP photosynthetic electron transport in photosystem I	GO:0009773	8	27	0.155703	0.0278831	4.52886e-05	0.999995	0.00243302	TRINITY_DN22022_c1_g1_i1, TRINITY_DN22022_c1_g1_i9, TRINITY_DN24863_c4_g9_i1, TRINITY_DN27539_c1_g1_i3, TRINITY_DN27539_c1_g1_i4, TRINITY_DN29137_c1_g1_i5, TRINITY_DN29137_c1_g1_i9, TRINITY_DN31105_c5_g1_i1		MF proton-transporting ATPase activity, rotational mechanism	GO:0046961	0	56	0	0.0578315	1	0.00730211	1	0.390757		MF ATP-dependent microtubule motor activity, plus-end-directed	GO:0008574	13	24	0.164245	0.0247849	1.49899e-08	1	8.05299e-07	TRINITY_DN29494_c1_g4_i2, TRINITY_DN30726_c1_g1_i11, TRINITY_DN30726_c1_g1_i5, TRINITY_DN30778_c0_g1_i11, TRINITY_DN30778_c0_g1_i14, TRINITY_DN30778_c0_g1_i6, TRINITY_DN30778_c0_g1_i7, TRINITY_DN31325_c0_g1_i5, TRINITY_DN31325_c0_g1_i6, TRINITY_DN31325_c0_g2_i1, TRINITY_DN31325_c0_g2_i3, TRINITY_DN31325_c0_g2_i6, TRINITY_DN31325_c0_g2_i8		MF inositol hexakisphosphate binding	GO:0000822	0	75	0	0.0809533
BP pollen maturation	GO:0010152	0	83	0	0.0857146	1	0.0125675	1	0.670832		MF scopoletin glucosyltransferase activity	GO:0050275	5	10	0.0973141	0.0103271	4.60962e-05	0.999998	0.00246053	TRINITY_DN22967_c0_g2_i1, TRINITY_DN30734_c1_g1_i10, TRINITY_DN30734_c1_g1_i11, TRINITY_DN30734_c1_g1_i3, TRINITY_DN30734_c1_g1_i4		CC integral component of mitochondrial inner membrane	GO:0031305	0	57	0	0.0588642	1	0.00733458	1	0.390757		BP cellulose biosynthetic process	GO:0030244	48	249	0.606443	0.257144	1.53764e-08	1	8.20765e-07	TRINITY_DN22256_c0_g1_i1, TRINITY_DN23459_c0_g1_i1, TRINITY_DN25514_c0_g1_i1, TRINITY_DN25649_c0_g3_i1, TRINITY_DN25662_c0_g1_i1, TRINITY_DN25662_c0_g1_i4, TRINITY_DN25876_c0_g4_i1, TRINITY_DN26685_c0_g1_i4, TRINITY_DN27060_c0_g1_i7, TRINITY_DN27060_c0_g3_i12, TRINITY_DN27060_c0_g3_i2, TRINITY_DN27060_c0_g3_i7, TRINITY_DN27500_c8_g1_i2, TRINITY_DN27500_c8_g1_i6, TRINITY_DN27500_c8_g1_i7, TRINITY_…		CC plant-type vacuole membrane	GO:0009705	10	307	0.124224	0.331369
CC transcription factor complex	GO:0005667	0	84	0	0.0867473	1	0.0127437	1	0.673939		BP iron assimilation by reduction and transport	GO:0033215	4	6	0.0778513	0.00619623	4.8482e-05	0.999999	0.0025714	TRINITY_DN28657_c2_g1_i10, TRINITY_DN28657_c2_g1_i2, TRINITY_DN28657_c2_g1_i7, TRINITY_DN28657_c2_g1_i9		BP protein N-linked glycosylation	GO:0006487	2	100	0.0252685	0.103271	0.99857	0.00736746	1	0.390757		CC condensin complex	GO:0000796	10	14	0.126342	0.0144579	1.74749e-08	1	9.23413e-07	TRINITY_DN25768_c0_g1_i2, TRINITY_DN28147_c0_g1_i2, TRINITY_DN28147_c0_g1_i6, TRINITY_DN30758_c0_g1_i4, TRINITY_DN30758_c0_g1_i5, TRINITY_DN30758_c0_g1_i8, TRINITY_DN31317_c0_g1_i2, TRINITY_DN31317_c0_g1_i3, TRINITY_DN31317_c0_g1_i6, TRINITY_DN31333_c0_g1_i2		BP cellular response to oxidative stress	GO:0034599	1	105	0.0124224	0.113335
BP cortical microtubule organization	GO:0043622	1	115	0.0194628	0.118761	0.99831	0.0127876	1	0.673939		MF protein kinase activity	GO:0004672	167	2573	3.25029	2.65715	5.07959e-05	0.999964	0.00264443	TRINITY_DN15863_c0_g1_i1, TRINITY_DN23229_c1_g1_i13, TRINITY_DN23229_c1_g1_i6, TRINITY_DN23723_c0_g2_i3, TRINITY_DN23858_c0_g1_i12, TRINITY_DN23858_c0_g1_i2, TRINITY_DN23858_c0_g1_i3, TRINITY_DN23858_c0_g1_i5, TRINITY_DN24079_c0_g1_i18, TRINITY_DN24095_c0_g2_i1, TRINITY_DN25087_c0_g1_i3, TRINITY_DN25087_c0_g1_i5, TRINITY_DN25425_c0_g1_i2, TRINITY_DN25425_c2_g1_i9, TRINITY_DN25756_c0_g1_i1, TRINIT…		BP seedling development	GO:0090351	0	55	0	0.0567988	1	0.00747257	1	0.393824		BP regulation of cell growth	GO:0001558	16	37	0.202148	0.0382101	1.75212e-08	1	9.23413e-07	TRINITY_DN23142_c0_g1_i1, TRINITY_DN31089_c2_g1_i1, TRINITY_DN31089_c2_g1_i2, TRINITY_DN32448_c1_g1_i1, TRINITY_DN32448_c1_g1_i11, TRINITY_DN32448_c1_g1_i12, TRINITY_DN32448_c1_g1_i13, TRINITY_DN32448_c1_g1_i15, TRINITY_DN32448_c1_g1_i16, TRINITY_DN32448_c1_g1_i19, TRINITY_DN32448_c1_g1_i2, TRINITY_DN32448_c1_g1_i3, TRINITY_DN32448_c1_g1_i5, TRINITY_DN32448_c1_g1_i6, TRINITY_DN32448_c1_g1_i7, TRI…		CC U2-type prespliceosome	GO:0071004	0	81	0	0.0874296
BP DNA mediated transformation	GO:0009294	0	87	0	0.0898454	1	0.0130159	1	0.67965		BP amine metabolic process	GO:0009308	7	20	0.13624	0.0206541	5.17643e-05	0.999995	0.00264443	TRINITY_DN31002_c1_g1_i1, TRINITY_DN31002_c1_g1_i4, TRINITY_DN31002_c1_g1_i7, TRINITY_DN31002_c1_g1_i8, TRINITY_DN32498_c7_g1_i20, TRINITY_DN32498_c7_g1_i3, TRINITY_DN32498_c7_g1_i5		BP intracellular signal transduction	GO:0035556	27	499	0.341124	0.51532	0.995338	0.00786011	1	0.409974		BP regulation of auxin polar transport	GO:2000012	12	21	0.151611	0.0216868	1.8312e-08	1	9.59017e-07	TRINITY_DN18985_c0_g1_i1, TRINITY_DN20946_c2_g1_i2, TRINITY_DN22869_c0_g1_i2, TRINITY_DN30983_c1_g1_i1, TRINITY_DN30983_c1_g1_i3, TRINITY_DN30983_c1_g1_i4, TRINITY_DN30983_c1_g1_i6, TRINITY_DN30983_c1_g1_i8, TRINITY_DN30983_c1_g7_i1, TRINITY_DN31238_c0_g1_i2, TRINITY_DN31238_c0_g1_i4, TRINITY_DN31238_c0_g1_i8		MF nucleotide binding	GO:0000166	12	355	0.149068	0.383179
BP stress-activated protein kinase signaling cascade	GO:0031098	0	91	0	0.0939762	1	0.0130592	1	0.67965		MF tryptamine:oxygen oxidoreductase (deaminating) activity	GO:0052593	7	20	0.13624	0.0206541	5.17643e-05	0.999995	0.00264443	TRINITY_DN31002_c1_g1_i1, TRINITY_DN31002_c1_g1_i4, TRINITY_DN31002_c1_g1_i7, TRINITY_DN31002_c1_g1_i8, TRINITY_DN32498_c7_g1_i20, TRINITY_DN32498_c7_g1_i3, TRINITY_DN32498_c7_g1_i5		MF snoRNA binding	GO:0030515	0	54	0	0.0557661	1	0.00787749	1	0.409974		BP determination of bilateral symmetry	GO:0009855	13	26	0.164245	0.0268504	2.17586e-08	1	1.1324e-06	TRINITY_DN20598_c0_g1_i1, TRINITY_DN23855_c0_g2_i1, TRINITY_DN23855_c0_g2_i3, TRINITY_DN23855_c0_g2_i5, TRINITY_DN23855_c0_g2_i7, TRINITY_DN23855_c0_g2_i9, TRINITY_DN23855_c0_g3_i1, TRINITY_DN33029_c2_g1_i4, TRINITY_DN33029_c2_g1_i7, TRINITY_DN33029_c2_g1_i9, TRINITY_DN33029_c2_g2_i7, TRINITY_DN33029_c2_g4_i1, TRINITY_DN33029_c2_g4_i2		BP fatty acid metabolic process	GO:0006631	3	168	0.0372671	0.181335
MF kinase binding	GO:0019900	3	199	0.0583885	0.205508	0.996373	0.0133903	1	0.689271		MF aminoacetone:oxygen oxidoreductase(deaminating) activity	GO:0052594	7	20	0.13624	0.0206541	5.17643e-05	0.999995	0.00264443	TRINITY_DN31002_c1_g1_i1, TRINITY_DN31002_c1_g1_i4, TRINITY_DN31002_c1_g1_i7, TRINITY_DN31002_c1_g1_i8, TRINITY_DN32498_c7_g1_i20, TRINITY_DN32498_c7_g1_i3, TRINITY_DN32498_c7_g1_i5		CC RNA polymerase II, core complex	GO:0005665	0	56	0	0.0578315	1	0.00810359	1	0.419122		BP response to nematode	GO:0009624	43	210	0.543272	0.216868	2.61306e-08	1	1.35149e-06	TRINITY_DN18638_c0_g1_i1, TRINITY_DN20921_c0_g1_i1, TRINITY_DN23389_c0_g1_i1, TRINITY_DN23579_c2_g1_i10, TRINITY_DN23579_c2_g1_i5, TRINITY_DN23740_c0_g1_i1, TRINITY_DN23740_c0_g1_i4, TRINITY_DN23782_c0_g1_i1, TRINITY_DN23782_c0_g1_i5, TRINITY_DN24105_c1_g1_i1, TRINITY_DN24105_c2_g2_i1, TRINITY_DN24105_c2_g2_i3, TRINITY_DN24246_c0_g1_i1, TRINITY_DN24246_c0_g1_i2, TRINITY_DN26012_c1_g1_i11, TRINITY…		BP Golgi organization	GO:0007030	2	144	0.0248447	0.15543
BP transcription by RNA polymerase II	GO:0006366	1	128	0.0194628	0.132186	0.998209	0.0134096	1	0.689271		MF aliphatic-amine oxidase activity	GO:0052595	7	20	0.13624	0.0206541	5.17643e-05	0.999995	0.00264443	TRINITY_DN31002_c1_g1_i1, TRINITY_DN31002_c1_g1_i4, TRINITY_DN31002_c1_g1_i7, TRINITY_DN31002_c1_g1_i8, TRINITY_DN32498_c7_g1_i20, TRINITY_DN32498_c7_g1_i3, TRINITY_DN32498_c7_g1_i5		BP tRNA wobble uridine modification	GO:0002098	0	54	0	0.0557661	1	0.00828862	1	0.424211		BP circumnutation	GO:0010031	17	43	0.214782	0.0444063	3.27708e-08	1	1.68446e-06	TRINITY_DN27991_c0_g1_i9, TRINITY_DN29195_c3_g3_i16, TRINITY_DN29195_c3_g3_i20, TRINITY_DN29195_c3_g3_i4, TRINITY_DN29195_c3_g3_i6, TRINITY_DN29324_c1_g1_i1, TRINITY_DN29324_c1_g1_i3, TRINITY_DN29324_c1_g1_i6, TRINITY_DN29324_c1_g1_i7, TRINITY_DN29324_c1_g2_i2, TRINITY_DN29324_c1_g2_i3, TRINITY_DN30983_c1_g1_i1, TRINITY_DN30983_c1_g1_i3, TRINITY_DN30983_c1_g1_i4, TRINITY_DN30983_c1_g1_i6, TRINITY…		BP transcription, DNA-templated	GO:0006351	12	351	0.149068	0.378861
CC U2-type precatalytic spliceosome	GO:0071005	0	82	0	0.0846819	1	0.0136287	1	0.696235		MF phenethylamine:oxygen oxidoreductase (deaminating) activity	GO:0052596	7	20	0.13624	0.0206541	5.17643e-05	0.999995	0.00264443	TRINITY_DN31002_c1_g1_i1, TRINITY_DN31002_c1_g1_i4, TRINITY_DN31002_c1_g1_i7, TRINITY_DN31002_c1_g1_i8, TRINITY_DN32498_c7_g1_i20, TRINITY_DN32498_c7_g1_i3, TRINITY_DN32498_c7_g1_i5		MF transferase activity	GO:0016740	14	301	0.176879	0.310844	0.995877	0.00833646	1	0.424211		CC spindle microtubule	GO:0005876	13	26	0.164245	0.0268504	3.85944e-08	1	1.97163e-06	TRINITY_DN24289_c0_g1_i2, TRINITY_DN24289_c0_g1_i4, TRINITY_DN24289_c0_g1_i5, TRINITY_DN24289_c0_g1_i6, TRINITY_DN25869_c0_g2_i1, TRINITY_DN25869_c0_g2_i4, TRINITY_DN27495_c2_g1_i11, TRINITY_DN27495_c2_g1_i4, TRINITY_DN27495_c2_g1_i9, TRINITY_DN28936_c2_g1_i22, TRINITY_DN28936_c2_g1_i4, TRINITY_DN32164_c0_g1_i1, TRINITY_DN32164_c0_g1_i6		CC late endosome membrane	GO:0031902	6	224	0.0745342	0.241781
MF DNA-dependent ATPase activity	GO:0008094	1	135	0.0194628	0.139415	0.998116	0.0139909	1	0.710379		MF pyridoxal 5'-phosphate synthase (glutamine hydrolysing) activity	GO:0036381	5	9	0.0973141	0.00929435	5.22882e-05	0.999998	0.0026549	TRINITY_DN24393_c0_g1_i2, TRINITY_DN24393_c0_g1_i3, TRINITY_DN24393_c0_g1_i5, TRINITY_DN24393_c0_g1_i7, TRINITY_DN29810_c0_g1_i3		BP regulation of alternative mRNA splicing, via spliceosome	GO:0000381	8	206	0.101074	0.212737	0.996616	0.00837194	1	0.424211		BP Rho protein signal transduction	GO:0007266	14	31	0.176879	0.0320139	3.91761e-08	1	1.98914e-06	TRINITY_DN20513_c0_g1_i1, TRINITY_DN20513_c0_g1_i2, TRINITY_DN26963_c2_g2_i8, TRINITY_DN27280_c1_g1_i3, TRINITY_DN27280_c1_g1_i4, TRINITY_DN27280_c2_g1_i3, TRINITY_DN30511_c4_g1_i2, TRINITY_DN30511_c4_g2_i11, TRINITY_DN30511_c4_g2_i12, TRINITY_DN30511_c4_g2_i16, TRINITY_DN30511_c4_g2_i19, TRINITY_DN30511_c4_g2_i2, TRINITY_DN30511_c4_g2_i5, TRINITY_DN30511_c4_g2_i6		BP root hair elongation	GO:0048767	1	114	0.0124224	0.123049
CC ubiquitin ligase complex	GO:0000151	1	129	0.0194628	0.133219	0.998051	0.0144171	1	0.726985		MF dioxygenase activity	GO:0051213	29	256	0.564422	0.264373	5.78165e-05	0.999977	0.00291781	TRINITY_DN22678_c0_g1_i1, TRINITY_DN22678_c0_g1_i4, TRINITY_DN22678_c0_g2_i2, TRINITY_DN23487_c0_g4_i2, TRINITY_DN24514_c0_g1_i5, TRINITY_DN25774_c0_g1_i2, TRINITY_DN25774_c0_g1_i9, TRINITY_DN26678_c0_g1_i1, TRINITY_DN26678_c0_g1_i2, TRINITY_DN26678_c0_g1_i3, TRINITY_DN26678_c0_g1_i5, TRINITY_DN27355_c0_g2_i2, TRINITY_DN27355_c0_g2_i3, TRINITY_DN27823_c3_g1_i1, TRINITY_DN27823_c3_g1_i5, TRINITY_D…		BP cholesterol metabolic process	GO:0008203	0	53	0	0.0547334	1	0.00840577	1	0.424211		MF mandelonitrile lyase activity	GO:0046593	9	12	0.113708	0.0123925	4.42947e-08	1	2.23541e-06	TRINITY_DN26127_c0_g1_i3, TRINITY_DN26127_c0_g1_i5, TRINITY_DN26127_c0_g1_i8, TRINITY_DN26127_c0_g1_i9, TRINITY_DN26650_c1_g1_i1, TRINITY_DN26650_c1_g1_i3, TRINITY_DN32094_c0_g1_i1, TRINITY_DN32094_c0_g1_i2, TRINITY_DN32094_c0_g1_i3		BP protein stabilization	GO:0050821	0	89	0	0.0960646
CC U2-type prespliceosome	GO:0071004	0	82	0	0.0846819	1	0.0145007	1	0.726985		MF coniferyl-aldehyde dehydrogenase activity	GO:0050269	4	6	0.0778513	0.00619623	6.34576e-05	0.999999	0.0031832	TRINITY_DN31085_c3_g1_i1, TRINITY_DN31085_c3_g1_i3, TRINITY_DN31085_c3_g1_i4, TRINITY_DN31085_c3_g3_i1		BP thylakoid membrane organization	GO:0010027	2	99	0.0252685	0.102238	0.99831	0.00854058	1	0.428418		BP phragmoplast microtubule organization	GO:0080175	12	22	0.151611	0.0227195	4.86048e-08	1	2.43814e-06	TRINITY_DN30726_c1_g1_i11, TRINITY_DN30726_c1_g1_i5, TRINITY_DN30778_c0_g1_i11, TRINITY_DN30778_c0_g1_i14, TRINITY_DN30778_c0_g1_i6, TRINITY_DN30778_c0_g1_i7, TRINITY_DN31325_c0_g1_i5, TRINITY_DN31325_c0_g1_i6, TRINITY_DN31325_c0_g2_i1, TRINITY_DN31325_c0_g2_i3, TRINITY_DN31325_c0_g2_i6, TRINITY_DN31325_c0_g2_i8		CC transcription factor complex	GO:0005667	0	79	0	0.0852708
MF phosphatidylinositol-4,5-bisphosphate 5-phosphatase activity	GO:0004439	0	86	0	0.0888127	1	0.0146629	1	0.726985		MF xyloglucan:xyloglucosyl transferase activity	GO:0016762	13	66	0.253017	0.0681586	7.25691e-05	0.999984	0.00361846	TRINITY_DN24238_c3_g4_i1, TRINITY_DN24238_c3_g4_i10, TRINITY_DN24238_c3_g4_i11, TRINITY_DN24238_c3_g4_i14, TRINITY_DN24238_c3_g4_i15, TRINITY_DN24238_c3_g4_i16, TRINITY_DN24238_c3_g4_i4, TRINITY_DN24238_c3_g4_i6, TRINITY_DN28474_c0_g2_i1, TRINITY_DN28474_c0_g2_i3, TRINITY_DN28474_c0_g2_i4, TRINITY_DN28594_c2_g2_i1, TRINITY_DN28594_c2_g2_i4		MF antioxidant activity	GO:0016209	0	54	0	0.0557661	1	0.00944904	1	0.471151		BP transcription, DNA-templated	GO:0006351	61	354	0.770689	0.365578	4.89329e-08	1	2.4399e-06	TRINITY_DN22017_c0_g1_i1, TRINITY_DN23579_c2_g1_i1, TRINITY_DN23579_c2_g1_i10, TRINITY_DN23579_c2_g1_i4, TRINITY_DN23579_c2_g1_i5, TRINITY_DN23633_c0_g1_i10, TRINITY_DN23633_c0_g1_i2, TRINITY_DN23633_c0_g1_i4, TRINITY_DN23633_c0_g1_i5, TRINITY_DN23633_c0_g1_i6, TRINITY_DN23633_c0_g1_i7, TRINITY_DN23633_c0_g1_i8, TRINITY_DN23740_c0_g1_i1, TRINITY_DN23740_c0_g1_i4, TRINITY_DN24105_c1_g1_i1, TRINITY…		MF threonine-type endopeptidase activity	GO:0004298	0	74	0	0.0798739
MF inositol hexakisphosphate binding	GO:0000822	0	76	0	0.0784856	1	0.0148437	1	0.726985		BP response to cold	GO:0009409	57	670	1.10938	0.691913	7.35671e-05	0.99996	0.00364639	TRINITY_DN20440_c0_g1_i1, TRINITY_DN21861_c0_g1_i2, TRINITY_DN22595_c0_g1_i4, TRINITY_DN22627_c0_g1_i2, TRINITY_DN22775_c0_g1_i2, TRINITY_DN22775_c0_g1_i3, TRINITY_DN23576_c8_g1_i1, TRINITY_DN24755_c0_g2_i3, TRINITY_DN25497_c2_g1_i5, TRINITY_DN25587_c0_g1_i15, TRINITY_DN25587_c0_g1_i22, TRINITY_DN25587_c0_g1_i5, TRINITY_DN26043_c3_g1_i1, TRINITY_DN26043_c3_g1_i2, TRINITY_DN26043_c3_g1_i6, TRINITY…		MF Ran GTPase binding	GO:0008536	2	96	0.0252685	0.0991398	0.998069	0.00961522	1	0.476583		BP meristem structural organization	GO:0009933	21	66	0.265319	0.0681586	5.67419e-08	1	2.81244e-06	TRINITY_DN16383_c0_g1_i1, TRINITY_DN25878_c0_g5_i1, TRINITY_DN26547_c3_g5_i1, TRINITY_DN26707_c0_g1_i10, TRINITY_DN26707_c0_g1_i13, TRINITY_DN26707_c0_g1_i8, TRINITY_DN29303_c3_g2_i1, TRINITY_DN29303_c3_g2_i10, TRINITY_DN29303_c3_g2_i12, TRINITY_DN29303_c3_g2_i2, TRINITY_DN29303_c3_g2_i5, TRINITY_DN29303_c3_g2_i6, TRINITY_DN30135_c2_g2_i2, TRINITY_DN30135_c2_g2_i3, TRINITY_DN30135_c2_g2_i4, TRINI…		BP post-embryonic development	GO:0009791	1	116	0.0124224	0.125208
BP protein targeting to vacuole	GO:0006623	1	126	0.0194628	0.130121	0.997979	0.0148842	1	0.726985		MF coenzyme binding	GO:0050662	31	294	0.603348	0.303616	7.47322e-05	0.999969	0.00368222	TRINITY_DN22117_c0_g1_i3, TRINITY_DN23888_c0_g1_i1, TRINITY_DN24099_c1_g1_i7, TRINITY_DN24816_c3_g1_i1, TRINITY_DN24884_c0_g1_i6, TRINITY_DN25587_c0_g1_i15, TRINITY_DN25587_c0_g1_i22, TRINITY_DN25587_c0_g1_i5, TRINITY_DN26243_c0_g1_i14, TRINITY_DN26243_c0_g1_i16, TRINITY_DN26243_c0_g1_i3, TRINITY_DN26780_c0_g1_i10, TRINITY_DN26780_c0_g1_i12, TRINITY_DN26780_c0_g1_i2, TRINITY_DN26780_c0_g1_i4, TRI…		CC preribosome, large subunit precursor	GO:0030687	1	76	0.0126342	0.0784856	0.998791	0.00970255	1	0.478066		MF beta-galactosidase activity	GO:0004565	26	95	0.32849	0.0981071	6.07187e-08	1	2.99175e-06	TRINITY_DN23404_c0_g1_i4, TRINITY_DN23404_c0_g1_i7, TRINITY_DN27968_c1_g1_i12, TRINITY_DN27968_c1_g1_i15, TRINITY_DN27968_c1_g1_i16, TRINITY_DN27968_c1_g1_i5, TRINITY_DN27968_c1_g1_i8, TRINITY_DN27968_c1_g1_i9, TRINITY_DN29539_c2_g1_i1, TRINITY_DN29539_c2_g1_i8, TRINITY_DN31246_c0_g1_i11, TRINITY_DN31246_c0_g1_i14, TRINITY_DN31246_c0_g1_i2, TRINITY_DN31246_c0_g1_i3, TRINITY_DN31246_c0_g1_i5, TRIN…		BP ribosomal large subunit assembly	GO:0000027	0	76	0	0.0820327
BP response to osmotic stress	GO:0006970	7	307	0.13624	0.317041	0.993895	0.0149263	1	0.726985		MF symporter activity	GO:0015293	19	151	0.369794	0.155939	7.60415e-05	0.999976	0.00372469	TRINITY_DN23043_c0_g1_i4, TRINITY_DN23043_c0_g1_i5, TRINITY_DN23282_c0_g1_i14, TRINITY_DN23282_c0_g1_i15, TRINITY_DN23282_c0_g1_i16, TRINITY_DN23282_c0_g1_i7, TRINITY_DN27942_c1_g1_i13, TRINITY_DN27942_c1_g1_i24, TRINITY_DN28651_c0_g1_i2, TRINITY_DN28740_c0_g1_i1, TRINITY_DN28740_c0_g1_i2, TRINITY_DN29008_c0_g3_i3, TRINITY_DN29008_c0_g3_i6, TRINITY_DN30527_c0_g1_i6, TRINITY_DN30527_c0_g1_i8, TRIN…		BP mRNA cis splicing, via spliceosome	GO:0045292	5	152	0.0631712	0.156971	0.996635	0.010047	1	0.492125		MF mismatched DNA binding	GO:0030983	20	61	0.252685	0.0629951	8.2986e-08	1	4.06485e-06	TRINITY_DN28706_c0_g1_i10, TRINITY_DN29953_c1_g1_i1, TRINITY_DN29953_c1_g2_i10, TRINITY_DN29953_c1_g2_i14, TRINITY_DN29953_c1_g2_i15, TRINITY_DN29953_c1_g2_i16, TRINITY_DN29953_c1_g2_i18, TRINITY_DN29953_c1_g2_i31, TRINITY_DN29953_c1_g2_i7, TRINITY_DN30156_c0_g1_i1, TRINITY_DN30156_c0_g1_i5, TRINITY_DN30156_c0_g1_i8, TRINITY_DN30607_c2_g2_i1, TRINITY_DN30607_c2_g2_i14, TRINITY_DN30607_c2_g2_i15, …		BP primary shoot apical meristem specification	GO:0010072	0	79	0	0.0852708
BP abscisic acid-activated signaling pathway	GO:0009738	23	720	0.447645	0.743548	0.991092	0.0149291	1	0.726985		MF transmembrane transporter activity	GO:0022857	58	721	1.12884	0.744581	7.82338e-05	0.999957	0.00380967	TRINITY_DN16194_c0_g1_i1, TRINITY_DN22151_c0_g2_i1, TRINITY_DN22289_c0_g1_i2, TRINITY_DN23014_c0_g1_i2, TRINITY_DN23014_c0_g1_i3, TRINITY_DN23014_c0_g1_i4, TRINITY_DN23014_c1_g1_i1, TRINITY_DN23043_c0_g1_i4, TRINITY_DN23043_c0_g1_i5, TRINITY_DN23282_c0_g1_i14, TRINITY_DN23282_c0_g1_i15, TRINITY_DN23282_c0_g1_i16, TRINITY_DN23282_c0_g1_i7, TRINITY_DN23692_c0_g1_i1, TRINITY_DN23692_c0_g1_i2, TRINIT…		BP L-methionine salvage from methylthioadenosine	GO:0019509	0	54	0	0.0557661	1	0.0101898	1	0.496201		BP gametophyte development	GO:0048229	15	36	0.189514	0.0371774	8.97299e-08	1	4.36948e-06	TRINITY_DN22860_c0_g1_i2, TRINITY_DN24317_c2_g1_i3, TRINITY_DN24317_c2_g1_i4, TRINITY_DN24317_c2_g1_i6, TRINITY_DN29523_c2_g2_i2, TRINITY_DN29523_c2_g2_i3, TRINITY_DN29855_c0_g1_i1, TRINITY_DN29855_c0_g1_i2, TRINITY_DN29855_c0_g1_i3, TRINITY_DN29855_c0_g1_i4, TRINITY_DN29855_c0_g1_i5, TRINITY_DN29855_c0_g1_i6, TRINITY_DN29855_c0_g4_i1, TRINITY_DN29855_c0_g4_i2, TRINITY_DN29855_c0_g4_i3		BP plant ovule development	GO:0048481	2	144	0.0248447	0.15543
CC trans-Golgi network	GO:0005802	32	935	0.62281	0.96558	0.990136	0.0153202	1	0.74031		MF FMN binding	GO:0010181	25	209	0.486571	0.215836	8.42175e-05	0.999969	0.0040772	TRINITY_DN24079_c0_g1_i18, TRINITY_DN24079_c0_g1_i2, TRINITY_DN24079_c0_g1_i4, TRINITY_DN24096_c0_g1_i2, TRINITY_DN24557_c0_g1_i3, TRINITY_DN24557_c0_g1_i4, TRINITY_DN24557_c0_g1_i6, TRINITY_DN25611_c1_g1_i2, TRINITY_DN27305_c3_g1_i2, TRINITY_DN27305_c3_g1_i3, TRINITY_DN27305_c3_g1_i5, TRINITY_DN27305_c3_g1_i8, TRINITY_DN27305_c3_g1_i9, TRINITY_DN29974_c2_g8_i1, TRINITY_DN31726_c1_g1_i4, TRINITY_…		BP protein modification by small protein conjugation	GO:0032446	0	53	0	0.0547334	1	0.0104048	1	0.503727		BP mitotic spindle assembly checkpoint	GO:0007094	16	41	0.202148	0.0423409	9.5546e-08	1	4.62565e-06	TRINITY_DN23508_c0_g1_i1, TRINITY_DN23508_c0_g1_i3, TRINITY_DN23508_c0_g1_i4, TRINITY_DN24289_c0_g1_i2, TRINITY_DN24289_c0_g1_i4, TRINITY_DN24289_c0_g1_i5, TRINITY_DN24289_c0_g1_i6, TRINITY_DN25208_c0_g1_i13, TRINITY_DN25208_c0_g1_i5, TRINITY_DN25208_c0_g1_i6, TRINITY_DN25208_c0_g1_i7, TRINITY_DN27478_c4_g2_i2, TRINITY_DN32270_c1_g1_i2, TRINITY_DN32270_c1_g1_i6, TRINITY_DN32270_c1_g1_i9, TRINITY_…		MF flavin adenine dinucleotide binding	GO:0050660	7	251	0.0869565	0.270924
MF protein kinase binding	GO:0019901	5	249	0.0973141	0.257144	0.994506	0.0154533	1	0.74031		BP plastoquinone biosynthetic process	GO:0010236	6	16	0.116777	0.0165233	9.19897e-05	0.999993	0.00442773	TRINITY_DN24118_c0_g1_i2, TRINITY_DN24118_c0_g1_i3, TRINITY_DN24118_c0_g1_i4, TRINITY_DN29178_c1_g3_i7, TRINITY_DN29178_c1_g3_i8, TRINITY_DN29178_c1_g3_i9		BP signal peptide processing	GO:0006465	0	53	0	0.0547334	1	0.0105695	1	0.508739		BP trichome differentiation	GO:0010026	18	51	0.227416	0.052668	9.94222e-08	1	4.78548e-06	TRINITY_DN22502_c0_g1_i1, TRINITY_DN22502_c0_g1_i2, TRINITY_DN26707_c0_g1_i10, TRINITY_DN26707_c0_g1_i13, TRINITY_DN26707_c0_g1_i8, TRINITY_DN26885_c1_g1_i7, TRINITY_DN27341_c2_g4_i1, TRINITY_DN27341_c2_g4_i5, TRINITY_DN28004_c0_g1_i5, TRINITY_DN28162_c1_g1_i1, TRINITY_DN31454_c0_g1_i2, TRINITY_DN31454_c0_g1_i5, TRINITY_DN31454_c0_g2_i1, TRINITY_DN31454_c0_g2_i2, TRINITY_DN31454_c0_g2_i3, TRINITY…		BP tRNA methylation	GO:0030488	0	85	0	0.0917471
CC spindle pole	GO:0000922	0	83	0	0.0857146	1	0.0155412	1	0.74031		MF primary amine oxidase activity	GO:0008131	7	22	0.13624	0.0227195	9.92383e-05	0.99999	0.00474918	TRINITY_DN31002_c1_g1_i1, TRINITY_DN31002_c1_g1_i4, TRINITY_DN31002_c1_g1_i7, TRINITY_DN31002_c1_g1_i8, TRINITY_DN32498_c7_g1_i20, TRINITY_DN32498_c7_g1_i3, TRINITY_DN32498_c7_g1_i5		BP seed coat development	GO:0010214	2	97	0.0252685	0.100172	0.997831	0.0106432	1	0.509082		BP basipetal auxin transport	GO:0010540	25	92	0.315856	0.0950089	1.11582e-07	1	5.33991e-06	TRINITY_DN22641_c0_g1_i5, TRINITY_DN24935_c0_g2_i3, TRINITY_DN26483_c0_g3_i1, TRINITY_DN26483_c0_g3_i2, TRINITY_DN27854_c1_g1_i1, TRINITY_DN27854_c2_g1_i2, TRINITY_DN27854_c2_g1_i4, TRINITY_DN29475_c1_g1_i15, TRINITY_DN29475_c1_g1_i16, TRINITY_DN29475_c1_g1_i2, TRINITY_DN29475_c1_g1_i8, TRINITY_DN31514_c2_g1_i2, TRINITY_DN31514_c2_g1_i5, TRINITY_DN31514_c2_g1_i8, TRINITY_DN32305_c4_g3_i3, TRINITY…		CC U1 snRNP	GO:0005685	1	95	0.0124224	0.102541
BP unidimensional cell growth	GO:0009826	5	252	0.0973141	0.260242	0.994464	0.0155583	1	0.74031		MF glutamate-ammonia ligase activity	GO:0004356	6	17	0.116777	0.017556	9.99281e-05	0.999992	0.00475487	TRINITY_DN29433_c1_g1_i1, TRINITY_DN29433_c1_g1_i12, TRINITY_DN29433_c1_g1_i14, TRINITY_DN29433_c1_g1_i15, TRINITY_DN29433_c1_g1_i17, TRINITY_DN29433_c1_g1_i18		MF protein serine/threonine/tyrosine kinase activity	GO:0004712	3	114	0.0379027	0.117728	0.997199	0.0107923	1	0.509082		BP inflorescence meristem growth	GO:0010450	11	20	0.138977	0.0206541	1.12552e-07	1	5.35557e-06	TRINITY_DN29303_c3_g2_i1, TRINITY_DN29303_c3_g2_i10, TRINITY_DN29303_c3_g2_i12, TRINITY_DN29303_c3_g2_i2, TRINITY_DN29303_c3_g2_i5, TRINITY_DN29303_c3_g2_i6, TRINITY_DN30135_c2_g2_i2, TRINITY_DN30135_c2_g2_i3, TRINITY_DN30135_c2_g2_i4, TRINITY_DN30135_c2_g2_i7, TRINITY_DN30135_c2_g2_i9		BP polarity specification of adaxial/abaxial axis	GO:0009944	2	126	0.0248447	0.136002
BP regulation of RNA splicing	GO:0043484	0	85	0	0.08778	1	0.0159284	1	0.753614		MF caffeoyl-CoA O-methyltransferase activity	GO:0042409	6	13	0.116777	0.0134252	0.00011044	0.999992	0.00522521	TRINITY_DN24106_c2_g1_i1, TRINITY_DN24106_c2_g4_i1, TRINITY_DN24106_c2_g4_i2, TRINITY_DN24106_c2_g4_i3, TRINITY_DN24106_c2_g5_i1, TRINITY_DN24106_c2_g6_i1		CC polysomal ribosome	GO:0042788	3	120	0.0379027	0.123925	0.997192	0.0108003	1	0.509082		BP DNA repair	GO:0006281	111	798	1.4024	0.824099	1.15638e-07	1	5.47114e-06	TRINITY_DN16898_c0_g1_i1, TRINITY_DN18529_c0_g1_i2, TRINITY_DN19803_c0_g1_i1, TRINITY_DN20596_c0_g1_i1, TRINITY_DN21028_c0_g1_i2, TRINITY_DN21415_c0_g1_i2, TRINITY_DN21570_c0_g1_i2, TRINITY_DN21570_c0_g1_i3, TRINITY_DN22255_c0_g3_i1, TRINITY_DN22258_c0_g1_i1, TRINITY_DN22325_c0_g1_i1, TRINITY_DN22325_c0_g1_i2, TRINITY_DN22325_c0_g1_i3, TRINITY_DN22704_c0_g1_i3, TRINITY_DN22704_c0_g1_i5, TRINITY_D…		CC early endosome	GO:0005769	4	185	0.0496894	0.199685
BP microtubule-based movement	GO:0007018	2	168	0.0389257	0.173495	0.996341	0.0165837	1	0.778573		BP positive regulation of seed germination	GO:0010030	10	49	0.194628	0.0506026	0.000120878	0.999978	0.00568674	TRINITY_DN26453_c0_g1_i4, TRINITY_DN27505_c1_g1_i1, TRINITY_DN27505_c1_g1_i8, TRINITY_DN29016_c0_g2_i2, TRINITY_DN29016_c0_g2_i4, TRINITY_DN29016_c0_g4_i1, TRINITY_DN29016_c0_g4_i2, TRINITY_DN29027_c5_g4_i1, TRINITY_DN29027_c5_g7_i1, TRINITY_DN29027_c5_g7_i3		BP ion transport	GO:0006811	5	149	0.0631712	0.153873	0.996347	0.0108242	1	0.509082		BP mismatch repair	GO:0006298	21	68	0.265319	0.070224	1.22912e-07	1	5.7824e-06	TRINITY_DN28706_c0_g1_i10, TRINITY_DN29953_c1_g1_i1, TRINITY_DN29953_c1_g2_i10, TRINITY_DN29953_c1_g2_i14, TRINITY_DN29953_c1_g2_i15, TRINITY_DN29953_c1_g2_i16, TRINITY_DN29953_c1_g2_i18, TRINITY_DN29953_c1_g2_i31, TRINITY_DN29953_c1_g2_i7, TRINITY_DN30156_c0_g1_i1, TRINITY_DN30156_c0_g1_i5, TRINITY_DN30156_c0_g1_i8, TRINITY_DN30558_c0_g2_i3, TRINITY_DN30607_c2_g2_i1, TRINITY_DN30607_c2_g2_i14, T…		BP chorismate biosynthetic process	GO:0009423	0	73	0	0.0787946
BP leaf vascular tissue pattern formation	GO:0010305	0	77	0	0.0795183	1	0.016643	1	0.778573		MF lactoylglutathione lyase activity	GO:0004462	8	32	0.155703	0.0330466	0.000124356	0.999983	0.00581749	TRINITY_DN24484_c0_g1_i12, TRINITY_DN26043_c3_g1_i1, TRINITY_DN26043_c3_g1_i2, TRINITY_DN26043_c3_g1_i6, TRINITY_DN29505_c0_g1_i11, TRINITY_DN29505_c0_g1_i4, TRINITY_DN29505_c0_g1_i7, TRINITY_DN29505_c0_g1_i9		MF thiol-dependent ubiquitinyl hydrolase activity	GO:0036459	4	131	0.050537	0.135284	0.996697	0.0109074	1	0.509082		CC epsilon DNA polymerase complex	GO:0008622	9	13	0.113708	0.0134252	1.25133e-07	1	5.85384e-06	TRINITY_DN26836_c0_g1_i1, TRINITY_DN26836_c0_g1_i2, TRINITY_DN26836_c0_g1_i4, TRINITY_DN26836_c0_g1_i5, TRINITY_DN26836_c0_g1_i7, TRINITY_DN27398_c1_g1_i1, TRINITY_DN27398_c1_g1_i6, TRINITY_DN27398_c1_g1_i7, TRINITY_DN27398_c1_g2_i1		BP nucleoside metabolic process	GO:0009116	0	83	0	0.0895883
BP ribosomal large subunit assembly	GO:0000027	0	78	0	0.0805511	1	0.0170114	1	0.791364		BP nitric oxide biosynthetic process	GO:0006809	9	40	0.175165	0.0413082	0.000146569	0.999976	0.0068183	TRINITY_DN27711_c0_g3_i1, TRINITY_DN27711_c0_g3_i2, TRINITY_DN31002_c1_g1_i1, TRINITY_DN31002_c1_g1_i4, TRINITY_DN31002_c1_g1_i7, TRINITY_DN31002_c1_g1_i8, TRINITY_DN32498_c7_g1_i20, TRINITY_DN32498_c7_g1_i3, TRINITY_DN32498_c7_g1_i5		CC chloroplast nucleoid	GO:0042644	1	76	0.0126342	0.0784856	0.99861	0.0109434	1	0.509082		BP stem cell population maintenance	GO:0019827	14	32	0.176879	0.0330466	1.31749e-07	1	6.12892e-06	TRINITY_DN26740_c0_g1_i6, TRINITY_DN28308_c3_g1_i1, TRINITY_DN28308_c3_g1_i10, TRINITY_DN28308_c3_g1_i2, TRINITY_DN28308_c3_g1_i7, TRINITY_DN28308_c3_g1_i8, TRINITY_DN28308_c3_g1_i9, TRINITY_DN30213_c0_g1_i12, TRINITY_DN30213_c0_g1_i13, TRINITY_DN30213_c0_g1_i14, TRINITY_DN30213_c0_g1_i15, TRINITY_DN30213_c0_g1_i4, TRINITY_DN30213_c0_g1_i8, TRINITY_DN30213_c0_g1_i9		BP base-excision repair	GO:0006284	1	106	0.0124224	0.114414
BP chaperone cofactor-dependent protein refolding	GO:0051085	0	86	0	0.0888127	1	0.0171975	1	0.795577		BP de-etiolation	GO:0009704	8	32	0.155703	0.0330466	0.000153191	0.999979	0.00708679	TRINITY_DN26315_c0_g1_i6, TRINITY_DN26315_c0_g1_i7, TRINITY_DN26315_c0_g1_i9, TRINITY_DN30108_c0_g1_i14, TRINITY_DN32790_c1_g2_i1, TRINITY_DN32790_c1_g2_i4, TRINITY_DN32790_c1_g2_i7, TRINITY_DN32790_c1_g2_i9		CC mitochondrial intermembrane space	GO:0005758	1	76	0.0126342	0.0784856	0.998571	0.0112118	1	0.518673		MF ATPase activity	GO:0016887	127	958	1.60455	0.989332	1.36615e-07	1	6.31996e-06	TRINITY_DN18701_c0_g1_i1, TRINITY_DN20743_c0_g1_i1, TRINITY_DN24364_c0_g1_i1, TRINITY_DN24364_c0_g1_i2, TRINITY_DN24817_c0_g1_i1, TRINITY_DN25519_c0_g1_i1, TRINITY_DN25519_c0_g1_i2, TRINITY_DN26913_c0_g1_i1, TRINITY_DN26949_c0_g2_i7, TRINITY_DN26949_c0_g2_i8, TRINITY_DN27321_c1_g1_i5, TRINITY_DN27343_c0_g5_i2, TRINITY_DN27343_c0_g5_i4, TRINITY_DN27343_c0_g5_i6, TRINITY_DN27391_c0_g1_i1, TRINITY_D…		MF protein tyrosine/serine/threonine phosphatase activity	GO:0008138	0	83	0	0.0895883
BP abaxial cell fate specification	GO:0010158	0	78	0	0.0805511	1	0.0182353	1	0.838924		BP response to oxidative stress	GO:0006979	43	468	0.836902	0.483306	0.000158562	0.99992	0.00729473	TRINITY_DN21579_c0_g2_i1, TRINITY_DN21579_c1_g1_i1, TRINITY_DN21579_c1_g1_i3, TRINITY_DN22595_c0_g1_i4, TRINITY_DN22662_c1_g1_i1, TRINITY_DN22662_c1_g1_i2, TRINITY_DN22662_c1_g1_i3, TRINITY_DN23576_c8_g1_i1, TRINITY_DN23760_c0_g1_i6, TRINITY_DN23888_c0_g1_i1, TRINITY_DN24228_c0_g1_i1, TRINITY_DN25114_c2_g2_i3, TRINITY_DN25329_c1_g1_i3, TRINITY_DN25329_c1_g1_i5, TRINITY_DN25542_c1_g1_i8, TRINITY_D…		BP photorespiration	GO:0009853	4	133	0.050537	0.13735	0.996448	0.0116366	1	0.535349		BP nucleolus organization	GO:0007000	11	20	0.138977	0.0206541	1.42783e-07	1	6.56879e-06	TRINITY_DN27540_c0_g1_i1, TRINITY_DN27540_c0_g1_i12, TRINITY_DN27540_c0_g1_i16, TRINITY_DN27540_c0_g1_i3, TRINITY_DN27540_c0_g1_i4, TRINITY_DN28308_c3_g1_i1, TRINITY_DN28308_c3_g1_i10, TRINITY_DN28308_c3_g1_i2, TRINITY_DN28308_c3_g1_i7, TRINITY_DN28308_c3_g1_i8, TRINITY_DN28308_c3_g1_i9		CC plasmodesma	GO:0009506	121	1916	1.50311	2.06809
BP negative regulation of flower development	GO:0009910	1	122	0.0194628	0.12599	0.997403	0.018453	1	0.844274		BP photosynthesis, light harvesting	GO:0009765	7	22	0.13624	0.0227195	0.000163205	0.999982	0.00746708	TRINITY_DN25764_c1_g2_i2, TRINITY_DN26727_c0_g2_i3, TRINITY_DN27009_c1_g2_i5, TRINITY_DN27328_c0_g1_i2, TRINITY_DN27328_c0_g1_i3, TRINITY_DN28558_c0_g1_i6, TRINITY_DN29366_c2_g2_i6		BP protein folding	GO:0006457	17	342	0.214782	0.353185	0.993668	0.0117731	1	0.538651		BP gene silencing by RNA	GO:0031047	40	196	0.50537	0.20241	1.58635e-07	1	7.211e-06	TRINITY_DN25422_c0_g1_i1, TRINITY_DN25422_c0_g1_i13, TRINITY_DN25422_c0_g1_i3, TRINITY_DN25422_c0_g1_i4, TRINITY_DN25422_c0_g1_i6, TRINITY_DN25422_c0_g1_i8, TRINITY_DN27446_c0_g1_i10, TRINITY_DN27446_c0_g1_i9, TRINITY_DN27879_c1_g2_i6, TRINITY_DN29202_c0_g1_i7, TRINITY_DN30049_c1_g1_i7, TRINITY_DN30213_c0_g1_i11, TRINITY_DN30213_c0_g1_i12, TRINITY_DN30213_c0_g1_i13, TRINITY_DN30213_c0_g1_i14, TRI…		BP vesicle fusion	GO:0006906	1	97	0.0124224	0.1047
MF protein self-association	GO:0043621	4	214	0.0778513	0.220999	0.993897	0.0186514	1	0.847713		BP hydrogen peroxide catabolic process	GO:0042744	22	177	0.428182	0.182789	0.000171709	0.999937	0.00781324	TRINITY_DN23760_c0_g1_i6, TRINITY_DN25114_c2_g2_i3, TRINITY_DN25447_c0_g1_i2, TRINITY_DN25542_c1_g1_i8, TRINITY_DN26280_c0_g1_i11, TRINITY_DN27673_c2_g1_i5, TRINITY_DN27673_c2_g1_i7, TRINITY_DN28945_c1_g2_i1, TRINITY_DN28945_c1_g2_i3, TRINITY_DN28945_c1_g2_i4, TRINITY_DN28945_c1_g2_i5, TRINITY_DN29871_c1_g4_i1, TRINITY_DN30693_c0_g1_i2, TRINITY_DN32616_c0_g1_i1, TRINITY_DN32616_c0_g1_i10, TRINITY…		MF threonine-type endopeptidase activity	GO:0004298	1	75	0.0126342	0.0774529	0.998437	0.0121145	1	0.550647		CC condensed chromosome	GO:0000793	12	24	0.151611	0.0247849	1.59162e-07	1	7.211e-06	TRINITY_DN22017_c0_g1_i1, TRINITY_DN25768_c0_g1_i2, TRINITY_DN28147_c0_g1_i2, TRINITY_DN28147_c0_g1_i6, TRINITY_DN30072_c0_g2_i3, TRINITY_DN30072_c0_g2_i4, TRINITY_DN30758_c0_g1_i4, TRINITY_DN30758_c0_g1_i5, TRINITY_DN30758_c0_g1_i8, TRINITY_DN33128_c4_g1_i1, TRINITY_DN33128_c4_g1_i2, TRINITY_DN33128_c4_g1_i3		CC endosome membrane	GO:0010008	13	348	0.161491	0.375623
MF threonine-type endopeptidase activity	GO:0004298	0	75	0	0.0774529	1	0.0187886	1	0.847713		BP fruit ripening	GO:0009835	8	31	0.155703	0.0320139	0.000188212	0.999973	0.00851763	TRINITY_DN24833_c1_g1_i6, TRINITY_DN26726_c0_g1_i3, TRINITY_DN26726_c0_g1_i6, TRINITY_DN29123_c3_g1_i2, TRINITY_DN29123_c3_g1_i5, TRINITY_DN29123_c3_g1_i7, TRINITY_DN32038_c1_g1_i1, TRINITY_DN32744_c1_g1_i19		CC clathrin-coated pit	GO:0005905	1	74	0.0126342	0.0764202	0.99843	0.0121675	1	0.550647		MF GTPase activity	GO:0003924	98	704	1.23816	0.727025	1.5934e-07	1	7.211e-06	TRINITY_DN20513_c0_g1_i1, TRINITY_DN20513_c0_g1_i2, TRINITY_DN21659_c0_g1_i1, TRINITY_DN21693_c0_g2_i2, TRINITY_DN21993_c0_g1_i3, TRINITY_DN22226_c0_g1_i4, TRINITY_DN22226_c0_g1_i6, TRINITY_DN22798_c0_g1_i15, TRINITY_DN22798_c0_g1_i9, TRINITY_DN23231_c0_g1_i6, TRINITY_DN23420_c2_g1_i1, TRINITY_DN24153_c0_g1_i20, TRINITY_DN24861_c6_g1_i2, TRINITY_DN24861_c6_g1_i3, TRINITY_DN24866_c0_g4_i2, TRINITY…		CC late endosome	GO:0005770	2	128	0.0248447	0.13816
BP rRNA processing	GO:0006364	10	396	0.194628	0.408951	0.991009	0.0188336	1	0.847713		BP response to abscisic acid	GO:0009737	66	843	1.28455	0.870571	0.000191323	0.999888	0.00856289	TRINITY_DN14061_c0_g1_i1, TRINITY_DN17616_c0_g1_i1, TRINITY_DN22022_c1_g1_i1, TRINITY_DN22022_c1_g1_i9, TRINITY_DN22627_c0_g1_i2, TRINITY_DN23576_c8_g1_i1, TRINITY_DN24013_c1_g3_i1, TRINITY_DN24276_c0_g1_i1, TRINITY_DN24276_c0_g2_i2, TRINITY_DN24351_c0_g1_i1, TRINITY_DN24351_c0_g1_i2, TRINITY_DN24570_c3_g1_i1, TRINITY_DN24617_c3_g4_i3, TRINITY_DN25412_c1_g2_i1, TRINITY_DN25456_c1_g1_i4, TRINITY_D…		CC photosystem II oxygen evolving complex	GO:0009654	1	74	0.0126342	0.0764202	0.998398	0.0123797	1	0.557219		BP ent-kaurene oxidation to kaurenoic acid	GO:0010241	7	8	0.0884397	0.00826165	1.81263e-07	1	8.15881e-06	TRINITY_DN28448_c2_g2_i10, TRINITY_DN28448_c2_g2_i11, TRINITY_DN28448_c2_g2_i2, TRINITY_DN28448_c2_g2_i3, TRINITY_DN28448_c2_g2_i7, TRINITY_DN28448_c2_g2_i8, TRINITY_DN28448_c2_g2_i9		CC proteasome core complex	GO:0005839	0	69	0	0.074477
BP chorismate biosynthetic process	GO:0009423	0	75	0	0.0774529	1	0.0193496	1	0.866257		BP cell wall biogenesis	GO:0042546	15	99	0.291942	0.102238	0.000192119	0.999946	0.00856289	TRINITY_DN24238_c3_g4_i1, TRINITY_DN24238_c3_g4_i10, TRINITY_DN24238_c3_g4_i11, TRINITY_DN24238_c3_g4_i14, TRINITY_DN24238_c3_g4_i15, TRINITY_DN24238_c3_g4_i16, TRINITY_DN24238_c3_g4_i4, TRINITY_DN24238_c3_g4_i6, TRINITY_DN28474_c0_g2_i1, TRINITY_DN28474_c0_g2_i3, TRINITY_DN28474_c0_g2_i4, TRINITY_DN28594_c2_g2_i1, TRINITY_DN28594_c2_g2_i4, TRINITY_DN31941_c2_g1_i1, TRINITY_DN31941_c2_g1_i2		BP response to cold	GO:0009409	40	670	0.50537	0.691913	0.991706	0.0125189	1	0.560456		BP regulation of cell proliferation	GO:0042127	20	64	0.252685	0.0660932	1.91113e-07	1	8.55589e-06	TRINITY_DN26740_c0_g1_i2, TRINITY_DN26740_c0_g1_i3, TRINITY_DN26740_c0_g1_i5, TRINITY_DN26740_c0_g2_i3, TRINITY_DN26740_c0_g3_i1, TRINITY_DN27901_c0_g1_i1, TRINITY_DN27901_c0_g2_i1, TRINITY_DN27901_c0_g2_i2, TRINITY_DN27901_c1_g1_i1, TRINITY_DN27901_c1_g1_i2, TRINITY_DN27901_c1_g1_i3, TRINITY_DN27901_c1_g2_i1, TRINITY_DN27901_c1_g2_i3, TRINITY_DN28717_c0_g1_i1, TRINITY_DN28717_c0_g1_i6, TRINITY_D…		MF mRNA 3'-UTR binding	GO:0003730	2	127	0.0248447	0.137081
BP double-strand break repair	GO:0006302	1	128	0.0194628	0.132186	0.997203	0.0196361	1	0.874382		MF formamidase activity	GO:0004328	5	12	0.0973141	0.0123925	0.000192297	0.999988	0.00856289	TRINITY_DN28078_c0_g1_i10, TRINITY_DN28078_c0_g1_i4, TRINITY_DN28078_c0_g1_i6, TRINITY_DN30900_c1_g1_i1, TRINITY_DN30900_c1_g1_i3		CC early endosome membrane	GO:0031901	1	73	0.0126342	0.0753875	0.998356	0.0126618	1	0.563821		BP synapsis	GO:0007129	13	29	0.164245	0.0299485	2.19045e-07	1	9.75393e-06	TRINITY_DN22646_c0_g1_i2, TRINITY_DN23047_c0_g1_i2, TRINITY_DN23047_c0_g1_i5, TRINITY_DN26272_c0_g1_i5, TRINITY_DN30607_c2_g2_i1, TRINITY_DN30607_c2_g2_i14, TRINITY_DN30607_c2_g2_i15, TRINITY_DN30607_c2_g2_i16, TRINITY_DN30607_c2_g2_i17, TRINITY_DN30607_c2_g2_i2, TRINITY_DN30607_c2_g2_i9, TRINITY_DN31468_c0_g1_i15, TRINITY_DN32328_c0_g1_i7		BP positive gravitropism	GO:0009958	0	78	0	0.0841914
BP primary shoot apical meristem specification	GO:0010072	0	77	0	0.0795183	1	0.0206849	1	0.916187		BP methylglyoxal catabolic process to D-lactate via S-lactoyl-glutathione	GO:0019243	7	26	0.13624	0.0268504	0.000195506	0.999977	0.00865946	TRINITY_DN26043_c3_g1_i1, TRINITY_DN26043_c3_g1_i2, TRINITY_DN26043_c3_g1_i6, TRINITY_DN29505_c0_g1_i11, TRINITY_DN29505_c0_g1_i4, TRINITY_DN29505_c0_g1_i7, TRINITY_DN29505_c0_g1_i9		CC ubiquitin ligase complex	GO:0000151	4	129	0.050537	0.133219	0.996074	0.0127365	1	0.563854		BP auxin transport	GO:0060918	11	21	0.138977	0.0216868	2.20924e-07	1	9.78527e-06	TRINITY_DN27854_c1_g1_i1, TRINITY_DN27854_c2_g1_i2, TRINITY_DN27854_c2_g1_i4, TRINITY_DN32347_c0_g5_i1, TRINITY_DN32347_c0_g6_i1, TRINITY_DN32531_c0_g1_i2, TRINITY_DN32531_c0_g1_i3, TRINITY_DN32531_c0_g1_i4, TRINITY_DN32531_c0_g2_i1, TRINITY_DN32531_c0_g3_i1, TRINITY_DN32531_c0_g3_i2		BP nucleosome assembly	GO:0006334	0	72	0	0.0777152
CC kinetochore	GO:0000776	0	77	0	0.0795183	1	0.0218651	1	0.963338		BP oxidative photosynthetic carbon pathway	GO:0009854	9	42	0.175165	0.0433736	0.000204373	0.999965	0.0090043	TRINITY_DN25428_c0_g1_i10, TRINITY_DN25428_c0_g1_i12, TRINITY_DN25445_c1_g1_i9, TRINITY_DN27305_c3_g1_i2, TRINITY_DN27305_c3_g1_i3, TRINITY_DN27305_c3_g1_i5, TRINITY_DN27305_c3_g1_i8, TRINITY_DN27305_c3_g1_i9, TRINITY_DN31862_c0_g2_i1		CC plant-type vacuole	GO:0000325	6	164	0.0758054	0.169364	0.995227	0.0127979	1	0.563854		BP systemic acquired resistance	GO:0009627	27	110	0.341124	0.113598	2.22672e-07	1	9.81051e-06	TRINITY_DN20133_c0_g1_i1, TRINITY_DN20174_c0_g1_i2, TRINITY_DN22500_c0_g2_i4, TRINITY_DN24409_c0_g1_i4, TRINITY_DN24409_c0_g1_i5, TRINITY_DN25140_c3_g1_i5, TRINITY_DN25140_c3_g1_i6, TRINITY_DN26119_c4_g1_i3, TRINITY_DN26548_c3_g2_i1, TRINITY_DN26548_c3_g2_i3, TRINITY_DN26864_c2_g1_i10, TRINITY_DN27137_c0_g2_i3, TRINITY_DN28360_c0_g1_i1, TRINITY_DN28523_c0_g2_i5, TRINITY_DN28523_c0_g2_i7, TRINITY_…		BP response to auxin	GO:0009733	30	593	0.372671	0.640071
BP post-embryonic development	GO:0009791	1	118	0.0194628	0.121859	0.99676	0.0222816	1	0.976521		BP urea transmembrane transport	GO:0071918	4	8	0.0778513	0.00826165	0.000207622	0.999993	0.0090993	TRINITY_DN23282_c0_g1_i14, TRINITY_DN23282_c0_g1_i15, TRINITY_DN23282_c0_g1_i16, TRINITY_DN23282_c0_g1_i7		MF phosphatidylinositol binding	GO:0035091	0	48	0	0.0495699	1	0.0129094	1	0.56577		CC DNA replication factor A complex	GO:0005662	10	17	0.126342	0.017556	2.34751e-07	1	1.02883e-05	TRINITY_DN24110_c0_g1_i5, TRINITY_DN24110_c0_g1_i7, TRINITY_DN26295_c0_g1_i1, TRINITY_DN26295_c0_g1_i10, TRINITY_DN26295_c0_g1_i11, TRINITY_DN26295_c0_g1_i2, TRINITY_DN26295_c0_g1_i3, TRINITY_DN26295_c0_g1_i5, TRINITY_DN26295_c0_g1_i6, TRINITY_DN26885_c0_g1_i2		MF metal ion binding	GO:0046872	448	6472	5.56522	6.98573
BP protein sumoylation	GO:0016925	0	73	0	0.0753875	1	0.0229204	1	0.99592		MF glyceraldehyde-3-phosphate dehydrogenase (NADP+) (phosphorylating) activity	GO:0047100	5	13	0.0973141	0.0134252	0.000216976	0.999986	0.00945949	TRINITY_DN24755_c0_g2_i10, TRINITY_DN24755_c0_g2_i3, TRINITY_DN28613_c1_g1_i5, TRINITY_DN28613_c1_g1_i6, TRINITY_DN28613_c1_g1_i8		BP developmental growth	GO:0048589	1	71	0.0126342	0.0733221	0.998307	0.0129999	1	0.566756		BP mitotic DNA replication	GO:1902969	7	8	0.0884397	0.00826165	2.62102e-07	1	1.14268e-05	TRINITY_DN28982_c0_g1_i1, TRINITY_DN28982_c0_g1_i10, TRINITY_DN28982_c0_g1_i11, TRINITY_DN28982_c0_g1_i14, TRINITY_DN28982_c0_g1_i4, TRINITY_DN28982_c0_g1_i7, TRINITY_DN28982_c0_g1_i8		MF histone binding	GO:0042393	5	198	0.0621118	0.213717
BP positive regulation of gene expression	GO:0010628	0	77	0	0.0795183	1	0.0230469	1	0.99592		BP xyloglucan metabolic process	GO:0010411	13	75	0.253017	0.0774529	0.000227872	0.999942	0.0098594	TRINITY_DN24238_c3_g4_i1, TRINITY_DN24238_c3_g4_i10, TRINITY_DN24238_c3_g4_i11, TRINITY_DN24238_c3_g4_i14, TRINITY_DN24238_c3_g4_i15, TRINITY_DN24238_c3_g4_i16, TRINITY_DN24238_c3_g4_i4, TRINITY_DN24238_c3_g4_i6, TRINITY_DN28474_c0_g2_i1, TRINITY_DN28474_c0_g2_i3, TRINITY_DN28474_c0_g2_i4, TRINITY_DN28594_c2_g2_i1, TRINITY_DN28594_c2_g2_i4		MF Hsp70 protein binding	GO:0030544	0	48	0	0.0495699	1	0.0136571	1	0.590506		BP DNA-dependent DNA replication	GO:0006261	26	102	0.32849	0.105336	2.72193e-07	1	1.18049e-05	TRINITY_DN24475_c0_g2_i1, TRINITY_DN26295_c0_g1_i1, TRINITY_DN26295_c0_g1_i10, TRINITY_DN26295_c0_g1_i11, TRINITY_DN26295_c0_g1_i2, TRINITY_DN26295_c0_g1_i3, TRINITY_DN26295_c0_g1_i5, TRINITY_DN26295_c0_g1_i6, TRINITY_DN26836_c0_g1_i1, TRINITY_DN26836_c0_g1_i2, TRINITY_DN26836_c0_g1_i4, TRINITY_DN26836_c0_g1_i5, TRINITY_DN26836_c0_g1_i7, TRINITY_DN26885_c0_g1_i2, TRINITY_DN28004_c0_g1_i5, TRINITY…		BP Rab protein signal transduction	GO:0032482	1	95	0.0124224	0.102541
BP regulation of transcription by RNA polymerase II	GO:0006357	6	269	0.116777	0.277798	0.990713	0.023083	1	0.99592		BP pyridoxal phosphate biosynthetic process	GO:0042823	5	12	0.0973141	0.0123925	0.000228517	0.999986	0.0098594	TRINITY_DN24393_c0_g1_i2, TRINITY_DN24393_c0_g1_i3, TRINITY_DN24393_c0_g1_i5, TRINITY_DN24393_c0_g1_i7, TRINITY_DN29810_c0_g1_i3		BP stress-activated protein kinase signaling cascade	GO:0031098	2	91	0.0252685	0.0939762	0.997117	0.0136865	1	0.590506		CC replication fork protection complex	GO:0031298	9	14	0.113708	0.0144579	2.79532e-07	1	1.20604e-05	TRINITY_DN21320_c0_g1_i1, TRINITY_DN22974_c0_g1_i1, TRINITY_DN23809_c0_g1_i1, TRINITY_DN23809_c0_g1_i10, TRINITY_DN23809_c0_g1_i4, TRINITY_DN23809_c0_g1_i5, TRINITY_DN23809_c0_g1_i8, TRINITY_DN27791_c0_g1_i3, TRINITY_DN32026_c1_g1_i1		CC COPI vesicle coat	GO:0030126	0	65	0	0.0701595
BP multidimensional cell growth	GO:0009825	1	112	0.0194628	0.115663	0.996579	0.0233566	1	1		CC chloroplast inner membrane	GO:0009706	25	236	0.486571	0.243719	0.000244699	0.999901	0.0105031	TRINITY_DN21796_c0_g1_i1, TRINITY_DN22738_c0_g1_i1, TRINITY_DN24094_c1_g2_i4, TRINITY_DN24351_c0_g1_i1, TRINITY_DN24351_c0_g1_i2, TRINITY_DN25421_c0_g1_i1, TRINITY_DN27378_c0_g1_i1, TRINITY_DN27665_c1_g3_i3, TRINITY_DN27771_c3_g6_i1, TRINITY_DN27952_c0_g1_i1, TRINITY_DN27952_c0_g1_i5, TRINITY_DN27952_c0_g1_i8, TRINITY_DN28208_c0_g1_i1, TRINITY_DN28208_c0_g1_i4, TRINITY_DN28687_c1_g1_i5, TRINITY_D…		MF protein phosphatase regulator activity	GO:0019888	1	72	0.0126342	0.0743548	0.998172	0.0138764	1	0.594938		BP cell migration	GO:0016477	16	45	0.202148	0.0464718	2.81822e-07	1	1.20966e-05	TRINITY_DN17223_c0_g1_i1, TRINITY_DN20513_c0_g1_i1, TRINITY_DN20513_c0_g1_i2, TRINITY_DN22994_c0_g1_i6, TRINITY_DN26963_c2_g2_i8, TRINITY_DN27280_c1_g1_i3, TRINITY_DN27280_c1_g1_i4, TRINITY_DN27280_c2_g1_i3, TRINITY_DN30511_c4_g1_i2, TRINITY_DN30511_c4_g2_i11, TRINITY_DN30511_c4_g2_i12, TRINITY_DN30511_c4_g2_i16, TRINITY_DN30511_c4_g2_i19, TRINITY_DN30511_c4_g2_i2, TRINITY_DN30511_c4_g2_i5, TRINI…		BP pectin biosynthetic process	GO:0045489	0	83	0	0.0895883
CC preribosome, large subunit precursor	GO:0030687	0	76	0	0.0784856	1	0.0245601	1	1		MF copal-8-ol diphosphate synthase activity	GO:0102161	3	4	0.0583885	0.00413082	0.000288141	0.999997	0.0123044	TRINITY_DN33053_c2_g2_i12, TRINITY_DN33053_c2_g2_i6, TRINITY_DN33053_c2_g2_i9		BP ethylene biosynthetic process	GO:0009693	0	49	0	0.0506026	1	0.0139321	1	0.594938		CC condensed nuclear chromosome	GO:0000794	19	61	0.240051	0.0629951	3.0531e-07	1	1.30375e-05	TRINITY_DN21415_c0_g1_i2, TRINITY_DN26272_c0_g1_i5, TRINITY_DN28853_c3_g1_i11, TRINITY_DN29953_c1_g1_i1, TRINITY_DN29953_c1_g2_i10, TRINITY_DN29953_c1_g2_i14, TRINITY_DN29953_c1_g2_i15, TRINITY_DN29953_c1_g2_i16, TRINITY_DN29953_c1_g2_i18, TRINITY_DN29953_c1_g2_i31, TRINITY_DN29953_c1_g2_i7, TRINITY_DN30607_c2_g2_i1, TRINITY_DN30607_c2_g2_i14, TRINITY_DN30607_c2_g2_i15, TRINITY_DN30607_c2_g2_i16,…		BP telomere maintenance	GO:0000723	0	84	0	0.0906677
CC proteasome core complex	GO:0005839	0	69	0	0.0712567	1	0.0249653	1	1		MF adenylyl-sulfate reductase activity	GO:0009973	3	4	0.0583885	0.00413082	0.00029731	0.999997	0.0125035	TRINITY_DN26795_c1_g1_i2, TRINITY_DN26795_c1_g1_i3, TRINITY_DN26795_c1_g1_i4		CC cytoplasmic vesicle	GO:0031410	1	71	0.0126342	0.0733221	0.998143	0.0140726	1	0.597871		CC BRCA1-BARD1 complex	GO:0031436	8	11	0.101074	0.0113598	3.41112e-07	1	1.44185e-05	TRINITY_DN29726_c2_g2_i12, TRINITY_DN29726_c2_g2_i7, TRINITY_DN30530_c0_g1_i1, TRINITY_DN30530_c0_g1_i10, TRINITY_DN30530_c0_g1_i3, TRINITY_DN30530_c0_g1_i6, TRINITY_DN30530_c0_g1_i7, TRINITY_DN30530_c0_g1_i9		BP cold acclimation	GO:0009631	2	120	0.0248447	0.129525
MF auxin binding	GO:0010011	0	65	0	0.0671259	1	0.0252229	1	1		BP sulfate reduction	GO:0019419	3	4	0.0583885	0.00413082	0.00029731	0.999997	0.0125035	TRINITY_DN26795_c1_g1_i2, TRINITY_DN26795_c1_g1_i3, TRINITY_DN26795_c1_g1_i4		BP photosystem II assembly	GO:0010207	0	49	0	0.0506026	1	0.0143497	1	0.606547		BP positive regulation of cell cycle arrest	GO:0071158	8	11	0.101074	0.0113598	3.41112e-07	1	1.44185e-05	TRINITY_DN29726_c2_g2_i12, TRINITY_DN29726_c2_g2_i7, TRINITY_DN30530_c0_g1_i1, TRINITY_DN30530_c0_g1_i10, TRINITY_DN30530_c0_g1_i3, TRINITY_DN30530_c0_g1_i6, TRINITY_DN30530_c0_g1_i7, TRINITY_DN30530_c0_g1_i9		CC kinetochore	GO:0000776	0	75	0	0.0809533
BP transcription by RNA polymerase III	GO:0006383	0	71	0	0.0733221	1	0.0256568	1	1		MF adenylyl-sulfate reductase (glutathione) activity	GO:0033741	3	4	0.0583885	0.00413082	0.00029731	0.999997	0.0125035	TRINITY_DN26795_c1_g1_i2, TRINITY_DN26795_c1_g1_i3, TRINITY_DN26795_c1_g1_i4		MF phosphotransferase activity, for other substituted phosphate groups	GO:0016780	0	49	0	0.0506026	1	0.0146086	1	0.61097		BP pollen development	GO:0009555	61	377	0.770689	0.38933	3.92823e-07	1	1.65204e-05	TRINITY_DN16898_c0_g1_i1, TRINITY_DN21623_c0_g1_i1, TRINITY_DN21736_c0_g1_i2, TRINITY_DN22172_c0_g1_i3, TRINITY_DN22172_c0_g1_i4, TRINITY_DN23769_c0_g1_i2, TRINITY_DN24034_c3_g5_i2, TRINITY_DN25498_c1_g1_i3, TRINITY_DN25632_c2_g1_i2, TRINITY_DN25632_c2_g2_i2, TRINITY_DN26072_c1_g1_i2, TRINITY_DN26444_c0_g3_i1, TRINITY_DN26597_c0_g1_i1, TRINITY_DN26597_c0_g1_i4, TRINITY_DN26707_c0_g1_i10, TRINITY_…		BP chromatin silencing	GO:0006342	0	80	0	0.0863502
MF protein serine/threonine/tyrosine kinase activity	GO:0004712	1	114	0.0194628	0.117728	0.996161	0.0257341	1	1		MF high-affinity glucose:proton symporter activity	GO:0005358	3	4	0.0583885	0.00413082	0.000301998	0.999997	0.0125737	TRINITY_DN25456_c1_g1_i4, TRINITY_DN25456_c1_g1_i7, TRINITY_DN25456_c1_g2_i7		BP heme biosynthetic process	GO:0006783	0	48	0	0.0495699	1	0.0146431	1	0.61097		BP formation by symbiont of syncytium involving giant cell for nutrient acquisition from host	GO:0052096	8	11	0.101074	0.0113598	3.9939e-07	1	1.67122e-05	TRINITY_DN31451_c0_g1_i10, TRINITY_DN31451_c0_g1_i13, TRINITY_DN31451_c0_g1_i14, TRINITY_DN31451_c0_g1_i15, TRINITY_DN31451_c0_g1_i2, TRINITY_DN31451_c0_g1_i4, TRINITY_DN31451_c0_g1_i5, TRINITY_DN31451_c0_g1_i9		BP transcription by RNA polymerase II	GO:0006366	2	128	0.0248447	0.13816
BP reciprocal meiotic recombination	GO:0007131	0	77	0	0.0795183	1	0.0260184	1	1		MF hexose:proton symporter activity	GO:0009679	3	4	0.0583885	0.00413082	0.000301998	0.999997	0.0125737	TRINITY_DN25456_c1_g1_i4, TRINITY_DN25456_c1_g1_i7, TRINITY_DN25456_c1_g2_i7		MF protein kinase regulator activity	GO:0019887	0	49	0	0.0506026	1	0.0146744	1	0.61097		BP root cap development	GO:0048829	11	22	0.138977	0.0227195	4.1682e-07	1	1.73543e-05	TRINITY_DN26012_c1_g1_i11, TRINITY_DN26012_c1_g1_i13, TRINITY_DN26012_c1_g1_i14, TRINITY_DN26012_c1_g1_i5, TRINITY_DN26012_c1_g1_i6, TRINITY_DN26012_c1_g1_i7, TRINITY_DN26012_c1_g1_i8, TRINITY_DN29971_c3_g5_i1, TRINITY_DN30011_c0_g1_i1, TRINITY_DN31850_c1_g3_i1, TRINITY_DN31850_c1_g9_i1		BP protein targeting to vacuole	GO:0006623	2	127	0.0248447	0.137081
BP drug transmembrane transport	GO:0006855	1	114	0.0194628	0.117728	0.996105	0.0260526	1	1		BP phototropism	GO:0009638	14	102	0.27248	0.105336	0.000320603	0.999909	0.0132819	TRINITY_DN23723_c0_g2_i3, TRINITY_DN24079_c0_g1_i18, TRINITY_DN24079_c0_g1_i2, TRINITY_DN24079_c0_g1_i4, TRINITY_DN24557_c0_g1_i3, TRINITY_DN24557_c0_g1_i4, TRINITY_DN24557_c0_g1_i6, TRINITY_DN25611_c1_g1_i2, TRINITY_DN26487_c0_g4_i2, TRINITY_DN32945_c0_g1_i13, TRINITY_DN32945_c0_g1_i14, TRINITY_DN32945_c0_g1_i15, TRINITY_DN32945_c0_g1_i4, TRINITY_DN32945_c0_g1_i5		BP regulation of response to salt stress	GO:1901000	0	47	0	0.0485372	1	0.0148809	1	0.616484		BP leaf development	GO:0048366	52	299	0.65698	0.308779	4.80362e-07	1	1.99004e-05	TRINITY_DN19774_c0_g1_i1, TRINITY_DN22088_c0_g1_i1, TRINITY_DN24034_c3_g4_i1, TRINITY_DN24034_c3_g4_i2, TRINITY_DN24175_c1_g1_i3, TRINITY_DN24175_c1_g2_i3, TRINITY_DN24175_c1_g4_i1, TRINITY_DN24175_c1_g4_i2, TRINITY_DN24730_c1_g1_i3, TRINITY_DN25587_c0_g2_i2, TRINITY_DN25587_c0_g4_i1, TRINITY_DN25700_c0_g3_i1, TRINITY_DN25700_c1_g1_i2, TRINITY_DN25700_c1_g1_i3, TRINITY_DN26254_c1_g2_i9, TRINITY_D…		BP cellular response to carbon dioxide	GO:0071244	1	94	0.0124224	0.101461
MF TBP-class protein binding	GO:0017025	0	67	0	0.0691913	1	0.0261066	1	1		MF inositol 3-alpha-galactosyltransferase activity	GO:0047216	4	8	0.0778513	0.00826165	0.000346661	0.999986	0.0142903	TRINITY_DN29937_c1_g2_i10, TRINITY_DN29937_c1_g2_i12, TRINITY_DN29937_c1_g2_i13, TRINITY_DN29937_c1_g2_i5		BP protein import into peroxisome matrix, docking	GO:0016560	0	52	0	0.0537007	1	0.0152811	1	0.6254		BP female meiotic nuclear division	GO:0007143	11	23	0.138977	0.0237522	5.71303e-07	1	2.35507e-05	TRINITY_DN16898_c0_g1_i1, TRINITY_DN28705_c2_g3_i3, TRINITY_DN28705_c2_g3_i6, TRINITY_DN28705_c2_g3_i7, TRINITY_DN29750_c1_g1_i12, TRINITY_DN29750_c1_g1_i14, TRINITY_DN29750_c1_g1_i6, TRINITY_DN29750_c1_g2_i1, TRINITY_DN29750_c1_g2_i2, TRINITY_DN29750_c1_g2_i3, TRINITY_DN29750_c1_g2_i5		BP positive regulation of flower development	GO:0009911	2	133	0.0248447	0.143557
BP nucleosome assembly	GO:0006334	0	70	0	0.0722894	1	0.026256	1	1		MF galactolipase activity	GO:0047714	4	8	0.0778513	0.00826165	0.000355406	0.999985	0.0145787	TRINITY_DN23968_c1_g1_i4, TRINITY_DN23968_c1_g1_i5, TRINITY_DN23968_c1_g1_i6, TRINITY_DN23968_c1_g1_i9		MF proteasome binding	GO:0070628	0	47	0	0.0485372	1	0.0152868	1	0.6254		MF very long-chain fatty acid-CoA ligase activity	GO:0031957	9	15	0.113708	0.0154906	5.80043e-07	1	2.37932e-05	TRINITY_DN31203_c1_g2_i11, TRINITY_DN31203_c1_g2_i13, TRINITY_DN31203_c1_g2_i14, TRINITY_DN31203_c1_g2_i17, TRINITY_DN31203_c1_g2_i18, TRINITY_DN31203_c1_g2_i2, TRINITY_DN31203_c1_g2_i21, TRINITY_DN31203_c1_g2_i22, TRINITY_DN31203_c1_g2_i9		BP potassium ion transport	GO:0006813	3	153	0.0372671	0.165145
BP phosphatidylinositol dephosphorylation	GO:0046856	0	76	0	0.0784856	1	0.026379	1	1		MF UDP-glucosyltransferase activity	GO:0035251	12	69	0.233554	0.0712567	0.000372223	0.999907	0.0151936	TRINITY_DN21899_c0_g1_i6, TRINITY_DN24311_c4_g1_i2, TRINITY_DN27505_c1_g1_i1, TRINITY_DN27505_c1_g1_i8, TRINITY_DN29898_c2_g1_i3, TRINITY_DN31776_c0_g1_i6, TRINITY_DN32859_c2_g1_i17, TRINITY_DN32859_c2_g1_i19, TRINITY_DN32859_c2_g1_i24, TRINITY_DN32859_c2_g1_i6, TRINITY_DN32859_c2_g1_i8, TRINITY_DN32859_c2_g1_i9		BP tRNA methylation	GO:0030488	2	90	0.0252685	0.0929435	0.99672	0.0153214	1	0.6254		CC kinetochore microtubule	GO:0005828	9	15	0.113708	0.0154906	6.20856e-07	1	2.53425e-05	TRINITY_DN24289_c0_g1_i2, TRINITY_DN24289_c0_g1_i4, TRINITY_DN24289_c0_g1_i5, TRINITY_DN24289_c0_g1_i6, TRINITY_DN27343_c0_g5_i4, TRINITY_DN27343_c0_g5_i6, TRINITY_DN27478_c4_g2_i2, TRINITY_DN29494_c1_g4_i2, TRINITY_DN32364_c0_g1_i12		BP pollen germination	GO:0009846	1	104	0.0124224	0.112255
MF MAP kinase kinase kinase activity	GO:0004709	1	112	0.0194628	0.115663	0.996037	0.0264413	1	1		BP programmed cell death in response to reactive oxygen species	GO:0097468	10	53	0.194628	0.0547334	0.000381532	0.99992	0.0154542	TRINITY_DN25267_c7_g4_i3, TRINITY_DN26447_c0_g1_i1, TRINITY_DN26447_c0_g1_i9, TRINITY_DN31042_c0_g5_i4, TRINITY_DN31662_c0_g1_i5, TRINITY_DN32899_c2_g1_i17, TRINITY_DN33003_c2_g1_i1, TRINITY_DN33003_c2_g1_i4, TRINITY_DN33003_c2_g1_i6, TRINITY_DN33003_c2_g1_i9		MF protein domain specific binding	GO:0019904	6	162	0.0758054	0.167298	0.994126	0.0154425	1	0.627266		BP amino acid transport	GO:0006865	21	75	0.265319	0.0774529	6.36947e-07	1	2.57572e-05	TRINITY_DN17164_c0_g1_i1, TRINITY_DN20053_c0_g1_i2, TRINITY_DN21638_c1_g1_i1, TRINITY_DN21791_c0_g1_i3, TRINITY_DN23163_c0_g1_i4, TRINITY_DN23163_c0_g1_i7, TRINITY_DN24185_c9_g1_i6, TRINITY_DN26012_c1_g1_i1, TRINITY_DN26012_c1_g1_i13, TRINITY_DN26012_c1_g1_i14, TRINITY_DN26012_c1_g1_i5, TRINITY_DN26012_c1_g1_i6, TRINITY_DN26012_c1_g1_i7, TRINITY_DN26012_c1_g1_i8, TRINITY_DN26659_c1_g4_i3, TRINITY…		CC cyclin-dependent protein kinase holoenzyme complex	GO:0000307	1	94	0.0124224	0.101461
MF DNA-(apurinic or apyrimidinic site) endonuclease activity	GO:0003906	0	71	0	0.0733221	1	0.0266197	1	1		CC integral component of lysosomal membrane	GO:1905103	5	15	0.0973141	0.0154906	0.000385687	0.99997	0.0154542	TRINITY_DN30841_c0_g1_i11, TRINITY_DN32378_c0_g1_i21, TRINITY_DN32378_c0_g1_i4, TRINITY_DN32378_c0_g1_i5, TRINITY_DN32378_c0_g1_i7		BP protein stabilization	GO:0050821	2	89	0.0252685	0.0919108	0.996632	0.0156831	1	0.633706		BP procambium histogenesis	GO:0010067	8	12	0.101074	0.0123925	6.37203e-07	1	2.57572e-05	TRINITY_DN20456_c0_g1_i1, TRINITY_DN20456_c1_g1_i1, TRINITY_DN25846_c1_g7_i1, TRINITY_DN26014_c0_g1_i1, TRINITY_DN26014_c0_g1_i2, TRINITY_DN30465_c4_g1_i3, TRINITY_DN30465_c4_g1_i8, TRINITY_DN31991_c0_g1_i1		BP thiamine biosynthetic process	GO:0009228	0	59	0	0.0636833
CC plant-type vacuole membrane	GO:0009705	8	317	0.155703	0.327368	0.987389	0.0275338	1	1		BP response to boron-containing substance	GO:0010036	3	4	0.0583885	0.00413082	0.000386029	0.999995	0.0154542	TRINITY_DN27653_c1_g1_i1, TRINITY_DN27653_c1_g1_i2, TRINITY_DN27653_c1_g1_i6		CC histone deacetylase complex	GO:0000118	0	49	0	0.0506026	1	0.0157909	1	0.633706		BP urea transport	GO:0015840	7	9	0.0884397	0.00929435	6.72408e-07	1	2.7049e-05	TRINITY_DN23254_c1_g1_i1, TRINITY_DN23254_c1_g1_i3, TRINITY_DN23254_c1_g2_i1, TRINITY_DN23254_c1_g2_i2, TRINITY_DN23254_c1_g2_i3, TRINITY_DN23321_c0_g1_i1, TRINITY_DN23321_c0_g1_i2		BP hyperosmotic salinity response	GO:0042538	1	91	0.0124224	0.0982233
CC COPI vesicle coat	GO:0030126	0	65	0	0.0671259	1	0.0282697	1	1		MF active borate transmembrane transporter activity	GO:0046715	3	4	0.0583885	0.00413082	0.000386029	0.999995	0.0154542	TRINITY_DN27653_c1_g1_i1, TRINITY_DN27653_c1_g1_i2, TRINITY_DN27653_c1_g1_i6		BP regulation of salicylic acid metabolic process	GO:0010337	0	46	0	0.0475045	1	0.015972	1	0.633706		MF serine-type carboxypeptidase activity	GO:0004185	27	115	0.341124	0.118761	6.86321e-07	1	2.74759e-05	TRINITY_DN25219_c0_g1_i23, TRINITY_DN25815_c0_g1_i1, TRINITY_DN25815_c0_g1_i3, TRINITY_DN25815_c0_g1_i4, TRINITY_DN25904_c0_g1_i1, TRINITY_DN25904_c0_g1_i2, TRINITY_DN25904_c0_g1_i3, TRINITY_DN25904_c0_g1_i4, TRINITY_DN25904_c0_g1_i6, TRINITY_DN25904_c0_g1_i7, TRINITY_DN27427_c0_g1_i2, TRINITY_DN27427_c0_g1_i3, TRINITY_DN27427_c0_g1_i6, TRINITY_DN27427_c0_g1_i8, TRINITY_DN27427_c0_g1_i9, TRINITY_…		BP cell adhesion	GO:0007155	0	76	0	0.0820327
MF nuclear import signal receptor activity	GO:0061608	0	71	0	0.0733221	1	0.0283507	1	1		BP geranylgeranyl diphosphate metabolic process	GO:0033385	4	8	0.0778513	0.00826165	0.000392792	0.999983	0.0156497	TRINITY_DN27307_c0_g1_i1, TRINITY_DN33053_c2_g2_i12, TRINITY_DN33053_c2_g2_i6, TRINITY_DN33053_c2_g2_i9		BP positive regulation of transcription elongation from RNA polymerase II promoter	GO:0032968	0	47	0	0.0485372	1	0.0159926	1	0.633706		BP plant organ formation	GO:1905393	18	59	0.227416	0.0609296	6.93381e-07	1	2.76258e-05	TRINITY_DN21386_c0_g1_i1, TRINITY_DN24642_c0_g1_i2, TRINITY_DN26145_c1_g1_i1, TRINITY_DN27814_c3_g2_i10, TRINITY_DN28567_c0_g1_i2, TRINITY_DN31839_c1_g2_i1, TRINITY_DN31839_c1_g2_i2, TRINITY_DN31839_c1_g2_i3, TRINITY_DN31839_c1_g2_i5, TRINITY_DN32311_c0_g1_i1, TRINITY_DN32311_c0_g1_i2, TRINITY_DN32311_c0_g3_i1, TRINITY_DN32311_c0_g3_i2, TRINITY_DN32311_c0_g3_i4, TRINITY_DN32311_c0_g3_i6, TRINITY_…		BP DNA replication	GO:0006260	8	269	0.0993789	0.290353
BP regulation of shoot apical meristem development	GO:1902183	0	68	0	0.070224	1	0.0287913	1	1		CC lysosome	GO:0005764	17	138	0.330868	0.142513	0.000410747	0.999863	0.0162871	TRINITY_DN23999_c0_g1_i2, TRINITY_DN23999_c0_g1_i8, TRINITY_DN26235_c0_g1_i5, TRINITY_DN29184_c5_g1_i1, TRINITY_DN29184_c5_g1_i11, TRINITY_DN29184_c5_g1_i15, TRINITY_DN29184_c5_g1_i19, TRINITY_DN29184_c5_g1_i3, TRINITY_DN29184_c5_g1_i7, TRINITY_DN29184_c5_g1_i8, TRINITY_DN29184_c5_g1_i9, TRINITY_DN30841_c0_g1_i11, TRINITY_DN31457_c1_g2_i12, TRINITY_DN32378_c0_g1_i21, TRINITY_DN32378_c0_g1_i4, TRI…		MF 5'-nucleotidase activity	GO:0008253	0	47	0	0.0485372	1	0.0161156	1	0.633706		BP transmembrane transport	GO:0055085	179	1479	2.26153	1.52737	7.0018e-07	1	2.77638e-05	TRINITY_DN18638_c0_g1_i1, TRINITY_DN18701_c0_g1_i1, TRINITY_DN18723_c0_g1_i2, TRINITY_DN20743_c0_g1_i1, TRINITY_DN20921_c0_g1_i1, TRINITY_DN22105_c0_g1_i3, TRINITY_DN22267_c0_g1_i3, TRINITY_DN22936_c2_g1_i2, TRINITY_DN23254_c1_g1_i1, TRINITY_DN23254_c1_g1_i3, TRINITY_DN23254_c1_g2_i1, TRINITY_DN23254_c1_g2_i3, TRINITY_DN23321_c0_g1_i1, TRINITY_DN23321_c0_g1_i2, TRINITY_DN24364_c0_g1_i1, TRINITY_D…		BP abaxial cell fate specification	GO:0010158	0	70	0	0.0755564
BP regulation of mRNA stability	GO:0043488	0	76	0	0.0784856	1	0.0288781	1	1		BP glycerolipid biosynthetic process	GO:0045017	5	15	0.0973141	0.0154906	0.000413204	0.999968	0.0163069	TRINITY_DN27728_c1_g1_i10, TRINITY_DN27728_c1_g1_i12, TRINITY_DN27728_c1_g1_i2, TRINITY_DN27728_c1_g1_i4, TRINITY_DN27728_c1_g1_i6		BP tRNA aminoacylation for protein translation	GO:0006418	4	123	0.050537	0.127023	0.994879	0.0161639	1	0.633706		BP negative regulation of organ growth	GO:0046621	10	19	0.126342	0.0196214	7.43151e-07	1	2.9328e-05	TRINITY_DN21454_c0_g1_i2, TRINITY_DN21800_c0_g1_i1, TRINITY_DN22495_c0_g1_i2, TRINITY_DN22495_c0_g1_i3, TRINITY_DN26982_c3_g1_i9, TRINITY_DN26982_c3_g3_i3, TRINITY_DN27686_c1_g2_i2, TRINITY_DN32804_c0_g1_i1, TRINITY_DN32804_c0_g1_i2, TRINITY_DN34231_c0_g1_i1		BP plant-type cell wall biogenesis	GO:0009832	0	74	0	0.0798739
BP chromosome segregation	GO:0007059	0	71	0	0.0733221	1	0.029009	1	1		MF cis-trans isomerase activity	GO:0016859	4	8	0.0778513	0.00826165	0.000423141	0.999982	0.0166203	TRINITY_DN22607_c0_g1_i2, TRINITY_DN22607_c0_g1_i3, TRINITY_DN22607_c0_g1_i4, TRINITY_DN31585_c3_g1_i4		BP ER-associated misfolded protein catabolic process	GO:0071712	0	46	0	0.0475045	1	0.0162027	1	0.633706		BP cell fate specification	GO:0001708	11	23	0.138977	0.0237522	7.80379e-07	1	3.0652e-05	TRINITY_DN22502_c0_g1_i1, TRINITY_DN22502_c0_g1_i2, TRINITY_DN27341_c2_g4_i1, TRINITY_DN27341_c2_g4_i5, TRINITY_DN31454_c0_g1_i2, TRINITY_DN31454_c0_g1_i5, TRINITY_DN31454_c0_g2_i1, TRINITY_DN31454_c0_g2_i2, TRINITY_DN31454_c0_g2_i3, TRINITY_DN31454_c0_g2_i4, TRINITY_DN31454_c0_g2_i7		BP megagametogenesis	GO:0009561	0	67	0	0.0723183
BP defense response to virus	GO:0051607	4	199	0.0778513	0.205508	0.989886	0.0291946	1	1		CC proton-transporting ATP synthase complex, catalytic core F(1)	GO:0045261	8	38	0.155703	0.0392428	0.000441205	0.999926	0.0172484	TRINITY_DN15140_c0_g1_i2, TRINITY_DN27423_c4_g3_i1, TRINITY_DN27423_c4_g3_i2, TRINITY_DN29340_c0_g2_i1, TRINITY_DN31633_c0_g3_i1, TRINITY_DN31633_c0_g3_i2, TRINITY_DN31824_c0_g4_i1, TRINITY_DN31824_c0_g4_i2		CC cytosolic large ribosomal subunit	GO:0022625	8	202	0.101074	0.208607	0.99303	0.0162098	1	0.633706		BP phosphatidylinositol dephosphorylation	GO:0046856	21	76	0.265319	0.0784856	9.27326e-07	1	3.62528e-05	TRINITY_DN19990_c0_g1_i2, TRINITY_DN28376_c0_g1_i1, TRINITY_DN28376_c0_g1_i3, TRINITY_DN28376_c0_g1_i4, TRINITY_DN28376_c0_g1_i5, TRINITY_DN28376_c0_g1_i7, TRINITY_DN28821_c0_g2_i3, TRINITY_DN28821_c0_g2_i7, TRINITY_DN30976_c10_g1_i1, TRINITY_DN30976_c10_g1_i6, TRINITY_DN30976_c10_g2_i3, TRINITY_DN30976_c10_g2_i5, TRINITY_DN31575_c1_g1_i1, TRINITY_DN31575_c1_g1_i2, TRINITY_DN31575_c1_g1_i4, TRINI…		MF endoribonuclease activity	GO:0004521	1	96	0.0124224	0.10362
CC eukaryotic 48S preinitiation complex	GO:0033290	0	69	0	0.0712567	1	0.0294243	1	1		MF glycogen (starch) synthase activity	GO:0004373	8	39	0.155703	0.0402755	0.000459941	0.999922	0.0178968	TRINITY_DN31020_c0_g1_i3, TRINITY_DN31539_c0_g1_i1, TRINITY_DN31914_c2_g4_i13, TRINITY_DN31914_c2_g4_i2, TRINITY_DN31914_c2_g4_i6, TRINITY_DN31914_c2_g4_i7, TRINITY_DN31914_c2_g4_i8, TRINITY_DN31914_c2_g4_i9		BP vacuolar acidification	GO:0007035	0	46	0	0.0475045	1	0.0165581	1	0.644295		BP negative regulation of histone acetylation	GO:0035067	8	12	0.101074	0.0123925	9.67143e-07	1	3.76327e-05	TRINITY_DN29726_c2_g2_i12, TRINITY_DN29726_c2_g2_i7, TRINITY_DN30530_c0_g1_i1, TRINITY_DN30530_c0_g1_i10, TRINITY_DN30530_c0_g1_i3, TRINITY_DN30530_c0_g1_i6, TRINITY_DN30530_c0_g1_i7, TRINITY_DN30530_c0_g1_i9		CC cortical microtubule	GO:0055028	0	71	0	0.0766358
CC centrosome	GO:0005813	2	150	0.0389257	0.154906	0.992811	0.029806	1	1		BP inositol biosynthetic process	GO:0006021	6	22	0.116777	0.0227195	0.000474578	0.999946	0.0183805	TRINITY_DN27162_c1_g1_i10, TRINITY_DN27162_c1_g1_i14, TRINITY_DN27162_c1_g1_i3, TRINITY_DN27162_c1_g1_i4, TRINITY_DN27162_c1_g1_i5, TRINITY_DN27162_c1_g1_i9		MF inorganic phosphate transmembrane transporter activity	GO:0005315	1	68	0.0126342	0.070224	0.997671	0.0170999	1	0.662282		MF polygalacturonase activity	GO:0004650	18	58	0.227416	0.0598969	9.74704e-07	1	3.77505e-05	TRINITY_DN21933_c0_g2_i2, TRINITY_DN22967_c0_g1_i10, TRINITY_DN22967_c0_g1_i5, TRINITY_DN24747_c0_g1_i13, TRINITY_DN24747_c0_g1_i4, TRINITY_DN24747_c0_g1_i9, TRINITY_DN24856_c0_g1_i3, TRINITY_DN24856_c0_g1_i4, TRINITY_DN24856_c0_g1_i6, TRINITY_DN24856_c0_g1_i7, TRINITY_DN27644_c0_g1_i2, TRINITY_DN27644_c0_g1_i4, TRINITY_DN27644_c0_g1_i7, TRINITY_DN28272_c1_g2_i1, TRINITY_DN31528_c3_g1_i12, TRINIT…		CC U4/U6 x U5 tri-snRNP complex	GO:0046540	1	81	0.0124224	0.0874296
BP ribosomal large subunit biogenesis	GO:0042273	0	70	0	0.0722894	1	0.029952	1	1		MF sedoheptulose-bisphosphatase activity	GO:0050278	3	4	0.0583885	0.00413082	0.000483592	0.999994	0.0186429	TRINITY_DN25877_c0_g1_i1, TRINITY_DN25877_c0_g1_i3, TRINITY_DN25877_c0_g1_i4		BP RNA processing	GO:0006396	8	187	0.101074	0.193116	0.992581	0.0171903	1	0.662702		CC microtubule plus-end	GO:0035371	10	20	0.126342	0.0206541	9.91655e-07	1	3.82292e-05	TRINITY_DN22116_c0_g1_i1, TRINITY_DN25570_c0_g2_i1, TRINITY_DN27343_c0_g5_i2, TRINITY_DN27478_c4_g2_i1, TRINITY_DN27478_c4_g4_i2, TRINITY_DN33005_c3_g1_i9, TRINITY_DN33005_c3_g2_i3, TRINITY_DN33005_c3_g3_i2, TRINITY_DN33005_c3_g3_i3, TRINITY_DN33005_c3_g3_i4		BP chromosome segregation	GO:0007059	0	70	0	0.0755564
BP megagametogenesis	GO:0009561	0	67	0	0.0691913	1	0.0300009	1	1		MF oligopeptide transmembrane transporter activity	GO:0035673	15	113	0.291942	0.116696	0.000500687	0.999844	0.019213	TRINITY_DN25326_c1_g1_i1, TRINITY_DN26197_c0_g2_i1, TRINITY_DN26517_c3_g1_i6, TRINITY_DN27971_c0_g1_i1, TRINITY_DN27971_c0_g1_i3, TRINITY_DN29094_c0_g2_i15, TRINITY_DN29094_c0_g2_i8, TRINITY_DN29587_c0_g1_i1, TRINITY_DN29587_c0_g1_i9, TRINITY_DN30777_c1_g1_i1, TRINITY_DN30777_c1_g1_i24, TRINITY_DN31342_c2_g1_i2, TRINITY_DN32741_c1_g1_i17, TRINITY_DN32741_c1_g1_i22, TRINITY_DN32741_c1_g1_i26		MF glycopeptide alpha-N-acetylgalactosaminidase activity	GO:0033926	0	46	0	0.0475045	1	0.017506	1	0.669538		CC bub1-bub3 complex	GO:1990298	7	9	0.0884397	0.00929435	1.05395e-06	1	4.04434e-05	TRINITY_DN23508_c0_g1_i1, TRINITY_DN23508_c0_g1_i3, TRINITY_DN23508_c0_g1_i4, TRINITY_DN25208_c0_g1_i13, TRINITY_DN25208_c0_g1_i5, TRINITY_DN25208_c0_g1_i6, TRINITY_DN25208_c0_g1_i7		MF chaperone binding	GO:0051087	2	116	0.0248447	0.125208
BP DNA recombination	GO:0006310	22	620	0.428182	0.640278	0.981358	0.0301327	1	1		MF phosphoribulokinase activity	GO:0008974	3	4	0.0583885	0.00413082	0.000514105	0.999993	0.0196374	TRINITY_DN27134_c3_g1_i1, TRINITY_DN29739_c2_g1_i1, TRINITY_DN29739_c2_g1_i2		CC phagophore assembly site	GO:0000407	0	45	0	0.0464718	1	0.0176304	1	0.669538		MF N-acetylneuraminate 7-O(or 9-O)-acetyltransferase activity	GO:0047186	7	9	0.0884397	0.00929435	1.09061e-06	1	4.16582e-05	TRINITY_DN32069_c0_g2_i16, TRINITY_DN32069_c0_g2_i17, TRINITY_DN32069_c0_g2_i20, TRINITY_DN32069_c0_g2_i3, TRINITY_DN32069_c0_g2_i6, TRINITY_DN32069_c0_g2_i8, TRINITY_DN32069_c0_g2_i9		BP retrograde transport, endosome to Golgi	GO:0042147	2	124	0.0248447	0.133843
CC cortical microtubule	GO:0055028	0	70	0	0.0722894	1	0.0307328	1	1		BP cellular response to blue light	GO:0071483	5	15	0.0973141	0.0154906	0.000545251	0.999954	0.020684	TRINITY_DN25654_c0_g4_i10, TRINITY_DN29970_c0_g2_i2, TRINITY_DN29970_c0_g2_i3, TRINITY_DN29970_c0_g2_i9, TRINITY_DN30598_c1_g2_i2		BP translational elongation	GO:0006414	0	47	0	0.0485372	1	0.0176326	1	0.669538		BP cutin biosynthetic process	GO:0010143	14	38	0.176879	0.0392428	1.23362e-06	1	4.69056e-05	TRINITY_DN21671_c0_g1_i1, TRINITY_DN27813_c0_g1_i2, TRINITY_DN28898_c2_g1_i1, TRINITY_DN28898_c2_g1_i2, TRINITY_DN28898_c2_g1_i5, TRINITY_DN31203_c1_g2_i11, TRINITY_DN31203_c1_g2_i13, TRINITY_DN31203_c1_g2_i14, TRINITY_DN31203_c1_g2_i17, TRINITY_DN31203_c1_g2_i18, TRINITY_DN31203_c1_g2_i2, TRINITY_DN31203_c1_g2_i21, TRINITY_DN31203_c1_g2_i22, TRINITY_DN31203_c1_g2_i9		BP ubiquitin-dependent ERAD pathway	GO:0030433	2	132	0.0248447	0.142478
CC P-body	GO:0000932	5	226	0.0973141	0.233392	0.988107	0.0308423	1	1		MF 3-chloroallyl aldehyde dehydrogenase activity	GO:0004028	7	30	0.13624	0.0309812	0.000546473	0.99992	0.020684	TRINITY_DN24276_c0_g1_i1, TRINITY_DN24276_c0_g2_i2, TRINITY_DN26087_c1_g3_i5, TRINITY_DN27060_c0_g2_i10, TRINITY_DN27060_c0_g2_i13, TRINITY_DN27060_c0_g2_i2, TRINITY_DN27060_c0_g2_i7		CC transcriptionally active chromatin	GO:0035327	0	45	0	0.0464718	1	0.0177325	1	0.669538		MF N,N-dimethylaniline monooxygenase activity	GO:0004499	10	20	0.126342	0.0206541	1.2397e-06	1	4.69227e-05	TRINITY_DN21841_c0_g1_i1, TRINITY_DN23318_c0_g1_i1, TRINITY_DN23318_c0_g1_i2, TRINITY_DN23318_c0_g1_i3, TRINITY_DN23318_c0_g1_i5, TRINITY_DN30315_c0_g1_i1, TRINITY_DN30315_c0_g2_i1, TRINITY_DN30315_c0_g2_i2, TRINITY_DN31869_c1_g2_i1, TRINITY_DN31869_c1_g3_i1		MF potassium ion transmembrane transporter activity	GO:0015079	1	98	0.0124224	0.105779
BP cellular response to phosphate starvation	GO:0016036	2	149	0.0389257	0.153873	0.992495	0.0309307	1	1		BP nitrogen compound metabolic process	GO:0006807	13	95	0.253017	0.0981071	0.000549398	0.999845	0.0207006	TRINITY_DN23972_c0_g1_i1, TRINITY_DN23972_c0_g1_i9, TRINITY_DN28903_c4_g1_i1, TRINITY_DN28903_c4_g1_i2, TRINITY_DN28903_c4_g1_i5, TRINITY_DN28903_c4_g1_i7, TRINITY_DN29433_c1_g1_i1, TRINITY_DN29433_c1_g1_i12, TRINITY_DN29433_c1_g1_i15, TRINITY_DN29433_c1_g1_i17, TRINITY_DN32761_c0_g1_i10, TRINITY_DN32761_c0_g1_i14, TRINITY_DN32761_c0_g1_i2		BP response to freezing	GO:0050826	0	45	0	0.0464718	1	0.0177976	1	0.669538		BP male meiotic nuclear division	GO:0007140	12	29	0.151611	0.0299485	1.37736e-06	1	5.18972e-05	TRINITY_DN16898_c0_g1_i1, TRINITY_DN28705_c2_g3_i3, TRINITY_DN28705_c2_g3_i6, TRINITY_DN28705_c2_g3_i7, TRINITY_DN29494_c1_g4_i2, TRINITY_DN29750_c1_g1_i12, TRINITY_DN29750_c1_g1_i14, TRINITY_DN29750_c1_g1_i6, TRINITY_DN29750_c1_g2_i1, TRINITY_DN29750_c1_g2_i2, TRINITY_DN29750_c1_g2_i3, TRINITY_DN29750_c1_g2_i5		BP proteasomal protein catabolic process	GO:0010498	0	63	0	0.0680008
BP pollen tube guidance	GO:0010183	0	73	0	0.0753875	1	0.0310424	1	1		BP intracellular cholesterol transport	GO:0032367	5	16	0.0973141	0.0165233	0.000567709	0.999951	0.0212942	TRINITY_DN30841_c0_g1_i11, TRINITY_DN32378_c0_g1_i21, TRINITY_DN32378_c0_g1_i4, TRINITY_DN32378_c0_g1_i5, TRINITY_DN32378_c0_g1_i7		BP regulation of chlorophyll biosynthetic process	GO:0010380	1	68	0.0126342	0.070224	0.997527	0.0179974	1	0.669538		BP lateral root formation	GO:0010311	27	118	0.341124	0.121859	1.42514e-06	1	5.34556e-05	TRINITY_DN24882_c0_g3_i1, TRINITY_DN24882_c0_g3_i2, TRINITY_DN25894_c1_g1_i3, TRINITY_DN25894_c1_g1_i4, TRINITY_DN25894_c1_g1_i5, TRINITY_DN25894_c1_g3_i1, TRINITY_DN25894_c1_g3_i2, TRINITY_DN29549_c0_g1_i5, TRINITY_DN29549_c0_g1_i7, TRINITY_DN29549_c0_g1_i8, TRINITY_DN29549_c0_g2_i4, TRINITY_DN30011_c0_g1_i1, TRINITY_DN30442_c1_g1_i1, TRINITY_DN30442_c1_g2_i1, TRINITY_DN31203_c1_g2_i11, TRINITY_…		BP meiotic cell cycle	GO:0051321	4	176	0.0496894	0.18997
BP microtubule cytoskeleton organization	GO:0000226	3	159	0.0583885	0.1642	0.99056	0.0311459	1	1		MF cholesterol binding	GO:0015485	5	16	0.0973141	0.0165233	0.000600665	0.999948	0.0224293	TRINITY_DN30841_c0_g1_i11, TRINITY_DN32378_c0_g1_i21, TRINITY_DN32378_c0_g1_i4, TRINITY_DN32378_c0_g1_i5, TRINITY_DN32378_c0_g1_i7		BP cation transport	GO:0006812	4	123	0.050537	0.127023	0.994215	0.0180119	1	0.669538		CC basal plasma membrane	GO:0009925	9	16	0.113708	0.0165233	1.58166e-06	1	5.90606e-05	TRINITY_DN29037_c0_g4_i1, TRINITY_DN29294_c0_g1_i1, TRINITY_DN29294_c0_g1_i6, TRINITY_DN29294_c0_g2_i3, TRINITY_DN29294_c0_g2_i5, TRINITY_DN31583_c1_g1_i1, TRINITY_DN31583_c1_g1_i6, TRINITY_DN31583_c1_g1_i8, TRINITY_DN31583_c1_g4_i1		MF nuclear import signal receptor activity	GO:0061608	0	69	0	0.074477
BP heat acclimation	GO:0010286	1	107	0.0194628	0.1105	0.99513	0.031469	1	1		BP abscisic acid biosynthetic process	GO:0009688	7	31	0.13624	0.0320139	0.000630574	0.999905	0.023441	TRINITY_DN29717_c0_g1_i1, TRINITY_DN29717_c0_g1_i10, TRINITY_DN29717_c0_g1_i3, TRINITY_DN29717_c0_g1_i6, TRINITY_DN29717_c0_g1_i8, TRINITY_DN30694_c1_g2_i2, TRINITY_DN30694_c1_g2_i4		BP protein targeting to peroxisome	GO:0006625	1	73	0.0126342	0.0753875	0.997514	0.0180302	1	0.669538		BP secondary shoot formation	GO:0010223	16	50	0.202148	0.0516353	1.6162e-06	1	6.00806e-05	TRINITY_DN19384_c0_g1_i1, TRINITY_DN19936_c0_g1_i1, TRINITY_DN24642_c0_g1_i2, TRINITY_DN26014_c0_g1_i1, TRINITY_DN26014_c0_g1_i2, TRINITY_DN26145_c1_g1_i1, TRINITY_DN27445_c0_g1_i1, TRINITY_DN27445_c0_g1_i2, TRINITY_DN27445_c0_g1_i4, TRINITY_DN27445_c0_g2_i1, TRINITY_DN27445_c0_g2_i3, TRINITY_DN27726_c1_g1_i3, TRINITY_DN30465_c4_g1_i3, TRINITY_DN30465_c4_g1_i8, TRINITY_DN32497_c0_g1_i5, TRINITY_D…		BP regulation of cyclin-dependent protein serine/threonine kinase activity	GO:0000079	2	113	0.0248447	0.12197
BP vesicle fusion	GO:0006906	1	99	0.0194628	0.102238	0.995056	0.0319263	1	1		MF hydrolase activity, acting on carbon-nitrogen (but not peptide) bonds, in linear amides	GO:0016811	5	16	0.0973141	0.0165233	0.000666059	0.999941	0.0246501	TRINITY_DN28078_c0_g1_i10, TRINITY_DN28078_c0_g1_i4, TRINITY_DN28078_c0_g1_i6, TRINITY_DN30900_c1_g1_i1, TRINITY_DN30900_c1_g1_i3		BP starch catabolic process	GO:0005983	1	68	0.0126342	0.070224	0.997512	0.0180913	1	0.669538		BP post-embryonic root development	GO:0048528	11	25	0.138977	0.0258176	1.68785e-06	1	6.24654e-05	TRINITY_DN22888_c0_g1_i1, TRINITY_DN22888_c0_g1_i2, TRINITY_DN27298_c4_g2_i3, TRINITY_DN27298_c4_g2_i6, TRINITY_DN27298_c4_g2_i7, TRINITY_DN27298_c4_g3_i1, TRINITY_DN27298_c4_g4_i1, TRINITY_DN27298_c4_g4_i2, TRINITY_DN32366_c0_g1_i15, TRINITY_DN32366_c0_g1_i4, TRINITY_DN32366_c0_g5_i1		MF protein-cysteine S-palmitoyltransferase activity	GO:0019706	0	73	0	0.0787946
MF protein-cysteine S-palmitoyltransferase activity	GO:0019706	0	72	0	0.0743548	1	0.0322438	1	1		BP nitrate assimilation	GO:0042128	14	105	0.27248	0.108434	0.000676187	0.999793	0.0248841	TRINITY_DN24072_c3_g1_i1, TRINITY_DN24072_c3_g1_i4, TRINITY_DN24072_c3_g2_i2, TRINITY_DN26759_c1_g2_i2, TRINITY_DN26897_c0_g1_i2, TRINITY_DN26897_c0_g1_i3, TRINITY_DN27504_c2_g1_i21, TRINITY_DN27711_c0_g3_i1, TRINITY_DN27711_c0_g3_i2, TRINITY_DN27971_c0_g1_i1, TRINITY_DN27971_c0_g1_i3, TRINITY_DN28825_c1_g4_i1, TRINITY_DN29094_c0_g2_i15, TRINITY_DN29094_c0_g2_i8		BP NAD biosynthetic process	GO:0009435	0	46	0	0.0475045	1	0.0182492	1	0.672396		BP positive regulation of transcription, DNA-templated	GO:0045893	89	643	1.12445	0.66403	1.87699e-06	0.999999	6.9158e-05	TRINITY_DN17210_c0_g1_i1, TRINITY_DN17221_c0_g1_i2, TRINITY_DN19591_c0_g1_i1, TRINITY_DN20645_c0_g1_i2, TRINITY_DN20711_c0_g1_i1, TRINITY_DN20711_c0_g1_i2, TRINITY_DN20745_c0_g1_i1, TRINITY_DN21482_c0_g1_i2, TRINITY_DN21482_c0_g1_i3, TRINITY_DN21583_c0_g1_i3, TRINITY_DN23879_c1_g1_i5, TRINITY_DN23945_c0_g1_i6, TRINITY_DN24112_c2_g1_i1, TRINITY_DN24112_c2_g2_i1, TRINITY_DN24175_c1_g1_i3, TRINITY_D…		BP RNA processing	GO:0006396	4	184	0.0496894	0.198605
MF histone binding	GO:0042393	4	203	0.0778513	0.209639	0.988632	0.0323433	1	1		BP response to metal ion	GO:0010038	6	22	0.116777	0.0227195	0.000678358	0.999918	0.0248841	TRINITY_DN27322_c1_g1_i10, TRINITY_DN27322_c1_g1_i16, TRINITY_DN27322_c1_g1_i5, TRINITY_DN27322_c1_g1_i9, TRINITY_DN33038_c1_g3_i15, TRINITY_DN33038_c1_g3_i17		MF tRNA methyltransferase activity	GO:0008175	0	46	0	0.0475045	1	0.0186468	1	0.684016		MF phosphatidylinositol-4,5-bisphosphate 5-phosphatase activity	GO:0004439	22	86	0.277953	0.0888127	1.90172e-06	1	6.97604e-05	TRINITY_DN19990_c0_g1_i2, TRINITY_DN28376_c0_g1_i1, TRINITY_DN28376_c0_g1_i3, TRINITY_DN28376_c0_g1_i4, TRINITY_DN28376_c0_g1_i5, TRINITY_DN28376_c0_g1_i7, TRINITY_DN30976_c10_g1_i1, TRINITY_DN30976_c10_g1_i6, TRINITY_DN30976_c10_g2_i3, TRINITY_DN30976_c10_g2_i5, TRINITY_DN31383_c0_g1_i11, TRINITY_DN31383_c0_g1_i13, TRINITY_DN31383_c0_g1_i15, TRINITY_DN31575_c1_g1_i1, TRINITY_DN31575_c1_g1_i2, TR…		CC kinesin complex	GO:0005871	0	72	0	0.0777152
BP DNA unwinding involved in DNA replication	GO:0006268	0	71	0	0.0733221	1	0.0328496	1	1		BP nectary development	GO:0010254	3	4	0.0583885	0.00413082	0.000684386	0.99999	0.0249951	TRINITY_DN25653_c0_g1_i1, TRINITY_DN32306_c4_g1_i1, TRINITY_DN32306_c4_g7_i1		CC nuclear pore	GO:0005643	7	171	0.0884397	0.176593	0.992251	0.0187452	1	0.684609		BP homeostasis of number of meristem cells	GO:0007639	12	30	0.151611	0.0309812	2.15762e-06	1	7.84565e-05	TRINITY_DN25936_c0_g4_i11, TRINITY_DN25936_c0_g4_i3, TRINITY_DN28994_c0_g2_i1, TRINITY_DN28994_c0_g2_i2, TRINITY_DN28994_c0_g2_i4, TRINITY_DN30413_c0_g3_i1, TRINITY_DN30413_c0_g3_i4, TRINITY_DN30413_c0_g3_i7, TRINITY_DN31790_c3_g2_i2, TRINITY_DN31790_c3_g2_i3, TRINITY_DN31790_c3_g3_i1, TRINITY_DN31790_c3_g3_i3		BP DNA unwinding involved in DNA replication	GO:0006268	0	72	0	0.0777152
CC mitochondrial respiratory chain complex I	GO:0005747	1	93	0.0194628	0.0960416	0.994881	0.0329175	1	1		BP photosystem II assembly	GO:0010207	9	49	0.175165	0.0506026	0.000718576	0.999851	0.0261292	TRINITY_DN23375_c0_g1_i8, TRINITY_DN25474_c5_g2_i10, TRINITY_DN27248_c0_g2_i3, TRINITY_DN27248_c0_g2_i4, TRINITY_DN27605_c0_g1_i1, TRINITY_DN28455_c1_g1_i6, TRINITY_DN29556_c3_g1_i1, TRINITY_DN29597_c2_g2_i2, TRINITY_DN30598_c1_g2_i2		MF enzyme activator activity	GO:0008047	0	46	0	0.0475045	1	0.0189379	1	0.685897		MF coreceptor activity	GO:0015026	12	30	0.151611	0.0309812	2.15762e-06	1	7.84565e-05	TRINITY_DN25936_c0_g4_i11, TRINITY_DN25936_c0_g4_i3, TRINITY_DN28994_c0_g2_i1, TRINITY_DN28994_c0_g2_i2, TRINITY_DN28994_c0_g2_i4, TRINITY_DN30413_c0_g3_i1, TRINITY_DN30413_c0_g3_i4, TRINITY_DN30413_c0_g3_i7, TRINITY_DN31790_c3_g2_i2, TRINITY_DN31790_c3_g2_i3, TRINITY_DN31790_c3_g3_i1, TRINITY_DN31790_c3_g3_i3		BP regulation of root meristem growth	GO:0010082	0	70	0	0.0755564
BP positive regulation of proteasomal ubiquitin-dependent protein catabolic process	GO:0032436	0	71	0	0.0733221	1	0.0329299	1	1		BP cellular aldehyde metabolic process	GO:0006081	7	32	0.13624	0.0330466	0.000784076	0.999877	0.028387	TRINITY_DN24276_c0_g1_i1, TRINITY_DN24276_c0_g2_i2, TRINITY_DN26087_c1_g3_i5, TRINITY_DN27060_c0_g2_i10, TRINITY_DN27060_c0_g2_i13, TRINITY_DN27060_c0_g2_i2, TRINITY_DN27060_c0_g2_i7		MF pseudouridine synthase activity	GO:0009982	1	67	0.0126342	0.0691913	0.997372	0.018964	1	0.685897		CC GINS complex	GO:0000811	7	10	0.0884397	0.0103271	2.25805e-06	1	8.17511e-05	TRINITY_DN21396_c0_g1_i1, TRINITY_DN21396_c0_g1_i4, TRINITY_DN23809_c0_g1_i1, TRINITY_DN23809_c0_g1_i10, TRINITY_DN23809_c0_g1_i4, TRINITY_DN23809_c0_g1_i5, TRINITY_DN23809_c0_g1_i8		MF damaged DNA binding	GO:0003684	2	133	0.0248447	0.143557
BP histone methylation	GO:0016571	0	68	0	0.070224	1	0.0332157	1	1		MF ATPase-coupled arsenite transmembrane transporter activity	GO:0015446	6	25	0.116777	0.0258176	0.000797627	0.999898	0.0287526	TRINITY_DN32199_c0_g1_i4, TRINITY_DN32199_c0_g1_i6, TRINITY_DN32199_c0_g1_i7, TRINITY_DN32199_c0_g2_i1, TRINITY_DN32866_c5_g1_i4, TRINITY_DN32866_c5_g2_i8		MF aminoacyl-tRNA ligase activity	GO:0004812	5	137	0.0631712	0.141481	0.993146	0.0190879	1	0.685897		BP anthocyanin-containing compound biosynthetic process	GO:0009718	13	35	0.164245	0.0361447	2.36839e-06	1	8.53747e-05	TRINITY_DN20472_c0_g1_i3, TRINITY_DN21336_c0_g1_i4, TRINITY_DN23044_c0_g1_i1, TRINITY_DN23044_c0_g1_i2, TRINITY_DN24309_c0_g1_i1, TRINITY_DN24309_c0_g1_i2, TRINITY_DN24309_c0_g1_i3, TRINITY_DN25153_c2_g4_i2, TRINITY_DN27241_c0_g1_i1, TRINITY_DN27241_c0_g1_i4, TRINITY_DN27241_c0_g1_i5, TRINITY_DN27241_c0_g1_i8, TRINITY_DN30809_c0_g1_i7		BP endocytosis	GO:0006897	7	224	0.0869565	0.241781
CC eukaryotic 43S preinitiation complex	GO:0016282	0	66	0	0.0681586	1	0.0332615	1	1		CC magnesium chelatase complex	GO:0010007	3	5	0.0583885	0.00516353	0.000808342	0.999982	0.0290132	TRINITY_DN30888_c1_g1_i10, TRINITY_DN30888_c1_g1_i2, TRINITY_DN30888_c1_g1_i6		MF oxidoreductase activity, acting on single donors with incorporation of molecular oxygen, incorporation of two atoms of oxygen	GO:0016702	2	88	0.0252685	0.0908781	0.995771	0.0191192	1	0.685897		CC telomerase catalytic core complex	GO:0000333	6	7	0.0758054	0.00722894	2.81285e-06	1	9.96706e-05	TRINITY_DN28308_c3_g1_i1, TRINITY_DN28308_c3_g1_i10, TRINITY_DN28308_c3_g1_i2, TRINITY_DN28308_c3_g1_i7, TRINITY_DN28308_c3_g1_i8, TRINITY_DN28308_c3_g1_i9		BP DNA methylation	GO:0006306	1	98	0.0124224	0.105779
CC transcription factor TFIID complex	GO:0005669	0	71	0	0.0733221	1	0.0335153	1	1		MF triose-phosphate:phosphate antiporter activity	GO:0009670	4	8	0.0778513	0.00826165	0.000816476	0.999958	0.0290547	TRINITY_DN23014_c0_g1_i2, TRINITY_DN23014_c0_g1_i4, TRINITY_DN23014_c1_g1_i1, TRINITY_DN32030_c0_g3_i1		CC proteasome core complex	GO:0005839	1	69	0.0126342	0.0712567	0.997331	0.0191923	1	0.685897		MF telomerase activity	GO:0003720	6	7	0.0758054	0.00722894	2.81285e-06	1	9.96706e-05	TRINITY_DN28308_c3_g1_i1, TRINITY_DN28308_c3_g1_i10, TRINITY_DN28308_c3_g1_i2, TRINITY_DN28308_c3_g1_i7, TRINITY_DN28308_c3_g1_i8, TRINITY_DN28308_c3_g1_i9		BP regulation of shoot apical meristem development	GO:1902183	0	63	0	0.0680008
MF ubiquitin binding	GO:0043130	2	136	0.0389257	0.140448	0.991566	0.0342367	1	1		MF phosphoenolpyruvate:phosphate antiporter activity	GO:0015121	4	8	0.0778513	0.00826165	0.000816476	0.999958	0.0290547	TRINITY_DN23014_c0_g1_i2, TRINITY_DN23014_c0_g1_i4, TRINITY_DN23014_c1_g1_i1, TRINITY_DN32030_c0_g3_i1		CC intracellular membrane-bounded organelle	GO:0043231	22	398	0.277953	0.411017	0.988458	0.0193692	1	0.689263		MF telomerase RNA reverse transcriptase activity	GO:0003721	6	7	0.0758054	0.00722894	2.81285e-06	1	9.96706e-05	TRINITY_DN28308_c3_g1_i1, TRINITY_DN28308_c3_g1_i10, TRINITY_DN28308_c3_g1_i2, TRINITY_DN28308_c3_g1_i7, TRINITY_DN28308_c3_g1_i8, TRINITY_DN28308_c3_g1_i9		BP regulation of gene expression	GO:0010468	7	216	0.0869565	0.233146
BP sister chromatid cohesion	GO:0007062	0	74	0	0.0764202	1	0.0342742	1	1		BP cholesterol transport	GO:0030301	5	17	0.0973141	0.017556	0.000834207	0.999921	0.0295593	TRINITY_DN30841_c0_g1_i11, TRINITY_DN32378_c0_g1_i21, TRINITY_DN32378_c0_g1_i4, TRINITY_DN32378_c0_g1_i5, TRINITY_DN32378_c0_g1_i7		CC CCR4-NOT complex	GO:0030014	0	44	0	0.0454391	1	0.0195581	1	0.693023		BP chromosome localization	GO:0050000	6	7	0.0758054	0.00722894	2.81285e-06	1	9.96706e-05	TRINITY_DN28308_c3_g1_i1, TRINITY_DN28308_c3_g1_i10, TRINITY_DN28308_c3_g1_i2, TRINITY_DN28308_c3_g1_i7, TRINITY_DN28308_c3_g1_i8, TRINITY_DN28308_c3_g1_i9		CC cell junction	GO:0030054	1	94	0.0124224	0.101461
MF receptor serine/threonine kinase binding	GO:0033612	1	105	0.0194628	0.108434	0.994569	0.0344883	1	1		MF proton-transporting ATP synthase activity, rotational mechanism	GO:0046933	9	51	0.175165	0.052668	0.00085088	0.999818	0.0300224	TRINITY_DN15140_c0_g1_i2, TRINITY_DN27423_c4_g2_i1, TRINITY_DN27423_c4_g3_i1, TRINITY_DN27423_c4_g3_i2, TRINITY_DN29340_c0_g2_i1, TRINITY_DN31633_c0_g3_i1, TRINITY_DN31633_c0_g3_i2, TRINITY_DN31824_c0_g4_i1, TRINITY_DN31824_c0_g4_i2		BP vitamin E biosynthetic process	GO:0010189	0	45	0	0.0464718	1	0.0199085	1	0.699585		BP DNA methylation	GO:0006306	24	101	0.303222	0.104303	2.84132e-06	0.999999	0.000100253	TRINITY_DN25422_c0_g1_i1, TRINITY_DN25422_c0_g1_i13, TRINITY_DN25422_c0_g1_i3, TRINITY_DN25422_c0_g1_i4, TRINITY_DN25422_c0_g1_i6, TRINITY_DN25422_c0_g1_i8, TRINITY_DN29255_c2_g1_i1, TRINITY_DN29255_c2_g1_i2, TRINITY_DN29255_c2_g1_i5, TRINITY_DN29255_c2_g1_i8, TRINITY_DN29455_c0_g1_i7, TRINITY_DN29579_c1_g1_i2, TRINITY_DN29579_c1_g1_i4, TRINITY_DN30050_c0_g1_i5, TRINITY_DN30948_c2_g1_i3, TRINITY_…		CC nuclear membrane	GO:0031965	7	239	0.0869565	0.257971
CC RNA polymerase III complex	GO:0005666	0	66	0	0.0681586	1	0.0345984	1	1		MF tetrapyrrole binding	GO:0046906	4	10	0.0778513	0.0103271	0.000859258	0.999949	0.0301901	TRINITY_DN30734_c1_g1_i1, TRINITY_DN30734_c1_g1_i2, TRINITY_DN30734_c1_g1_i6, TRINITY_DN30734_c1_g1_i7		BP peroxisome organization	GO:0007031	2	87	0.0252685	0.0898454	0.995569	0.0199113	1	0.699585		CC synaptic vesicle membrane	GO:0030672	6	7	0.0758054	0.00722894	2.87291e-06	1	0.00010094	TRINITY_DN20874_c0_g1_i1, TRINITY_DN27649_c0_g2_i1, TRINITY_DN29982_c3_g1_i1, TRINITY_DN29982_c3_g1_i2, TRINITY_DN29982_c3_g1_i3, TRINITY_DN29982_c3_g1_i4		MF cobalt ion binding	GO:0050897	2	107	0.0248447	0.115493
BP inflorescence development	GO:0010229	0	68	0	0.070224	1	0.0347157	1	1		BP cellular response to boron-containing substance levels	GO:0080029	3	5	0.0583885	0.00516353	0.000940789	0.999977	0.0329158	TRINITY_DN27653_c1_g1_i1, TRINITY_DN27653_c1_g1_i2, TRINITY_DN27653_c1_g1_i6		BP sucrose catabolic process	GO:0005987	0	44	0	0.0454391	1	0.0208912	1	0.730928		BP mitotic spindle assembly	GO:0090307	9	17	0.113708	0.017556	3.01594e-06	1	0.00010552	TRINITY_DN24456_c0_g1_i3, TRINITY_DN24456_c0_g1_i5, TRINITY_DN25515_c0_g1_i1, TRINITY_DN28693_c2_g1_i2, TRINITY_DN28693_c2_g1_i3, TRINITY_DN30907_c0_g1_i3, TRINITY_DN30907_c0_g2_i1, TRINITY_DN30907_c0_g2_i3, TRINITY_DN32364_c0_g1_i3		BP embryonic pattern specification	GO:0009880	0	66	0	0.0712389
BP DNA replication	GO:0006260	6	270	0.116777	0.278831	0.985292	0.0348179	1	1		BP biosynthetic process	GO:0009058	24	253	0.467108	0.261275	0.000947792	0.999586	0.033022	TRINITY_DN22608_c0_g1_i4, TRINITY_DN24203_c0_g1_i3, TRINITY_DN24444_c0_g1_i1, TRINITY_DN24444_c0_g1_i4, TRINITY_DN24444_c0_g1_i6, TRINITY_DN24957_c0_g1_i4, TRINITY_DN24957_c0_g1_i5, TRINITY_DN25536_c3_g1_i6, TRINITY_DN27112_c1_g1_i15, TRINITY_DN27910_c4_g2_i2, TRINITY_DN28056_c2_g2_i5, TRINITY_DN29440_c0_g1_i19, TRINITY_DN29481_c1_g1_i1, TRINITY_DN29481_c1_g1_i7, TRINITY_DN29595_c0_g1_i3, TRINITY…		BP regulation of RNA splicing	GO:0043484	2	85	0.0252685	0.08778	0.995179	0.0214371	1	0.746155		CC origin recognition complex	GO:0000808	10	21	0.126342	0.0216868	3.27085e-06	1	0.00011396	TRINITY_DN22172_c0_g1_i3, TRINITY_DN22172_c0_g1_i4, TRINITY_DN22878_c0_g1_i1, TRINITY_DN22878_c0_g1_i3, TRINITY_DN29145_c0_g4_i10, TRINITY_DN29145_c0_g4_i11, TRINITY_DN29145_c0_g4_i15, TRINITY_DN29307_c0_g1_i10, TRINITY_DN29307_c0_g1_i14, TRINITY_DN29307_c0_g1_i21		CC transcription factor TFIID complex	GO:0005669	0	70	0	0.0755564
BP formation of cytoplasmic translation initiation complex	GO:0001732	0	65	0	0.0671259	1	0.0353079	1	1		MF racemase and epimerase activity, acting on carbohydrates and derivatives	GO:0016857	4	11	0.0778513	0.0113598	0.000987617	0.999937	0.0342662	TRINITY_DN27361_c5_g1_i12, TRINITY_DN27361_c5_g1_i2, TRINITY_DN27361_c5_g1_i5, TRINITY_DN27361_c5_g1_i8		MF porin activity	GO:0015288	0	45	0	0.0464718	1	0.0216248	1	0.746155		MF oxidoreductase activity, acting on CH-OH group of donors	GO:0016614	10	21	0.126342	0.0216868	3.29815e-06	1	0.000114248	TRINITY_DN26127_c0_g1_i3, TRINITY_DN26127_c0_g1_i5, TRINITY_DN26127_c0_g1_i8, TRINITY_DN26127_c0_g1_i9, TRINITY_DN26650_c1_g1_i1, TRINITY_DN26650_c1_g1_i3, TRINITY_DN30159_c2_g8_i1, TRINITY_DN32094_c0_g1_i1, TRINITY_DN32094_c0_g1_i2, TRINITY_DN32094_c0_g1_i3		CC eukaryotic 48S preinitiation complex	GO:0033290	0	65	0	0.0701595
BP mitochondrion organization	GO:0007005	0	72	0	0.0743548	1	0.035386	1	1		MF transferase activity, transferring phosphorus-containing groups	GO:0016772	5	19	0.0973141	0.0196214	0.000993075	0.999899	0.0343126	TRINITY_DN30017_c0_g1_i11, TRINITY_DN30017_c0_g1_i13, TRINITY_DN30017_c0_g1_i16, TRINITY_DN30017_c0_g1_i6, TRINITY_DN30017_c0_g1_i9		BP photosynthetic electron transport chain	GO:0009767	0	44	0	0.0454391	1	0.0216941	1	0.746155		BP negative regulation of DNA recombination	GO:0045910	17	58	0.214782	0.0598969	3.31597e-06	0.999999	0.000114248	TRINITY_DN25822_c1_g1_i1, TRINITY_DN25822_c1_g1_i2, TRINITY_DN26756_c1_g1_i1, TRINITY_DN26756_c1_g1_i2, TRINITY_DN26882_c0_g3_i1, TRINITY_DN26882_c0_g3_i2, TRINITY_DN26882_c0_g3_i3, TRINITY_DN26882_c0_g3_i4, TRINITY_DN28706_c0_g1_i10, TRINITY_DN28850_c1_g1_i1, TRINITY_DN28850_c1_g1_i2, TRINITY_DN29390_c0_g1_i16, TRINITY_DN30156_c0_g1_i1, TRINITY_DN30156_c0_g1_i5, TRINITY_DN30156_c0_g1_i8, TRINITY…		CC ER to Golgi transport vesicle membrane	GO:0012507	0	66	0	0.0712389
BP protein localization to membrane	GO:0072657	0	64	0	0.0660932	1	0.0356823	1	1		MF glutamate synthase (NADH) activity	GO:0016040	4	10	0.0778513	0.0103271	0.00101337	0.999938	0.0347412	TRINITY_DN32761_c0_g1_i10, TRINITY_DN32761_c0_g1_i14, TRINITY_DN32761_c0_g1_i2, TRINITY_DN32761_c0_g1_i7		MF protease binding	GO:0002020	0	44	0	0.0454391	1	0.0217122	1	0.746155		BP leading strand elongation	GO:0006272	7	10	0.0884397	0.0103271	3.32029e-06	1	0.000114248	TRINITY_DN27398_c1_g1_i1, TRINITY_DN27398_c1_g1_i6, TRINITY_DN27398_c1_g1_i7, TRINITY_DN27398_c1_g2_i1, TRINITY_DN30558_c0_g2_i3, TRINITY_DN30954_c0_g1_i1, TRINITY_DN30954_c0_g1_i2		BP DNA duplex unwinding	GO:0032508	1	100	0.0124224	0.107938
BP histone H3-K9 demethylation	GO:0033169	0	64	0	0.0660932	1	0.0358431	1	1		BP positive regulation of phosphatase activity	GO:0010922	4	10	0.0778513	0.0103271	0.0010142	0.999937	0.0347412	TRINITY_DN24265_c3_g1_i1, TRINITY_DN29330_c1_g2_i1, TRINITY_DN29330_c1_g2_i2, TRINITY_DN29330_c1_g2_i3		MF thiamine pyrophosphate binding	GO:0030976	0	43	0	0.0444063	1	0.0217744	1	0.746155		CC spindle pole	GO:0000922	21	83	0.265319	0.0857146	3.5394e-06	0.999999	0.000121287	TRINITY_DN22801_c0_g1_i1, TRINITY_DN22888_c0_g1_i1, TRINITY_DN22888_c0_g1_i2, TRINITY_DN24317_c2_g1_i3, TRINITY_DN24317_c2_g1_i4, TRINITY_DN24317_c2_g1_i6, TRINITY_DN26622_c0_g1_i7, TRINITY_DN27298_c4_g2_i3, TRINITY_DN27298_c4_g2_i6, TRINITY_DN27298_c4_g2_i7, TRINITY_DN27298_c4_g3_i1, TRINITY_DN27298_c4_g4_i1, TRINITY_DN27298_c4_g4_i2, TRINITY_DN27495_c2_g1_i11, TRINITY_DN27495_c2_g1_i4, TRINITY_…		BP sister chromatid cohesion	GO:0007062	0	74	0	0.0798739
BP regulation of pollen tube growth	GO:0080092	0	69	0	0.0712567	1	0.0358669	1	1		BP jasmonic acid metabolic process	GO:0009694	6	25	0.116777	0.0258176	0.001018	0.999863	0.0347412	TRINITY_DN24087_c1_g1_i5, TRINITY_DN24087_c1_g1_i7, TRINITY_DN26353_c3_g1_i1, TRINITY_DN27803_c0_g1_i12, TRINITY_DN27803_c0_g1_i8, TRINITY_DN27803_c0_g1_i9		BP histone H2B ubiquitination	GO:0033523	0	45	0	0.0464718	1	0.0223187	1	0.76167		CC cell periphery	GO:0071944	13	36	0.164245	0.0371774	3.56118e-06	0.999999	0.000121533	TRINITY_DN19637_c0_g1_i1, TRINITY_DN23037_c0_g1_i2, TRINITY_DN23037_c0_g1_i4, TRINITY_DN23037_c0_g1_i5, TRINITY_DN23037_c0_g1_i6, TRINITY_DN25870_c0_g1_i4, TRINITY_DN25870_c0_g1_i7, TRINITY_DN26408_c0_g1_i1, TRINITY_DN26408_c0_g1_i3, TRINITY_DN26408_c0_g1_i4, TRINITY_DN26408_c0_g1_i5, TRINITY_DN30900_c1_g1_i4, TRINITY_DN30900_c1_g2_i3		BP Golgi to vacuole transport	GO:0006896	0	66	0	0.0712389
CC multivesicular body	GO:0005771	0	64	0	0.0660932	1	0.036087	1	1		BP stomatal movement	GO:0010118	15	126	0.291942	0.130121	0.00112056	0.99962	0.0380852	TRINITY_DN23723_c0_g2_i3, TRINITY_DN24079_c0_g1_i18, TRINITY_DN24079_c0_g1_i2, TRINITY_DN24079_c0_g1_i4, TRINITY_DN24351_c0_g1_i1, TRINITY_DN24351_c0_g1_i2, TRINITY_DN24557_c0_g1_i3, TRINITY_DN24557_c0_g1_i4, TRINITY_DN24557_c0_g1_i6, TRINITY_DN25611_c1_g1_i2, TRINITY_DN32945_c0_g1_i13, TRINITY_DN32945_c0_g1_i14, TRINITY_DN32945_c0_g1_i15, TRINITY_DN32945_c0_g1_i4, TRINITY_DN32945_c0_g1_i5		BP sterol metabolic process	GO:0016125	3	102	0.0379027	0.105336	0.993525	0.0226688	1	0.770463		BP stomatal complex development	GO:0010374	9	18	0.113708	0.0185887	3.66918e-06	1	0.000124707	TRINITY_DN18663_c0_g1_i2, TRINITY_DN19591_c0_g1_i1, TRINITY_DN21862_c0_g1_i1, TRINITY_DN21862_c0_g1_i3, TRINITY_DN25563_c4_g1_i2, TRINITY_DN26392_c1_g1_i2, TRINITY_DN28583_c2_g1_i3, TRINITY_DN28583_c2_g1_i7, TRINITY_DN30362_c2_g2_i1		BP innate immune response	GO:0045087	9	260	0.111801	0.280638
BP cytokinin-activated signaling pathway	GO:0009736	2	138	0.0389257	0.142513	0.990855	0.0366753	1	1		BP leaf senescence	GO:0010150	30	336	0.583885	0.346989	0.00117574	0.999425	0.0397982	TRINITY_DN17921_c0_g1_i1, TRINITY_DN23487_c0_g4_i2, TRINITY_DN23879_c0_g2_i2, TRINITY_DN24846_c1_g3_i3, TRINITY_DN25267_c7_g4_i3, TRINITY_DN26257_c1_g2_i2, TRINITY_DN26447_c0_g1_i1, TRINITY_DN26447_c0_g1_i9, TRINITY_DN27355_c0_g2_i2, TRINITY_DN27355_c0_g2_i3, TRINITY_DN27823_c3_g1_i1, TRINITY_DN27823_c3_g1_i5, TRINITY_DN27823_c3_g1_i6, TRINITY_DN27823_c3_g1_i9, TRINITY_DN27910_c4_g2_i2, TRINITY_D…		BP negative regulation of anion channel activity by blue light	GO:0010362	0	43	0	0.0444063	1	0.0230535	1	0.780352		BP establishment of petal orientation	GO:0048498	5	5	0.0631712	0.00516353	4.02348e-06	1	0.000135642	TRINITY_DN22495_c0_g1_i2, TRINITY_DN22495_c0_g1_i3, TRINITY_DN32804_c0_g1_i1, TRINITY_DN32804_c0_g1_i2, TRINITY_DN34231_c0_g1_i1		CC perinuclear region of cytoplasm	GO:0048471	6	205	0.0745342	0.221272
CC ER to Golgi transport vesicle membrane	GO:0012507	0	67	0	0.0691913	1	0.036701	1	1		BP kidney development	GO:0001822	4	12	0.0778513	0.0123925	0.00120525	0.999917	0.0406322	TRINITY_DN29576_c0_g1_i2, TRINITY_DN29576_c0_g1_i5, TRINITY_DN31994_c0_g1_i3, TRINITY_DN31994_c0_g1_i8		BP vacuole organization	GO:0007033	1	64	0.0126342	0.0660932	0.996614	0.0235368	1	0.793485		BP perianth development	GO:0090428	5	5	0.0631712	0.00516353	4.02348e-06	1	0.000135642	TRINITY_DN22495_c0_g1_i2, TRINITY_DN22495_c0_g1_i3, TRINITY_DN32804_c0_g1_i1, TRINITY_DN32804_c0_g1_i2, TRINITY_DN34231_c0_g1_i1		BP histone H3-K9 demethylation	GO:0033169	0	61	0	0.065842
BP translational initiation	GO:0006413	2	132	0.0389257	0.136317	0.990817	0.036835	1	1		BP lysosomal transport	GO:0007041	8	45	0.155703	0.0464718	0.00122628	0.999754	0.0409345	TRINITY_DN28914_c1_g1_i2, TRINITY_DN28914_c1_g1_i5, TRINITY_DN28914_c1_g1_i9, TRINITY_DN30841_c0_g1_i11, TRINITY_DN32378_c0_g1_i21, TRINITY_DN32378_c0_g1_i4, TRINITY_DN32378_c0_g1_i5, TRINITY_DN32378_c0_g1_i7		CC Cdc73/Paf1 complex	GO:0016593	0	42	0	0.0433736	1	0.0238317	1	0.800188		BP cellular heat acclimation	GO:0070370	16	53	0.202148	0.0547334	4.05924e-06	0.999999	0.000136097	TRINITY_DN23142_c0_g1_i1, TRINITY_DN31089_c2_g1_i1, TRINITY_DN31089_c2_g1_i2, TRINITY_DN32448_c1_g1_i1, TRINITY_DN32448_c1_g1_i11, TRINITY_DN32448_c1_g1_i12, TRINITY_DN32448_c1_g1_i13, TRINITY_DN32448_c1_g1_i15, TRINITY_DN32448_c1_g1_i16, TRINITY_DN32448_c1_g1_i19, TRINITY_DN32448_c1_g1_i2, TRINITY_DN32448_c1_g1_i3, TRINITY_DN32448_c1_g1_i5, TRINITY_DN32448_c1_g1_i6, TRINITY_DN32448_c1_g1_i7, TRI…		BP protein peptidyl-prolyl isomerization	GO:0000413	2	115	0.0248447	0.124128
MF histone demethylase activity (H3-K9 specific)	GO:0032454	0	64	0	0.0660932	1	0.0374217	1	1		MF long-chain-alcohol O-fatty-acyltransferase activity	GO:0047196	5	18	0.0973141	0.0185887	0.00123026	0.99987	0.0409345	TRINITY_DN27728_c1_g1_i10, TRINITY_DN27728_c1_g1_i12, TRINITY_DN27728_c1_g1_i2, TRINITY_DN27728_c1_g1_i4, TRINITY_DN27728_c1_g1_i6		BP protein deneddylation	GO:0000338	0	42	0	0.0433736	1	0.0243321	1	0.810455		CC kinetochore	GO:0000776	20	77	0.252685	0.0795183	4.06967e-06	0.999999	0.000136097	TRINITY_DN21939_c0_g1_i3, TRINITY_DN23429_c0_g1_i11, TRINITY_DN23508_c0_g1_i1, TRINITY_DN23508_c0_g1_i3, TRINITY_DN23508_c0_g1_i4, TRINITY_DN24289_c0_g1_i2, TRINITY_DN24289_c0_g1_i4, TRINITY_DN24289_c0_g1_i5, TRINITY_DN24289_c0_g1_i6, TRINITY_DN25208_c0_g1_i13, TRINITY_DN25208_c0_g1_i5, TRINITY_DN25208_c0_g1_i6, TRINITY_DN25208_c0_g1_i7, TRINITY_DN27343_c0_g5_i4, TRINITY_DN27343_c0_g5_i6, TRINITY…		BP mitochondrion organization	GO:0007005	0	70	0	0.0755564
MF ubiquitin activating enzyme activity	GO:0004839	0	56	0	0.0578315	1	0.037567	1	1		MF arachidoyl-CoA:1-dodecanol O-acyltransferase activity	GO:0102966	5	18	0.0973141	0.0185887	0.00123026	0.99987	0.0409345	TRINITY_DN27728_c1_g1_i10, TRINITY_DN27728_c1_g1_i12, TRINITY_DN27728_c1_g1_i2, TRINITY_DN27728_c1_g1_i4, TRINITY_DN27728_c1_g1_i6		CC COP9 signalosome	GO:0008180	0	42	0	0.0433736	1	0.0243321	1	0.810455		BP cellular response to gamma radiation	GO:0071480	11	26	0.138977	0.0268504	4.13342e-06	1	0.000137676	TRINITY_DN26247_c0_g1_i11, TRINITY_DN26247_c0_g1_i12, TRINITY_DN26247_c0_g1_i3, TRINITY_DN29726_c2_g2_i12, TRINITY_DN29726_c2_g2_i7, TRINITY_DN30530_c0_g1_i1, TRINITY_DN30530_c0_g1_i10, TRINITY_DN30530_c0_g1_i3, TRINITY_DN30530_c0_g1_i6, TRINITY_DN30530_c0_g1_i7, TRINITY_DN30530_c0_g1_i9		BP GPI anchor biosynthetic process	GO:0006506	1	95	0.0124224	0.102541
CC integral component of Golgi membrane	GO:0030173	2	131	0.0389257	0.135284	0.990578	0.0376557	1	1		MF protein disulfide oxidoreductase activity	GO:0015035	14	101	0.27248	0.104303	0.00123389	0.999599	0.0409345	TRINITY_DN16913_c0_g1_i1, TRINITY_DN18318_c0_g1_i1, TRINITY_DN19548_c0_g1_i1, TRINITY_DN20059_c0_g1_i1, TRINITY_DN21556_c0_g1_i4, TRINITY_DN21556_c0_g1_i7, TRINITY_DN23261_c1_g1_i1, TRINITY_DN25447_c0_g1_i2, TRINITY_DN27045_c0_g2_i2, TRINITY_DN27319_c0_g8_i2, TRINITY_DN30860_c2_g3_i1, TRINITY_DN31016_c0_g2_i3, TRINITY_DN31741_c1_g1_i4, TRINITY_DN71854_c0_g1_i1		BP leucine catabolic process	GO:0006552	0	42	0	0.0433736	1	0.0252211	1	0.834005		CC tubulin complex	GO:0045298	5	5	0.0631712	0.00516353	4.4315e-06	1	0.000147016	TRINITY_DN26834_c0_g1_i1, TRINITY_DN26834_c0_g1_i3, TRINITY_DN26834_c0_g1_i4, TRINITY_DN26834_c2_g1_i1, TRINITY_DN26834_c2_g1_i2		BP histone acetylation	GO:0016573	1	82	0.0124224	0.0885089
BP ethylene-activated signaling pathway	GO:0009873	13	431	0.253017	0.445096	0.978723	0.0384992	1	1		BP induced systemic resistance, jasmonic acid mediated signaling pathway	GO:0009864	7	35	0.13624	0.0361447	0.00124854	0.999784	0.0412564	TRINITY_DN24846_c1_g3_i3, TRINITY_DN25653_c0_g1_i1, TRINITY_DN27803_c0_g1_i12, TRINITY_DN27803_c0_g1_i8, TRINITY_DN27803_c0_g1_i9, TRINITY_DN32306_c4_g1_i1, TRINITY_DN32306_c4_g7_i1		CC Ino80 complex	GO:0031011	0	42	0	0.0433736	1	0.0252395	1	0.834005		MF naringenin-chalcone synthase activity	GO:0016210	9	18	0.113708	0.0185887	4.61388e-06	1	0.00015246	TRINITY_DN24068_c0_g1_i2, TRINITY_DN25402_c0_g5_i2, TRINITY_DN25402_c0_g5_i4, TRINITY_DN25402_c0_g5_i5, TRINITY_DN25402_c0_g5_i6, TRINITY_DN25402_c0_g5_i7, TRINITY_DN26265_c1_g2_i1, TRINITY_DN26265_c1_g2_i2, TRINITY_DN26265_c1_g2_i4		BP response to UV-B	GO:0010224	5	180	0.0621118	0.194288
BP meristem structural organization	GO:0009933	0	66	0	0.0681586	1	0.0386255	1	1		BP phosphoenolpyruvate transport	GO:0015714	5	16	0.0973141	0.0165233	0.00125911	0.99987	0.0414412	TRINITY_DN23014_c0_g1_i2, TRINITY_DN23014_c0_g1_i4, TRINITY_DN23014_c1_g1_i1, TRINITY_DN28796_c1_g1_i1, TRINITY_DN32030_c0_g3_i1		CC NuA4 histone acetyltransferase complex	GO:0035267	0	42	0	0.0433736	1	0.0257411	1	0.843555		BP regulation of timing of plant organ formation	GO:0090709	5	5	0.0631712	0.00516353	4.63848e-06	1	0.000152666	TRINITY_DN27445_c0_g1_i1, TRINITY_DN27445_c0_g1_i2, TRINITY_DN27445_c0_g1_i4, TRINITY_DN27445_c0_g2_i1, TRINITY_DN27445_c0_g2_i3		CC eukaryotic 43S preinitiation complex	GO:0016282	0	62	0	0.0669214
BP nuclear-transcribed mRNA catabolic process, nonsense-mediated decay	GO:0000184	1	106	0.0194628	0.109467	0.993762	0.0386941	1	1		MF zerumbone synthase activity	GO:0102069	3	5	0.0583885	0.00516353	0.00129752	0.999965	0.0425371	TRINITY_DN31875_c0_g1_i4, TRINITY_DN31875_c0_g1_i7, TRINITY_DN31875_c0_g1_i9		BP negative regulation of translation	GO:0017148	4	118	0.050537	0.121859	0.991315	0.0258296	1	0.843555		BP cytoskeleton organization	GO:0007010	20	77	0.252685	0.0795183	4.66411e-06	0.999999	0.000152906	TRINITY_DN27272_c0_g2_i4, TRINITY_DN27272_c0_g2_i5, TRINITY_DN27272_c0_g2_i7, TRINITY_DN27272_c0_g3_i1, TRINITY_DN27584_c1_g1_i11, TRINITY_DN27584_c1_g1_i15, TRINITY_DN27584_c1_g1_i16, TRINITY_DN27584_c1_g1_i4, TRINITY_DN27584_c1_g1_i5, TRINITY_DN29269_c1_g1_i4, TRINITY_DN30318_c0_g1_i5, TRINITY_DN30318_c0_g1_i6, TRINITY_DN31792_c0_g1_i1, TRINITY_DN31792_c0_g1_i3, TRINITY_DN31792_c0_g3_i2, TRINIT…		BP DNA mediated transformation	GO:0009294	1	89	0.0124224	0.0960646
BP regulation of root meristem growth	GO:0010082	0	68	0	0.070224	1	0.0387003	1	1		BP photosynthetic electron transport chain	GO:0009767	8	44	0.155703	0.0454391	0.00135953	0.999723	0.0443953	TRINITY_DN26033_c1_g3_i2, TRINITY_DN26159_c2_g2_i9, TRINITY_DN26547_c3_g3_i2, TRINITY_DN26547_c3_g3_i6, TRINITY_DN28657_c2_g1_i10, TRINITY_DN28657_c2_g1_i2, TRINITY_DN28657_c2_g1_i7, TRINITY_DN28657_c2_g1_i9		MF guanyl-nucleotide exchange factor activity	GO:0005085	3	100	0.0379027	0.103271	0.992437	0.0259742	1	0.843555		BP cell wall modification involved in multidimensional cell growth	GO:0042547	5	5	0.0631712	0.00516353	4.79823e-06	1	0.000156686	TRINITY_DN21691_c0_g1_i1, TRINITY_DN21691_c0_g1_i2, TRINITY_DN21691_c0_g1_i3, TRINITY_DN31610_c0_g1_i2, TRINITY_DN31782_c4_g2_i12		CC spindle pole	GO:0000922	1	88	0.0124224	0.0949852
CC kinesin complex	GO:0005871	0	68	0	0.070224	1	0.0391918	1	1		BP response to gibberellin	GO:0009739	19	176	0.369794	0.181756	0.00142453	0.99943	0.0463362	TRINITY_DN24570_c3_g1_i1, TRINITY_DN28668_c2_g1_i2, TRINITY_DN28668_c2_g1_i3, TRINITY_DN28668_c2_g1_i4, TRINITY_DN28668_c2_g1_i5, TRINITY_DN28668_c2_g2_i1, TRINITY_DN28668_c2_g2_i2, TRINITY_DN30044_c1_g3_i1, TRINITY_DN30376_c0_g1_i6, TRINITY_DN30694_c1_g2_i2, TRINITY_DN30694_c1_g2_i4, TRINITY_DN30843_c0_g2_i11, TRINITY_DN30843_c0_g2_i12, TRINITY_DN30843_c0_g2_i2, TRINITY_DN32777_c3_g3_i1, TRINITY…		BP glutamate biosynthetic process	GO:0006537	0	41	0	0.0423409	1	0.0260316	1	0.843555		BP symbiont process	GO:0044403	5	5	0.0631712	0.00516353	4.84592e-06	1	0.000157625	TRINITY_DN12982_c0_g1_i1, TRINITY_DN24023_c0_g1_i1, TRINITY_DN27894_c3_g1_i1, TRINITY_DN27894_c3_g2_i1, TRINITY_DN27894_c3_g2_i2		BP negative regulation of DNA recombination	GO:0045910	0	61	0	0.065842
MF pseudouridine synthase activity	GO:0009982	0	67	0	0.0691913	1	0.0394926	1	1		BP positive regulation of organelle organization	GO:0010638	3	5	0.0583885	0.00516353	0.00143142	0.99996	0.046379	TRINITY_DN27011_c1_g1_i4, TRINITY_DN30318_c0_g2_i4, TRINITY_DN30318_c0_g5_i1		BP oxidative photosynthetic carbon pathway	GO:0009854	0	42	0	0.0433736	1	0.0261166	1	0.843555		BP regulation of neurotransmitter secretion	GO:0046928	5	5	0.0631712	0.00516353	5.08343e-06	1	0.000163265	TRINITY_DN20874_c0_g1_i1, TRINITY_DN29982_c3_g1_i1, TRINITY_DN29982_c3_g1_i2, TRINITY_DN29982_c3_g1_i3, TRINITY_DN29982_c3_g1_i4		BP sugar mediated signaling pathway	GO:0010182	3	142	0.0372671	0.153272
CC Cul4-RING E3 ubiquitin ligase complex	GO:0080008	3	174	0.0583885	0.179691	0.987514	0.0396258	1	1		MF 4-hydroxyphenylpyruvate dioxygenase activity	GO:0003868	3	6	0.0583885	0.00619623	0.00143819	0.999952	0.0464179	TRINITY_DN26760_c0_g1_i1, TRINITY_DN26760_c0_g1_i2, TRINITY_DN26760_c0_g1_i5		MF magnesium ion binding	GO:0000287	36	584	0.454833	0.6031	0.982352	0.0261363	1	0.843555		BP regulation of neuronal synaptic plasticity	GO:0048168	5	5	0.0631712	0.00516353	5.08343e-06	1	0.000163265	TRINITY_DN20874_c0_g1_i1, TRINITY_DN29982_c3_g1_i1, TRINITY_DN29982_c3_g1_i2, TRINITY_DN29982_c3_g1_i3, TRINITY_DN29982_c3_g1_i4		BP histone deacetylation	GO:0016575	0	63	0	0.0680008
CC integral component of endoplasmic reticulum membrane	GO:0030176	3	165	0.0583885	0.170396	0.987521	0.0396408	1	1		BP response to blue light	GO:0009637	21	206	0.408719	0.212737	0.00147961	0.999374	0.0475703	TRINITY_DN23723_c0_g2_i3, TRINITY_DN24079_c0_g1_i18, TRINITY_DN24079_c0_g1_i2, TRINITY_DN24079_c0_g1_i4, TRINITY_DN24557_c0_g1_i3, TRINITY_DN24557_c0_g1_i4, TRINITY_DN24557_c0_g1_i6, TRINITY_DN24874_c0_g1_i3, TRINITY_DN25118_c1_g3_i1, TRINITY_DN25611_c1_g1_i2, TRINITY_DN26200_c0_g3_i2, TRINITY_DN26200_c0_g3_i3, TRINITY_DN26702_c1_g1_i6, TRINITY_DN27248_c0_g2_i3, TRINITY_DN27248_c0_g2_i4, TRINITY_…		BP ATP synthesis coupled proton transport	GO:0015986	2	83	0.0252685	0.0857146	0.993886	0.0263239	1	0.846327		BP negative regulation of response to oxidative stress	GO:1902883	5	5	0.0631712	0.00516353	5.08343e-06	1	0.000163265	TRINITY_DN20874_c0_g1_i1, TRINITY_DN29982_c3_g1_i1, TRINITY_DN29982_c3_g1_i2, TRINITY_DN29982_c3_g1_i3, TRINITY_DN29982_c3_g1_i4		BP regulation of pollen tube growth	GO:0080092	0	66	0	0.0712389
BP cold acclimation	GO:0009631	2	127	0.0389257	0.131154	0.989905	0.0399557	1	1		BP negative regulation of phosphorylation	GO:0042326	4	11	0.0778513	0.0113598	0.00154875	0.999888	0.0496016	TRINITY_DN24265_c3_g1_i1, TRINITY_DN29330_c1_g2_i1, TRINITY_DN29330_c1_g2_i2, TRINITY_DN29330_c1_g2_i3		MF chaperone binding	GO:0051087	4	119	0.050537	0.122892	0.991068	0.0264692	1	0.847726		BP establishment of tissue polarity	GO:0007164	5	5	0.0631712	0.00516353	5.09774e-06	1	0.000163265	TRINITY_DN27544_c0_g1_i10, TRINITY_DN27544_c0_g1_i12, TRINITY_DN27544_c0_g1_i13, TRINITY_DN27544_c0_g1_i2, TRINITY_DN27544_c0_g1_i5		BP mitochondrial fission	GO:0000266	1	82	0.0124224	0.0885089
BP mismatch repair	GO:0006298	0	68	0	0.070224	1	0.0401113	1	1		MF antioxidant activity	GO:0016209	9	54	0.175165	0.0557661	0.0015914	0.999626	0.0507722	TRINITY_DN22662_c1_g1_i1, TRINITY_DN22662_c1_g1_i2, TRINITY_DN22662_c1_g1_i3, TRINITY_DN22907_c0_g1_i2, TRINITY_DN24669_c1_g2_i2, TRINITY_DN24669_c1_g2_i3, TRINITY_DN25626_c0_g1_i2, TRINITY_DN26742_c0_g1_i4, TRINITY_DN26742_c0_g1_i5		BP root epidermal cell differentiation	GO:0010053	1	64	0.0126342	0.0660932	0.996081	0.0266121	1	0.848152		BP flower development	GO:0009908	94	703	1.18762	0.725992	5.21042e-06	0.999997	0.000166234	TRINITY_DN10087_c0_g1_i2, TRINITY_DN10087_c0_g1_i3, TRINITY_DN16008_c0_g1_i1, TRINITY_DN19662_c0_g1_i1, TRINITY_DN20010_c1_g1_i2, TRINITY_DN20143_c0_g1_i1, TRINITY_DN22017_c0_g1_i1, TRINITY_DN22530_c0_g1_i4, TRINITY_DN22641_c0_g1_i5, TRINITY_DN22869_c0_g1_i2, TRINITY_DN22994_c0_g2_i12, TRINITY_DN22994_c0_g2_i4, TRINITY_DN22994_c0_g2_i6, TRINITY_DN23037_c0_g1_i2, TRINITY_DN23037_c0_g1_i4, TRINITY_…		MF peptidyl-prolyl cis-trans isomerase activity	GO:0003755	7	201	0.0869565	0.216955
BP gravitropism	GO:0009630	0	65	0	0.0671259	1	0.0404035	1	1		BP proximal/distal pattern formation	GO:0009954	3	5	0.0583885	0.00516353	0.00160946	0.999953	0.0511525	TRINITY_DN25653_c0_g1_i1, TRINITY_DN32306_c4_g1_i1, TRINITY_DN32306_c4_g7_i1		BP tubulin complex assembly	GO:0007021	0	43	0	0.0444063	1	0.0266862	1	0.848152		BP regulation of leaf development	GO:2000024	24	105	0.303222	0.108434	5.36049e-06	0.999998	0.00017037	TRINITY_DN25066_c0_g1_i1, TRINITY_DN27229_c1_g1_i1, TRINITY_DN27229_c1_g1_i3, TRINITY_DN27229_c1_g1_i4, TRINITY_DN27229_c1_g1_i8, TRINITY_DN27229_c1_g3_i3, TRINITY_DN27229_c1_g3_i5, TRINITY_DN27229_c1_g5_i2, TRINITY_DN27229_c1_g5_i3, TRINITY_DN27229_c1_g5_i4, TRINITY_DN28524_c0_g1_i27, TRINITY_DN29303_c3_g2_i1, TRINITY_DN29303_c3_g2_i10, TRINITY_DN29303_c3_g2_i12, TRINITY_DN29303_c3_g2_i2, TRINIT…		BP peptidyl-L-cysteine S-palmitoylation	GO:0018230	0	64	0	0.0690802
BP positive regulation of flower development	GO:0009911	2	136	0.0389257	0.140448	0.989647	0.0407688	1	1		MF triose-phosphate transmembrane transporter activity	GO:0071917	5	17	0.0973141	0.017556	0.00162525	0.99982	0.051458	TRINITY_DN23014_c0_g1_i2, TRINITY_DN23014_c0_g1_i4, TRINITY_DN23014_c1_g1_i1, TRINITY_DN28796_c1_g1_i1, TRINITY_DN32030_c0_g3_i1		BP response to ethylene	GO:0009723	23	403	0.290587	0.41618	0.983485	0.0268167	1	0.849059		BP response to gamma radiation	GO:0010332	14	42	0.176879	0.0433736	5.70688e-06	0.999999	0.000180689	TRINITY_DN26247_c0_g1_i11, TRINITY_DN26247_c0_g1_i12, TRINITY_DN26247_c0_g1_i3, TRINITY_DN29726_c2_g2_i12, TRINITY_DN29726_c2_g2_i7, TRINITY_DN30083_c1_g1_i1, TRINITY_DN30083_c1_g1_i3, TRINITY_DN30530_c0_g1_i1, TRINITY_DN30530_c0_g1_i10, TRINITY_DN30530_c0_g1_i3, TRINITY_DN30530_c0_g1_i6, TRINITY_DN30530_c0_g1_i7, TRINITY_DN30530_c0_g1_i9, TRINITY_DN32902_c1_g1_i8		MF histone demethylase activity (H3-K9 specific)	GO:0032454	0	60	0	0.0647626
BP microsporogenesis	GO:0009556	0	67	0	0.0691913	1	0.0408895	1	1		BP positive regulation of defense response to insect	GO:1900367	4	11	0.0778513	0.0113598	0.00168049	0.999876	0.0530055	TRINITY_DN22662_c1_g1_i1, TRINITY_DN22662_c1_g1_i2, TRINITY_DN22662_c1_g1_i3, TRINITY_DN28523_c0_g2_i4		CC mediator complex	GO:0016592	11	228	0.138977	0.235457	0.986346	0.0270907	1	0.854487		BP actin cytoskeleton organization	GO:0030036	22	93	0.277953	0.0960416	6.07698e-06	0.999998	0.000191678	TRINITY_DN20513_c0_g1_i1, TRINITY_DN20513_c0_g1_i2, TRINITY_DN26963_c2_g2_i8, TRINITY_DN27020_c2_g3_i2, TRINITY_DN27280_c1_g1_i3, TRINITY_DN27280_c1_g1_i4, TRINITY_DN27280_c2_g1_i3, TRINITY_DN29736_c0_g1_i4, TRINITY_DN30001_c0_g1_i4, TRINITY_DN30488_c2_g1_i13, TRINITY_DN30488_c2_g1_i18, TRINITY_DN30511_c4_g1_i2, TRINITY_DN30511_c4_g2_i11, TRINITY_DN30511_c4_g2_i12, TRINITY_DN30511_c4_g2_i16, TRIN…		MF pseudouridine synthase activity	GO:0009982	0	65	0	0.0701595
BP production of siRNA involved in RNA interference	GO:0030422	0	71	0	0.0733221	1	0.041378	1	1		MF intramolecular transferase activity	GO:0016866	6	24	0.116777	0.0247849	0.00173148	0.999743	0.0544077	TRINITY_DN24258_c1_g2_i12, TRINITY_DN24258_c1_g2_i19, TRINITY_DN27322_c1_g1_i19, TRINITY_DN29013_c1_g1_i14, TRINITY_DN33038_c1_g2_i2, TRINITY_DN33038_c1_g2_i4		BP lysine biosynthetic process via diaminopimelate	GO:0009089	1	62	0.0126342	0.0640278	0.995913	0.0276019	1	0.865384		BP spindle assembly	GO:0051225	15	48	0.189514	0.0495699	6.22975e-06	0.999999	0.000195755	TRINITY_DN22116_c0_g1_i1, TRINITY_DN23743_c0_g1_i4, TRINITY_DN24317_c2_g1_i3, TRINITY_DN24317_c2_g1_i4, TRINITY_DN24317_c2_g1_i6, TRINITY_DN25515_c0_g1_i1, TRINITY_DN25570_c0_g2_i1, TRINITY_DN27132_c0_g1_i1, TRINITY_DN27132_c0_g2_i1, TRINITY_DN27132_c0_g2_i2, TRINITY_DN28693_c2_g1_i2, TRINITY_DN28693_c2_g1_i3, TRINITY_DN30907_c0_g1_i3, TRINITY_DN30907_c0_g2_i1, TRINITY_DN30907_c0_g2_i3		BP meristem structural organization	GO:0009933	0	63	0	0.0680008
BP DNA duplex unwinding	GO:0032508	1	104	0.0194628	0.107401	0.993055	0.042315	1	1		MF nitrate reductase (NADH) activity	GO:0009703	2	2	0.0389257	0.00206541	0.00176113	1	0.054722	TRINITY_DN27711_c0_g3_i1, TRINITY_DN27711_c0_g3_i2		MF ATPase activator activity	GO:0001671	0	41	0	0.0423409	1	0.0277037	1	0.865384		BP cell wall modification	GO:0042545	13	38	0.164245	0.0392428	6.60345e-06	0.999999	0.000206718	TRINITY_DN18215_c0_g1_i1, TRINITY_DN23167_c0_g1_i1, TRINITY_DN24112_c2_g1_i1, TRINITY_DN24112_c2_g2_i1, TRINITY_DN25733_c0_g1_i1, TRINITY_DN25733_c0_g1_i3, TRINITY_DN26344_c0_g3_i2, TRINITY_DN27651_c2_g2_i1, TRINITY_DN27651_c2_g2_i2, TRINITY_DN29055_c0_g1_i5, TRINITY_DN29055_c0_g1_i9, TRINITY_DN32600_c2_g2_i1, TRINITY_DN32600_c2_g2_i2		BP protein dephosphorylation	GO:0006470	3	131	0.0372671	0.141398
BP response to UV-B	GO:0010224	4	193	0.0778513	0.199312	0.98395	0.0437728	1	1		MF nitrate reductase (NADPH) activity	GO:0050464	2	2	0.0389257	0.00206541	0.00176113	1	0.054722	TRINITY_DN27711_c0_g3_i1, TRINITY_DN27711_c0_g3_i2		BP maturation of SSU-rRNA	GO:0030490	0	41	0	0.0423409	1	0.027748	1	0.865384		MF beta-gentiobiose beta-glucosidase activity	GO:0080083	6	8	0.0758054	0.00826165	7.28847e-06	1	0.000227307	TRINITY_DN29539_c2_g1_i1, TRINITY_DN29539_c2_g1_i8, TRINITY_DN30173_c1_g1_i20, TRINITY_DN30173_c1_g1_i9, TRINITY_DN32638_c1_g1_i4, TRINITY_DN32638_c1_g2_i4		BP auxin homeostasis	GO:0010252	0	55	0	0.0593658
MF damaged DNA binding	GO:0003684	2	140	0.0389257	0.144579	0.988356	0.0450156	1	1		MF midchain alkane hydroxylase activity	GO:0080133	2	2	0.0389257	0.00206541	0.0017612	1	0.054722	TRINITY_DN31922_c0_g1_i1, TRINITY_DN31922_c0_g1_i2		BP Golgi vesicle transport	GO:0048193	0	40	0	0.0413082	1	0.0280094	1	0.868136		MF chromatin binding	GO:0003682	58	374	0.732786	0.386232	7.84481e-06	0.999996	0.000243464	TRINITY_DN21320_c0_g1_i1, TRINITY_DN22801_c0_g1_i1, TRINITY_DN23200_c0_g1_i1, TRINITY_DN23200_c0_g1_i2, TRINITY_DN24948_c0_g1_i10, TRINITY_DN24948_c0_g1_i19, TRINITY_DN25610_c0_g1_i2, TRINITY_DN25768_c0_g1_i2, TRINITY_DN26367_c0_g1_i2, TRINITY_DN26622_c0_g1_i7, TRINITY_DN26790_c0_g1_i1, TRINITY_DN26790_c0_g1_i2, TRINITY_DN26790_c0_g1_i7, TRINITY_DN27274_c0_g1_i2, TRINITY_DN27845_c0_g1_i1, TRINITY…		MF RNA polymerase II CTD heptapeptide repeat kinase activity	GO:0008353	0	63	0	0.0680008
CC condensed nuclear chromosome	GO:0000794	0	61	0	0.0629951	1	0.0450612	1	1		MF very-long-chain-(S)-2-hydroxy-acid oxidase activity	GO:0052852	6	27	0.116777	0.0278831	0.00195561	0.999697	0.06009	TRINITY_DN27305_c3_g1_i2, TRINITY_DN27305_c3_g1_i3, TRINITY_DN27305_c3_g1_i5, TRINITY_DN27305_c3_g1_i8, TRINITY_DN27305_c3_g1_i9, TRINITY_DN31862_c0_g2_i1		MF antiporter activity	GO:0015297	11	227	0.138977	0.234424	0.985786	0.0281048	1	0.868136		BP megasporogenesis	GO:0009554	6	8	0.0758054	0.00826165	7.865e-06	1	0.000243464	TRINITY_DN23781_c0_g1_i3, TRINITY_DN26547_c3_g5_i1, TRINITY_DN30949_c1_g1_i1, TRINITY_DN30949_c1_g1_i2, TRINITY_DN30949_c1_g1_i3, TRINITY_DN30949_c1_g6_i1		BP mitochondrial mRNA modification	GO:0080156	0	60	0	0.0647626
BP protein autoubiquitination	GO:0051865	1	95	0.0194628	0.0981071	0.992477	0.0452912	1	1		MF long-chain-(S)-2-hydroxy-long-chain-acid oxidase activity	GO:0052853	6	27	0.116777	0.0278831	0.00195561	0.999697	0.06009	TRINITY_DN27305_c3_g1_i2, TRINITY_DN27305_c3_g1_i3, TRINITY_DN27305_c3_g1_i5, TRINITY_DN27305_c3_g1_i8, TRINITY_DN27305_c3_g1_i9, TRINITY_DN31862_c0_g2_i1		BP dephosphorylation	GO:0016311	4	116	0.050537	0.119794	0.990429	0.028149	1	0.868136		BP asymmetric cell division	GO:0008356	12	33	0.151611	0.0340793	8.23387e-06	0.999999	0.000253939	TRINITY_DN17181_c0_g1_i1, TRINITY_DN21104_c0_g1_i1, TRINITY_DN22017_c0_g1_i1, TRINITY_DN25452_c4_g8_i1, TRINITY_DN28784_c2_g2_i1, TRINITY_DN28784_c2_g6_i1, TRINITY_DN29090_c2_g1_i1, TRINITY_DN30072_c0_g2_i3, TRINITY_DN30072_c0_g2_i4, TRINITY_DN33128_c4_g1_i1, TRINITY_DN33128_c4_g1_i2, TRINITY_DN33128_c4_g1_i3		CC U2-type precatalytic spliceosome	GO:0071005	1	81	0.0124224	0.0874296
MF RNA polymerase II CTD heptapeptide repeat kinase activity	GO:0008353	0	63	0	0.0650605	1	0.04537	1	1		MF medium-chain-(S)-2-hydroxy-acid oxidase activity	GO:0052854	6	27	0.116777	0.0278831	0.00195561	0.999697	0.06009	TRINITY_DN27305_c3_g1_i2, TRINITY_DN27305_c3_g1_i3, TRINITY_DN27305_c3_g1_i5, TRINITY_DN27305_c3_g1_i8, TRINITY_DN27305_c3_g1_i9, TRINITY_DN31862_c0_g2_i1		MF transcription corepressor activity	GO:0003714	4	117	0.050537	0.120827	0.990152	0.028855	1	0.886625		BP guard cell differentiation	GO:0010052	9	20	0.113708	0.0206541	8.82362e-06	0.999999	0.000271123	TRINITY_DN18663_c0_g1_i2, TRINITY_DN21862_c0_g1_i1, TRINITY_DN21862_c0_g1_i3, TRINITY_DN25563_c4_g1_i2, TRINITY_DN26392_c1_g1_i2, TRINITY_DN28583_c2_g1_i3, TRINITY_DN28583_c2_g1_i7, TRINITY_DN30362_c2_g2_i1, TRINITY_DN30474_c0_g1_i2		BP peroxisome organization	GO:0007031	1	86	0.0124224	0.0928265
BP deadenylation-independent decapping of nuclear-transcribed mRNA	GO:0031087	0	61	0	0.0629951	1	0.0453721	1	1		BP mitochondrial L-ornithine transmembrane transport	GO:1990575	4	12	0.0778513	0.0123925	0.00198248	0.999842	0.060394	TRINITY_DN20151_c0_g1_i1, TRINITY_DN20151_c0_g1_i8, TRINITY_DN28007_c1_g1_i1, TRINITY_DN28007_c1_g1_i5		BP innate immune response	GO:0045087	14	270	0.176879	0.278831	0.984121	0.0291087	1	0.891133		BP chromatin silencing	GO:0006342	20	80	0.252685	0.0826165	9.36213e-06	0.999998	0.000286612	TRINITY_DN25422_c0_g1_i1, TRINITY_DN25422_c0_g1_i13, TRINITY_DN25422_c0_g1_i3, TRINITY_DN25422_c0_g1_i4, TRINITY_DN25422_c0_g1_i6, TRINITY_DN25422_c0_g1_i8, TRINITY_DN26953_c1_g1_i10, TRINITY_DN28824_c4_g1_i1, TRINITY_DN29255_c2_g1_i1, TRINITY_DN29255_c2_g1_i2, TRINITY_DN29255_c2_g1_i5, TRINITY_DN29255_c2_g1_i8, TRINITY_DN30948_c2_g1_i3, TRINITY_DN30968_c0_g1_i2, TRINITY_DN32454_c1_g1_i11, TRINIT…		BP multidimensional cell growth	GO:0009825	2	108	0.0248447	0.116573
CC cyclin-dependent protein kinase holoenzyme complex	GO:0000307	1	93	0.0194628	0.0960416	0.992443	0.0454791	1	1		MF proline dehydrogenase activity	GO:0004657	2	2	0.0389257	0.00206541	0.00199452	1	0.060394	TRINITY_DN26057_c0_g1_i3, TRINITY_DN26057_c0_g1_i8		CC small nucleolar ribonucleoprotein complex	GO:0005732	0	41	0	0.0423409	1	0.0292169	1	0.891169		BP meiotic chromosome condensation	GO:0010032	6	8	0.0758054	0.00826165	9.47429e-06	1	0.000288983	TRINITY_DN25610_c0_g1_i2, TRINITY_DN28147_c0_g1_i2, TRINITY_DN28147_c0_g1_i6, TRINITY_DN30758_c0_g1_i4, TRINITY_DN30758_c0_g1_i5, TRINITY_DN30758_c0_g1_i8		BP signal peptide processing	GO:0006465	0	54	0	0.0582864
CC late endosome	GO:0005770	2	128	0.0389257	0.132186	0.988103	0.0459185	1	1		BP proline catabolic process	GO:0006562	2	2	0.0389257	0.00206541	0.00199452	1	0.060394	TRINITY_DN26057_c0_g1_i3, TRINITY_DN26057_c0_g1_i8		MF hydrogen-translocating pyrophosphatase activity	GO:0009678	0	40	0	0.0413082	1	0.0295331	1	0.897525		CC nuclear origin of replication recognition complex	GO:0005664	11	28	0.138977	0.0289158	9.69708e-06	0.999999	0.000294699	TRINITY_DN22172_c0_g1_i3, TRINITY_DN22172_c0_g1_i4, TRINITY_DN22878_c0_g1_i1, TRINITY_DN22878_c0_g1_i3, TRINITY_DN29145_c0_g4_i10, TRINITY_DN29145_c0_g4_i11, TRINITY_DN29145_c0_g4_i15, TRINITY_DN29307_c0_g1_i10, TRINITY_DN29307_c0_g1_i14, TRINITY_DN29307_c0_g1_i21, TRINITY_DN29307_c0_g1_i25		BP formation of cytoplasmic translation initiation complex	GO:0001732	0	60	0	0.0647626
BP endoplasmic reticulum organization	GO:0007029	0	63	0	0.0650605	1	0.0462191	1	1		BP proline catabolic process to glutamate	GO:0010133	2	2	0.0389257	0.00206541	0.00199452	1	0.060394	TRINITY_DN26057_c0_g1_i3, TRINITY_DN26057_c0_g1_i8		BP glucose metabolic process	GO:0006006	4	115	0.050537	0.118761	0.989658	0.0301365	1	0.912535		BP DNA damage checkpoint	GO:0000077	12	33	0.151611	0.0340793	9.85212e-06	0.999999	0.000298322	TRINITY_DN21028_c0_g1_i2, TRINITY_DN21938_c0_g1_i1, TRINITY_DN24528_c3_g3_i10, TRINITY_DN24528_c3_g3_i3, TRINITY_DN24528_c3_g3_i8, TRINITY_DN26367_c0_g1_i2, TRINITY_DN30083_c1_g1_i1, TRINITY_DN30083_c1_g1_i3, TRINITY_DN30558_c0_g2_i1, TRINITY_DN30558_c0_g2_i4, TRINITY_DN30558_c0_g2_i6, TRINITY_DN32902_c1_g1_i8		CC cell cortex	GO:0005938	4	145	0.0496894	0.15651
BP auxin homeostasis	GO:0010252	0	57	0	0.0588642	1	0.0465992	1	1		BP regulation of photosynthesis, light reaction	GO:0042548	4	12	0.0778513	0.0123925	0.00204701	0.999836	0.061759	TRINITY_DN27966_c0_g1_i14, TRINITY_DN27966_c0_g1_i15, TRINITY_DN27966_c0_g1_i2, TRINITY_DN27966_c0_g1_i7		BP regulation of circadian rhythm	GO:0042752	6	147	0.0758054	0.151808	0.987603	0.0302487	1	0.912612		BP shoot organ boundary specification	GO:0090470	6	8	0.0758054	0.00826165	9.91114e-06	1	0.000299022	TRINITY_DN25579_c2_g4_i1, TRINITY_DN25579_c2_g4_i2, TRINITY_DN29327_c0_g1_i1, TRINITY_DN29327_c0_g1_i10, TRINITY_DN29327_c0_g1_i4, TRINITY_DN29327_c0_g1_i5		BP endoplasmic reticulum organization	GO:0007029	0	62	0	0.0669214
CC Golgi stack	GO:0005795	0	63	0	0.0650605	1	0.0471793	1	1		BP negative regulation of leaf senescence	GO:1900056	7	39	0.13624	0.0402755	0.00206534	0.999605	0.0620869	TRINITY_DN17921_c0_g1_i1, TRINITY_DN24846_c1_g3_i3, TRINITY_DN27011_c1_g1_i1, TRINITY_DN27011_c1_g1_i3, TRINITY_DN27011_c1_g1_i6, TRINITY_DN27011_c1_g1_i8, TRINITY_DN31413_c0_g1_i1		MF 3'-5'-exoribonuclease activity	GO:0000175	3	96	0.0379027	0.0991398	0.990807	0.0308169	1	0.922073		BP nucleosome assembly	GO:0006334	18	70	0.227416	0.0722894	1.17012e-05	0.999997	0.000351753	TRINITY_DN25822_c1_g1_i1, TRINITY_DN25822_c1_g1_i2, TRINITY_DN26707_c0_g1_i10, TRINITY_DN26707_c0_g1_i13, TRINITY_DN26707_c0_g1_i8, TRINITY_DN26756_c1_g1_i1, TRINITY_DN26756_c1_g1_i2, TRINITY_DN26882_c0_g3_i1, TRINITY_DN26882_c0_g3_i2, TRINITY_DN26882_c0_g3_i3, TRINITY_DN26882_c0_g3_i4, TRINITY_DN28162_c1_g1_i1, TRINITY_DN28850_c1_g1_i1, TRINITY_DN28850_c1_g1_i2, TRINITY_DN29390_c0_g1_i16, TRINIT…		BP gluconeogenesis	GO:0006094	0	58	0	0.0626039
CC U2 snRNP	GO:0005686	0	58	0	0.0598969	1	0.0472148	1	1		MF 1-phosphatidylinositol-3-phosphate 5-kinase activity	GO:0000285	7	41	0.13624	0.0423409	0.00208145	0.9996	0.0623462	TRINITY_DN22213_c0_g1_i2, TRINITY_DN22213_c0_g1_i3, TRINITY_DN25677_c0_g1_i3, TRINITY_DN28466_c0_g2_i3, TRINITY_DN28466_c0_g2_i5, TRINITY_DN32869_c1_g1_i5, TRINITY_DN32869_c1_g1_i7		BP cellular protein modification process	GO:0006464	0	39	0	0.0402755	1	0.030837	1	0.922073		BP telomere maintenance via telomerase	GO:0007004	15	51	0.189514	0.052668	1.52066e-05	0.999997	0.000455488	TRINITY_DN26295_c0_g1_i1, TRINITY_DN26295_c0_g1_i10, TRINITY_DN26295_c0_g1_i11, TRINITY_DN26295_c0_g1_i2, TRINITY_DN26295_c0_g1_i3, TRINITY_DN26295_c0_g1_i5, TRINITY_DN26295_c0_g1_i6, TRINITY_DN26885_c0_g1_i2, TRINITY_DN28308_c3_g1_i1, TRINITY_DN28308_c3_g1_i10, TRINITY_DN28308_c3_g1_i2, TRINITY_DN28308_c3_g1_i7, TRINITY_DN28308_c3_g1_i8, TRINITY_DN28308_c3_g1_i9, TRINITY_DN32902_c1_g1_i8		MF actin filament binding	GO:0051015	6	197	0.0745342	0.212637
CC eukaryotic translation initiation factor 3 complex	GO:0005852	0	59	0	0.0609296	1	0.0472692	1	1		MF RNA-directed DNA polymerase activity	GO:0003964	161	2001	3.13351	2.06644	0.00210788	0.9984	0.0629115	TRINITY_DN11933_c0_g1_i1, TRINITY_DN16475_c0_g1_i1, TRINITY_DN17212_c0_g2_i4, TRINITY_DN17579_c0_g1_i2, TRINITY_DN17816_c0_g1_i1, TRINITY_DN17946_c0_g1_i1, TRINITY_DN19522_c0_g1_i3, TRINITY_DN19898_c0_g1_i1, TRINITY_DN20497_c1_g1_i1, TRINITY_DN21165_c5_g1_i14, TRINITY_DN21573_c2_g1_i5, TRINITY_DN21859_c0_g1_i1, TRINITY_DN22166_c3_g1_i6, TRINITY_DN22433_c12_g1_i2, TRINITY_DN22584_c7_g1_i1, TRINITY…		CC external side of plasma membrane	GO:0009897	0	40	0	0.0413082	1	0.0308945	1	0.922073		BP positive regulation of auxin biosynthetic process	GO:0010601	7	12	0.0884397	0.0123925	1.59682e-05	0.999999	0.000476584	TRINITY_DN18985_c0_g1_i1, TRINITY_DN30983_c1_g1_i1, TRINITY_DN30983_c1_g1_i3, TRINITY_DN30983_c1_g1_i4, TRINITY_DN30983_c1_g1_i6, TRINITY_DN30983_c1_g1_i8, TRINITY_DN30983_c1_g7_i1		BP lateral root development	GO:0048527	5	144	0.0621118	0.15543
BP peptidyl-L-cysteine S-palmitoylation	GO:0018230	0	63	0	0.0650605	1	0.0475611	1	1		BP L-phenylalanine catabolic process	GO:0006559	6	30	0.116777	0.0309812	0.00213024	0.999659	0.0633519	TRINITY_DN26760_c0_g1_i1, TRINITY_DN26760_c0_g1_i2, TRINITY_DN26760_c0_g1_i5, TRINITY_DN29157_c3_g1_i10, TRINITY_DN29157_c3_g1_i12, TRINITY_DN29157_c3_g1_i13		CC pore complex	GO:0046930	0	41	0	0.0423409	1	0.0310981	1	0.924835		MF aspartic-type peptidase activity	GO:0070001	6	9	0.0758054	0.00929435	1.69437e-05	0.999999	0.000503892	TRINITY_DN26548_c3_g2_i1, TRINITY_DN26548_c3_g2_i3, TRINITY_DN26864_c2_g1_i10, TRINITY_DN29092_c0_g3_i1, TRINITY_DN29092_c0_g3_i2, TRINITY_DN29092_c0_g3_i3		BP positive regulation of proteasomal ubiquitin-dependent protein catabolic process	GO:0032436	0	65	0	0.0701595
BP Golgi to vacuole transport	GO:0006896	0	63	0	0.0650605	1	0.0476022	1	1		MF ribulose-1,5-bisphosphate carboxylase/oxygenase activator activity	GO:0046863	3	6	0.0583885	0.00619623	0.00219403	0.999916	0.0650168	TRINITY_DN29444_c0_g1_i13, TRINITY_DN29444_c0_g1_i15, TRINITY_DN29444_c0_g1_i22		BP protein K63-linked ubiquitination	GO:0070534	0	41	0	0.0423409	1	0.0312935	1	0.92506		BP chromosome segregation	GO:0007059	18	71	0.227416	0.0733221	1.71292e-05	0.999996	0.000507597	TRINITY_DN19765_c0_g1_i3, TRINITY_DN19765_c0_g1_i4, TRINITY_DN21939_c0_g1_i3, TRINITY_DN23508_c0_g1_i1, TRINITY_DN23508_c0_g1_i3, TRINITY_DN23508_c0_g1_i4, TRINITY_DN25208_c0_g1_i13, TRINITY_DN25208_c0_g1_i5, TRINITY_DN25208_c0_g1_i6, TRINITY_DN25208_c0_g1_i7, TRINITY_DN27343_c0_g5_i4, TRINITY_DN27343_c0_g5_i6, TRINITY_DN27478_c4_g2_i2, TRINITY_DN28936_c2_g1_i22, TRINITY_DN28936_c2_g1_i4, TRINITY…		BP mitotic cell cycle phase transition	GO:0044772	1	79	0.0124224	0.0852708
MF miRNA binding	GO:0035198	0	58	0	0.0598969	1	0.0480468	1	1		BP internode patterning	GO:0080006	3	6	0.0583885	0.00619623	0.0022247	0.999914	0.0656919	TRINITY_DN26145_c2_g1_i1, TRINITY_DN26145_c2_g2_i1, TRINITY_DN26145_c2_g3_i1		BP nitric oxide biosynthetic process	GO:0006809	0	40	0	0.0413082	1	0.031363	1	0.92506		CC condensed chromosome, centromeric region	GO:0000779	7	12	0.0884397	0.0123925	1.82546e-05	0.999999	0.00053903	TRINITY_DN25610_c0_g1_i2, TRINITY_DN27343_c0_g5_i4, TRINITY_DN27343_c0_g5_i6, TRINITY_DN27478_c4_g2_i2, TRINITY_DN28147_c0_g1_i2, TRINITY_DN28147_c0_g1_i6, TRINITY_DN32364_c0_g1_i12		CC Golgi stack	GO:0005795	0	62	0	0.0669214
MF calcium-transporting ATPase activity	GO:0005388	1	93	0.0194628	0.0960416	0.991911	0.0481012	1	1		CC plastid	GO:0009536	44	573	0.856364	0.59174	0.00223722	0.998698	0.065828	TRINITY_DN20016_c0_g1_i1, TRINITY_DN20016_c0_g1_i2, TRINITY_DN20151_c0_g1_i1, TRINITY_DN20151_c0_g1_i8, TRINITY_DN20747_c0_g2_i3, TRINITY_DN22607_c0_g1_i2, TRINITY_DN22607_c0_g1_i3, TRINITY_DN22607_c0_g1_i4, TRINITY_DN22738_c0_g1_i1, TRINITY_DN23014_c0_g1_i2, TRINITY_DN23014_c0_g1_i4, TRINITY_DN23014_c1_g1_i1, TRINITY_DN23375_c0_g1_i8, TRINITY_DN24118_c0_g1_i2, TRINITY_DN24118_c0_g1_i3, TRINITY_D…		MF adenylate kinase activity	GO:0004017	0	40	0	0.0413082	1	0.0315399	1	0.92506		BP mitotic metaphase plate congression	GO:0007080	7	12	0.0884397	0.0123925	1.87528e-05	0.999999	0.000551783	TRINITY_DN27343_c0_g5_i4, TRINITY_DN27343_c0_g5_i6, TRINITY_DN27391_c0_g1_i1, TRINITY_DN27478_c4_g2_i2, TRINITY_DN29494_c1_g4_i2, TRINITY_DN32364_c0_g1_i12, TRINITY_DN32364_c0_g1_i3		CC condensed chromosome kinetochore	GO:0000777	0	58	0	0.0626039
MF MAP kinase activity	GO:0004707	0	60	0	0.0619623	1	0.0486854	1	1		MF cellulose synthase activity	GO:0016759	19	168	0.369794	0.173495	0.00234256	0.999023	0.0684578	TRINITY_DN22586_c1_g2_i1, TRINITY_DN24193_c0_g2_i1, TRINITY_DN24193_c0_g3_i1, TRINITY_DN24193_c0_g3_i3, TRINITY_DN27060_c0_g3_i1, TRINITY_DN27060_c0_g3_i4, TRINITY_DN31460_c0_g1_i1, TRINITY_DN31460_c0_g1_i14, TRINITY_DN32358_c0_g2_i1, TRINITY_DN32358_c0_g2_i3, TRINITY_DN32358_c0_g3_i2, TRINITY_DN32358_c1_g1_i13, TRINITY_DN32358_c1_g1_i15, TRINITY_DN32358_c1_g1_i17, TRINITY_DN32358_c1_g1_i3, TRINI…		BP histone mRNA catabolic process	GO:0071044	0	39	0	0.0402755	1	0.03155	1	0.92506		CC cell cortex	GO:0005938	28	144	0.353759	0.14871	1.97151e-05	0.999993	0.000578054	TRINITY_DN24317_c2_g1_i3, TRINITY_DN24317_c2_g1_i4, TRINITY_DN24317_c2_g1_i6, TRINITY_DN24861_c6_g1_i2, TRINITY_DN24861_c6_g1_i3, TRINITY_DN25978_c3_g1_i2, TRINITY_DN25978_c3_g1_i6, TRINITY_DN25978_c3_g2_i4, TRINITY_DN25978_c3_g3_i1, TRINITY_DN25978_c3_g3_i2, TRINITY_DN27298_c4_g2_i4, TRINITY_DN28631_c0_g1_i1, TRINITY_DN28631_c0_g1_i3, TRINITY_DN32338_c0_g1_i9, TRINITY_DN32338_c0_g3_i5, TRINITY_D…		BP mismatch repair	GO:0006298	0	65	0	0.0701595
BP mitotic cell cycle	GO:0000278	3	155	0.0583885	0.160069	0.984124	0.0488239	1	1		BP miRNA transport	GO:1990428	3	7	0.0583885	0.00722894	0.00234304	0.999898	0.0684578	TRINITY_DN32980_c0_g1_i7, TRINITY_DN32980_c0_g1_i8, TRINITY_DN32980_c0_g1_i9		BP 'de novo' pyrimidine nucleobase biosynthetic process	GO:0006207	0	39	0	0.0402755	1	0.031983	1	0.934465		MF phosphoethanolamine N-methyltransferase activity	GO:0000234	6	9	0.0758054	0.00929435	2.1137e-05	0.999999	0.000617571	TRINITY_DN31685_c0_g2_i10, TRINITY_DN31685_c0_g2_i16, TRINITY_DN31685_c0_g2_i17, TRINITY_DN31685_c0_g2_i19, TRINITY_DN31685_c0_g2_i21, TRINITY_DN31685_c0_g2_i23		MF hydrolase activity, acting on ester bonds	GO:0016788	9	231	0.111801	0.249336
CC integral component of mitochondrial inner membrane	GO:0031305	0	57	0	0.0588642	1	0.0493181	1	1		MF glutathione peroxidase activity	GO:0004602	5	18	0.0973141	0.0185887	0.00236251	0.99971	0.0687072	TRINITY_DN22662_c1_g1_i1, TRINITY_DN22662_c1_g1_i2, TRINITY_DN22662_c1_g1_i3, TRINITY_DN26742_c0_g1_i4, TRINITY_DN26742_c0_g1_i5		BP cellular amino acid metabolic process	GO:0006520	3	97	0.0379027	0.100172	0.990292	0.0322971	1	0.938186		BP mitotic spindle organization	GO:0007052	13	41	0.164245	0.0423409	2.14961e-05	0.999996	0.000625866	TRINITY_DN21939_c0_g1_i3, TRINITY_DN25869_c0_g2_i1, TRINITY_DN25869_c0_g2_i4, TRINITY_DN27343_c0_g5_i4, TRINITY_DN27343_c0_g5_i6, TRINITY_DN27478_c4_g2_i2, TRINITY_DN32164_c0_g1_i1, TRINITY_DN32164_c0_g1_i6, TRINITY_DN32164_c0_g1_i8, TRINITY_DN32364_c0_g1_i12, TRINITY_DN32504_c2_g1_i21, TRINITY_DN32504_c2_g1_i22, TRINITY_DN32504_c2_g1_i5		BP proteasomal ubiquitin-independent protein catabolic process	GO:0010499	0	51	0	0.0550482
CC cytoplasmic stress granule	GO:0010494	2	133	0.0389257	0.13735	0.987027	0.0493681	1	1		CC vesicle	GO:0031982	7	40	0.13624	0.0413082	0.00236808	0.999535	0.0687072	TRINITY_DN29970_c0_g2_i15, TRINITY_DN29970_c0_g2_i2, TRINITY_DN29970_c0_g2_i3, TRINITY_DN29970_c0_g2_i9, TRINITY_DN32378_c0_g1_i21, TRINITY_DN32378_c0_g1_i4, TRINITY_DN32378_c0_g1_i5		BP cellular copper ion homeostasis	GO:0006878	0	39	0	0.0402755	1	0.0323357	1	0.938186		BP xyloglucan metabolic process	GO:0010411	18	75	0.227416	0.0774529	2.16076e-05	0.999994	0.000626922	TRINITY_DN22032_c0_g1_i2, TRINITY_DN22032_c0_g1_i4, TRINITY_DN24339_c1_g1_i3, TRINITY_DN24339_c1_g1_i5, TRINITY_DN25673_c1_g1_i2, TRINITY_DN25673_c1_g1_i3, TRINITY_DN27034_c3_g3_i1, TRINITY_DN27336_c2_g1_i1, TRINITY_DN27336_c2_g1_i2, TRINITY_DN27336_c2_g2_i2, TRINITY_DN27336_c2_g2_i3, TRINITY_DN27437_c0_g2_i3, TRINITY_DN27437_c0_g2_i5, TRINITY_DN27517_c4_g1_i11, TRINITY_DN27517_c4_g1_i13, TRINITY…		CC anchored component of plasma membrane	GO:0046658	12	293	0.149068	0.316258
BP mitochondrial mRNA modification	GO:0080156	0	60	0	0.0619623	1	0.0493797	1	1		BP phenylpropanoid biosynthetic process	GO:0009699	4	12	0.0778513	0.0123925	0.00238503	0.9998	0.0689587	TRINITY_DN31085_c3_g1_i1, TRINITY_DN31085_c3_g1_i3, TRINITY_DN31085_c3_g1_i4, TRINITY_DN31085_c3_g3_i1		CC exosome (RNase complex)	GO:0000178	1	60	0.0126342	0.0619623	0.994896	0.033271	1	0.959442		BP xylem vessel member cell differentiation	GO:0048759	6	9	0.0758054	0.00929435	2.18369e-05	0.999999	0.000631373	TRINITY_DN17622_c0_g1_i1, TRINITY_DN21569_c0_g1_i2, TRINITY_DN23759_c0_g1_i1, TRINITY_DN23759_c0_g1_i4, TRINITY_DN27108_c3_g1_i1, TRINITY_DN27108_c3_g1_i5		BP gravitropism	GO:0009630	0	61	0	0.065842
MF NADH dehydrogenase (ubiquinone) activity	GO:0008137	0	61	0	0.0629951	1	0.0499431	1	1		MF quinone binding	GO:0048038	9	59	0.175165	0.0609296	0.00241759	0.99939	0.0696585	TRINITY_DN23375_c0_g1_i8, TRINITY_DN28542_c0_g1_i3, TRINITY_DN31002_c1_g1_i1, TRINITY_DN31002_c1_g1_i4, TRINITY_DN31002_c1_g1_i7, TRINITY_DN31002_c1_g1_i8, TRINITY_DN32498_c7_g1_i20, TRINITY_DN32498_c7_g1_i3, TRINITY_DN32498_c7_g1_i5		BP membrane protein proteolysis	GO:0033619	0	39	0	0.0402755	1	0.0334558	1	0.959442		BP protein localization to plasma membrane	GO:0072659	11	30	0.138977	0.0309812	2.2499e-05	0.999997	0.000648268	TRINITY_DN24145_c3_g1_i5, TRINITY_DN29166_c0_g1_i1, TRINITY_DN29166_c0_g1_i2, TRINITY_DN29166_c0_g1_i3, TRINITY_DN29166_c0_g1_i6, TRINITY_DN29166_c0_g1_i7, TRINITY_DN29410_c1_g1_i3, TRINITY_DN29410_c1_g1_i8, TRINITY_DN30318_c0_g1_i5, TRINITY_DN30318_c0_g1_i6, TRINITY_DN30869_c0_g2_i1		CC histone deacetylase complex	GO:0000118	0	49	0	0.0528895
CC nuclear chromosome, telomeric region	GO:0000784	0	65	0	0.0671259	1	0.049959	1	1		MF intramolecular transferase activity, phosphotransferases	GO:0016868	6	32	0.116777	0.0330466	0.00247375	0.999589	0.0710307	TRINITY_DN31108_c0_g1_i11, TRINITY_DN31108_c0_g1_i22, TRINITY_DN31108_c0_g1_i24, TRINITY_DN31108_c0_g1_i7, TRINITY_DN32433_c2_g1_i31, TRINITY_DN32433_c2_g1_i5		BP mitochondrial respiratory chain complex I assembly	GO:0032981	0	39	0	0.0402755	1	0.0334822	1	0.959442		BP negative regulation of actin filament polymerization	GO:0030837	6	9	0.0758054	0.00929435	2.30677e-05	0.999999	0.000662362	TRINITY_DN26887_c0_g1_i10, TRINITY_DN26887_c0_g1_i17, TRINITY_DN26887_c0_g1_i24, TRINITY_DN26887_c0_g1_i25, TRINITY_DN26887_c0_g1_i3, TRINITY_DN26887_c0_g1_i5		BP endosome transport via multivesicular body sorting pathway	GO:0032509	0	55	0	0.0593658
											MF 4-hydroxy-3-methylbut-2-en-1-yl diphosphate synthase activity	GO:0046429	3	7	0.0583885	0.00722894	0.00257632	0.999884	0.0737217	TRINITY_DN25067_c2_g1_i2, TRINITY_DN30509_c0_g1_i2, TRINITY_DN30509_c0_g1_i7		MF transcription coregulator activity	GO:0003712	6	147	0.0758054	0.151808	0.986036	0.033629	1	0.959442		BP regulation of mitotic spindle organization	GO:0060236	6	9	0.0758054	0.00929435	2.3565e-05	0.999999	0.000674316	TRINITY_DN25515_c0_g1_i1, TRINITY_DN28693_c2_g1_i2, TRINITY_DN28693_c2_g1_i3, TRINITY_DN30907_c0_g1_i3, TRINITY_DN30907_c0_g2_i1, TRINITY_DN30907_c0_g2_i3		BP production of siRNA involved in RNA interference	GO:0030422	0	68	0	0.0733977
											BP tyrosine metabolic process	GO:0006570	3	7	0.0583885	0.00722894	0.00263383	0.999881	0.0751092	TRINITY_DN29157_c3_g1_i10, TRINITY_DN29157_c3_g1_i12, TRINITY_DN29157_c3_g1_i13		BP regulation of photosynthesis	GO:0010109	0	38	0	0.0392428	1	0.033769	1	0.959442		CC nuclear chromatin	GO:0000790	27	136	0.341124	0.140448	2.4206e-05	0.999992	0.000690287	TRINITY_DN20443_c0_g1_i1, TRINITY_DN21320_c0_g1_i1, TRINITY_DN22801_c0_g1_i1, TRINITY_DN22974_c0_g1_i1, TRINITY_DN23059_c1_g1_i3, TRINITY_DN23059_c1_g2_i1, TRINITY_DN23059_c1_g2_i2, TRINITY_DN23059_c2_g1_i1, TRINITY_DN23200_c0_g1_i1, TRINITY_DN23200_c0_g1_i2, TRINITY_DN25700_c0_g4_i1, TRINITY_DN26367_c0_g1_i2, TRINITY_DN27791_c0_g1_i3, TRINITY_DN28564_c1_g9_i1, TRINITY_DN28721_c2_g3_i10, TRINITY_…		BP regulation of cell proliferation	GO:0042127	0	63	0	0.0680008
											MF glyceraldehyde-3-phosphate dehydrogenase (NADP+) (non-phosphorylating) activity	GO:0008886	3	6	0.0583885	0.00619623	0.00265802	0.99989	0.0755403	TRINITY_DN23920_c1_g1_i1, TRINITY_DN23920_c1_g1_i4, TRINITY_DN23920_c1_g1_i7		BP mitochondrial mRNA modification	GO:0080156	1	60	0.0126342	0.0619623	0.994802	0.0337821	1	0.959442		BP gibberellin catabolic process	GO:0045487	5	6	0.0631712	0.00619623	2.45595e-05	1	0.000697977	TRINITY_DN25022_c0_g1_i1, TRINITY_DN25022_c0_g1_i6, TRINITY_DN25022_c0_g1_i7, TRINITY_DN25022_c0_g2_i2, TRINITY_DN25022_c0_g2_i3		BP one-carbon metabolic process	GO:0006730	1	83	0.0124224	0.0895883
											MF transketolase activity	GO:0004802	5	21	0.0973141	0.0216868	0.00266901	0.999653	0.0755946	TRINITY_DN31174_c1_g1_i1, TRINITY_DN31174_c1_g1_i14, TRINITY_DN31174_c1_g1_i8, TRINITY_DN32567_c3_g1_i4, TRINITY_DN32679_c3_g1_i13		CC Cul4-RING E3 ubiquitin ligase complex	GO:0080008	8	174	0.101074	0.179691	0.984273	0.0339655	1	0.959442		MF enhancer sequence-specific DNA binding	GO:0001158	6	9	0.0758054	0.00929435	2.48869e-05	0.999999	0.000704875	TRINITY_DN27612_c0_g2_i1, TRINITY_DN27612_c0_g2_i3, TRINITY_DN27612_c0_g2_i5, TRINITY_DN28707_c1_g1_i1, TRINITY_DN28707_c1_g1_i2, TRINITY_DN30654_c0_g3_i1		MF 3'-5'-exoribonuclease activity	GO:0000175	1	93	0.0124224	0.100382
											BP chlorophyll biosynthetic process	GO:0015995	15	140	0.291942	0.144579	0.00274167	0.998975	0.0773893	TRINITY_DN25838_c2_g1_i6, TRINITY_DN26077_c4_g1_i3, TRINITY_DN27168_c0_g1_i26, TRINITY_DN27168_c0_g1_i9, TRINITY_DN27307_c0_g1_i1, TRINITY_DN27665_c1_g3_i3, TRINITY_DN29884_c0_g1_i1, TRINITY_DN30015_c4_g2_i5, TRINITY_DN30734_c1_g1_i1, TRINITY_DN30734_c1_g1_i2, TRINITY_DN30734_c1_g1_i6, TRINITY_DN30734_c1_g1_i7, TRINITY_DN30888_c1_g1_i10, TRINITY_DN30888_c1_g1_i2, TRINITY_DN30888_c1_g1_i6		CC mitochondrial outer membrane	GO:0005741	5	131	0.0631712	0.135284	0.986893	0.0339901	1	0.959442		MF low-affinity nitrate transmembrane transporter activity	GO:0080054	6	9	0.0758054	0.00929435	2.60036e-05	0.999999	0.000734007	TRINITY_DN25997_c0_g1_i2, TRINITY_DN25997_c0_g1_i3, TRINITY_DN28558_c1_g1_i2, TRINITY_DN28558_c1_g1_i3, TRINITY_DN28558_c1_g2_i2, TRINITY_DN28558_c1_g2_i6		MF pyrimidine nucleotide-sugar transmembrane transporter activity	GO:0015165	0	56	0	0.0604451
											MF galactinol-sucrose galactosyltransferase activity	GO:0047274	5	22	0.0973141	0.0227195	0.0027826	0.999631	0.0782793	TRINITY_DN32212_c3_g1_i2, TRINITY_DN32212_c3_g1_i6, TRINITY_DN32212_c3_g1_i8, TRINITY_DN32212_c3_g1_i9, TRINITY_DN32212_c3_g2_i2		MF oxidoreductase activity, acting on the CH-OH group of donors, NAD or NADP as acceptor	GO:0016616	16	299	0.202148	0.308779	0.980347	0.0342434	1	0.963326		BP plant-type secondary cell wall biogenesis	GO:0009834	24	113	0.303222	0.116696	2.6148e-05	0.999992	0.000735589	TRINITY_DN21061_c0_g1_i2, TRINITY_DN21061_c0_g1_i3, TRINITY_DN21070_c0_g1_i2, TRINITY_DN28336_c0_g4_i2, TRINITY_DN28336_c0_g4_i3, TRINITY_DN28336_c0_g4_i4, TRINITY_DN29018_c0_g3_i4, TRINITY_DN29018_c0_g3_i6, TRINITY_DN29420_c1_g2_i2, TRINITY_DN29420_c1_g2_i3, TRINITY_DN29873_c0_g1_i10, TRINITY_DN29873_c0_g1_i11, TRINITY_DN29873_c0_g1_i13, TRINITY_DN29873_c0_g1_i2, TRINITY_DN29873_c0_g1_i3, TRINIT…		MF Rab GTPase binding	GO:0017137	2	120	0.0248447	0.129525
											MF arsenite transmembrane transporter activity	GO:0015105	4	13	0.0778513	0.0134252	0.00285752	0.999742	0.0801165	TRINITY_DN27619_c0_g1_i4, TRINITY_DN27653_c1_g1_i1, TRINITY_DN27653_c1_g1_i2, TRINITY_DN27653_c1_g1_i6		BP ribosomal small subunit assembly	GO:0000028	0	39	0	0.0402755	1	0.0346374	1	0.967935		BP response to lithium ion	GO:0010226	5	6	0.0631712	0.00619623	2.62473e-05	1	0.000735896	TRINITY_DN24945_c0_g1_i2, TRINITY_DN24945_c0_g1_i5, TRINITY_DN24945_c0_g1_i6, TRINITY_DN32501_c0_g1_i1, TRINITY_DN32501_c0_g1_i2		MF ubiquitin protein ligase activity	GO:0061630	14	338	0.173913	0.36483
											MF salutaridine reductase (NADPH) activity	GO:0047037	3	6	0.0583885	0.00619623	0.002946	0.999874	0.08232	TRINITY_DN26243_c0_g1_i14, TRINITY_DN26243_c0_g1_i16, TRINITY_DN26243_c0_g1_i3		BP tetrahydrofolate metabolic process	GO:0046653	0	38	0	0.0392428	1	0.0346397	1	0.967935		CC centrosome	GO:0005813	29	150	0.366393	0.154906	2.63638e-05	0.99999	0.000736682	TRINITY_DN20666_c0_g1_i4, TRINITY_DN21939_c0_g1_i3, TRINITY_DN22801_c0_g1_i1, TRINITY_DN23543_c0_g1_i5, TRINITY_DN23543_c0_g1_i6, TRINITY_DN23743_c0_g1_i4, TRINITY_DN24317_c2_g1_i3, TRINITY_DN24317_c2_g1_i4, TRINITY_DN24317_c2_g1_i6, TRINITY_DN24456_c0_g1_i3, TRINITY_DN24456_c0_g1_i5, TRINITY_DN25492_c0_g1_i12, TRINITY_DN26913_c0_g1_i1, TRINITY_DN27132_c0_g1_i1, TRINITY_DN27132_c0_g2_i1, TRINITY_…		BP cytidine to uridine editing	GO:0016554	0	56	0	0.0604451
											BP lung development	GO:0030324	4	15	0.0778513	0.0154906	0.00298417	0.999718	0.0831076	TRINITY_DN29576_c0_g1_i2, TRINITY_DN29576_c0_g1_i5, TRINITY_DN31994_c0_g1_i3, TRINITY_DN31994_c0_g1_i8		MF protein-containing complex binding	GO:0044877	1	60	0.0126342	0.0619623	0.994588	0.0349319	1	0.969304		MF lipase activity	GO:0016298	15	55	0.189514	0.0567988	2.65491e-05	0.999994	0.000739379	TRINITY_DN22363_c0_g1_i3, TRINITY_DN23910_c0_g1_i4, TRINITY_DN24273_c0_g1_i1, TRINITY_DN24273_c0_g1_i4, TRINITY_DN24409_c0_g1_i4, TRINITY_DN24409_c0_g1_i5, TRINITY_DN28523_c0_g2_i5, TRINITY_DN28523_c0_g2_i7, TRINITY_DN29442_c2_g1_i1, TRINITY_DN29442_c2_g1_i2, TRINITY_DN29442_c2_g1_i4, TRINITY_DN29442_c2_g1_i7, TRINITY_DN30492_c1_g1_i1, TRINITY_DN30492_c1_g1_i2, TRINITY_DN31102_c0_g1_i4		MF DNA-binding transcription activator activity, RNA polymerase II-specific	GO:0001228	1	85	0.0124224	0.0917471
											BP diterpenoid biosynthetic process	GO:0016102	4	13	0.0778513	0.0134252	0.00300101	0.999726	0.0832981	TRINITY_DN31429_c0_g1_i15, TRINITY_DN31429_c0_g1_i20, TRINITY_DN33053_c2_g2_i24, TRINITY_DN33053_c2_g2_i28		BP lipid glycosylation	GO:0030259	1	58	0.0126342	0.0598969	0.994573	0.0350597	1	0.969304		BP chromosome separation	GO:0051304	6	9	0.0758054	0.00929435	2.68589e-05	0.999999	0.000743174	TRINITY_DN25610_c0_g1_i2, TRINITY_DN28147_c0_g1_i2, TRINITY_DN28147_c0_g1_i6, TRINITY_DN30938_c1_g1_i2, TRINITY_DN30938_c1_g1_i3, TRINITY_DN30938_c1_g1_i4		BP stamen development	GO:0048443	3	117	0.0372671	0.126287
											BP secondary shoot formation	GO:0010223	8	50	0.155703	0.0516353	0.00333167	0.999205	0.0921689	TRINITY_DN22607_c0_g1_i2, TRINITY_DN22607_c0_g1_i3, TRINITY_DN22607_c0_g1_i4, TRINITY_DN26145_c2_g1_i1, TRINITY_DN26145_c2_g2_i1, TRINITY_DN26145_c2_g3_i1, TRINITY_DN31585_c3_g1_i4, TRINITY_DN32473_c2_g1_i1		BP rRNA base methylation	GO:0070475	0	38	0	0.0392428	1	0.0351379	1	0.969304		BP negative regulation of gene expression, epigenetic	GO:0045814	11	31	0.138977	0.0320139	2.68639e-05	0.999996	0.000743174	TRINITY_DN23270_c0_g2_i3, TRINITY_DN29255_c2_g1_i1, TRINITY_DN29255_c2_g1_i2, TRINITY_DN29255_c2_g1_i5, TRINITY_DN29255_c2_g1_i8, TRINITY_DN29627_c0_g1_i1, TRINITY_DN29627_c0_g1_i4, TRINITY_DN31483_c1_g2_i1, TRINITY_DN31483_c1_g2_i2, TRINITY_DN32717_c1_g1_i1, TRINITY_DN32717_c1_g1_i16		BP vacuolar transport	GO:0007034	1	82	0.0124224	0.0885089
											MF mannitol dehydrogenase activity	GO:0046029	5	18	0.0973141	0.0185887	0.00334645	0.999554	0.0922712	TRINITY_DN24208_c0_g1_i3, TRINITY_DN28729_c1_g3_i1, TRINITY_DN32940_c2_g1_i14, TRINITY_DN32940_c2_g1_i15, TRINITY_DN32940_c2_g1_i9		BP pseudouridine synthesis	GO:0001522	1	59	0.0126342	0.0609296	0.994551	0.0351543	1	0.969304		BP viral process	GO:0016032	40	244	0.50537	0.25198	2.73963e-05	0.999988	0.000755393	TRINITY_DN22885_c0_g1_i1, TRINITY_DN22885_c0_g1_i2, TRINITY_DN23579_c1_g4_i1, TRINITY_DN24900_c0_g1_i10, TRINITY_DN25223_c0_g6_i1, TRINITY_DN25651_c0_g7_i1, TRINITY_DN25730_c1_g1_i8, TRINITY_DN25936_c0_g4_i11, TRINITY_DN25936_c0_g4_i3, TRINITY_DN26247_c0_g1_i11, TRINITY_DN26247_c0_g1_i12, TRINITY_DN26247_c0_g1_i3, TRINITY_DN27875_c2_g1_i1, TRINITY_DN27875_c2_g1_i3, TRINITY_DN28049_c3_g6_i7, TRINI…		BP gynoecium development	GO:0048467	0	56	0	0.0604451
											MF cysteine-type peptidase activity	GO:0008234	13	117	0.253017	0.120827	0.00342401	0.998796	0.094098	TRINITY_DN23999_c0_g1_i2, TRINITY_DN23999_c0_g1_i8, TRINITY_DN25130_c1_g1_i3, TRINITY_DN25130_c1_g1_i4, TRINITY_DN26235_c0_g1_i5, TRINITY_DN29184_c5_g1_i11, TRINITY_DN29184_c5_g1_i15, TRINITY_DN29184_c5_g1_i3, TRINITY_DN32191_c2_g1_i12, TRINITY_DN32191_c2_g1_i14, TRINITY_DN32191_c2_g1_i4, TRINITY_DN32191_c2_g1_i5, TRINITY_DN32191_c2_g1_i6		MF chromatin DNA binding	GO:0031490	4	112	0.050537	0.115663	0.987557	0.0354618	1	0.974556		BP epidermal cell fate specification	GO:0009957	11	31	0.138977	0.0320139	2.8398e-05	0.999996	0.000780428	TRINITY_DN22502_c0_g1_i1, TRINITY_DN22502_c0_g1_i2, TRINITY_DN27341_c2_g4_i1, TRINITY_DN27341_c2_g4_i5, TRINITY_DN31454_c0_g1_i2, TRINITY_DN31454_c0_g1_i5, TRINITY_DN31454_c0_g2_i1, TRINITY_DN31454_c0_g2_i2, TRINITY_DN31454_c0_g2_i3, TRINITY_DN31454_c0_g2_i4, TRINITY_DN31454_c0_g2_i7		BP tryptophan biosynthetic process	GO:0000162	0	52	0	0.0561276
											MF phosphoglycerate transmembrane transporter activity	GO:0015120	4	13	0.0778513	0.0134252	0.00349013	0.999667	0.0952863	TRINITY_DN23014_c0_g1_i2, TRINITY_DN23014_c0_g1_i4, TRINITY_DN23014_c1_g1_i1, TRINITY_DN28796_c1_g1_i1		MF MAP kinase kinase kinase activity	GO:0004709	4	112	0.050537	0.115663	0.987414	0.0358187	1	0.978727		BP phosphatidylinositol acyl-chain remodeling	GO:0036149	7	13	0.0884397	0.0134252	2.9043e-05	0.999998	0.00079553	TRINITY_DN23227_c1_g1_i1, TRINITY_DN23227_c1_g1_i2, TRINITY_DN23227_c1_g1_i3, TRINITY_DN23227_c1_g1_i4, TRINITY_DN23227_c1_g1_i5, TRINITY_DN23227_c1_g1_i6, TRINITY_DN23227_c1_g1_i7		BP intracellular transport	GO:0046907	0	49	0	0.0528895
											BP phosphoglycerate transmembrane transport	GO:0015713	4	13	0.0778513	0.0134252	0.00349013	0.999667	0.0952863	TRINITY_DN23014_c0_g1_i2, TRINITY_DN23014_c0_g1_i4, TRINITY_DN23014_c1_g1_i1, TRINITY_DN28796_c1_g1_i1		CC perikaryon	GO:0043204	0	37	0	0.0382101	1	0.0359197	1	0.978727		BP rhamnogalacturonan I side chain metabolic process	GO:0010400	6	9	0.0758054	0.00929435	2.92034e-05	0.999999	0.000797301	TRINITY_DN29873_c0_g1_i10, TRINITY_DN29873_c0_g1_i11, TRINITY_DN29873_c0_g1_i13, TRINITY_DN29873_c0_g1_i2, TRINITY_DN29873_c0_g1_i3, TRINITY_DN29873_c0_g1_i9		MF phosphorelay sensor kinase activity	GO:0000155	0	62	0	0.0669214
											MF 1-aminocyclopropane-1-carboxylate oxidase activity	GO:0009815	4	12	0.0778513	0.0123925	0.00352396	0.999671	0.0958955	TRINITY_DN24833_c1_g1_i3, TRINITY_DN24833_c1_g1_i4, TRINITY_DN24833_c1_g1_i6, TRINITY_DN32038_c1_g1_i3		BP regulation of abscisic acid-activated signaling pathway	GO:0009787	0	37	0	0.0382101	1	0.0359662	1	0.978727		BP defense response	GO:0006952	141	1217	1.78143	1.2568	3.0117e-05	0.99998	0.000819555	TRINITY_DN107502_c0_g1_i1, TRINITY_DN16022_c0_g1_i1, TRINITY_DN18789_c0_g1_i1, TRINITY_DN19577_c0_g1_i2, TRINITY_DN19774_c0_g1_i1, TRINITY_DN19977_c0_g2_i1, TRINITY_DN20222_c0_g1_i1, TRINITY_DN20516_c0_g1_i1, TRINITY_DN21958_c0_g1_i2, TRINITY_DN21958_c0_g1_i3, TRINITY_DN22848_c0_g1_i1, TRINITY_DN22848_c0_g1_i2, TRINITY_DN22885_c0_g1_i1, TRINITY_DN22885_c0_g1_i2, TRINITY_DN22902_c0_g1_i1, TRINITY_…		BP protein polyubiquitination	GO:0000209	3	136	0.0372671	0.146795
											BP cell wall organization	GO:0071555	53	727	1.03153	0.750777	0.00360692	0.997734	0.0978333	TRINITY_DN22586_c1_g2_i1, TRINITY_DN24193_c0_g2_i1, TRINITY_DN24193_c0_g3_i1, TRINITY_DN24193_c0_g3_i3, TRINITY_DN24238_c3_g4_i1, TRINITY_DN24238_c3_g4_i10, TRINITY_DN24238_c3_g4_i11, TRINITY_DN24238_c3_g4_i14, TRINITY_DN24238_c3_g4_i15, TRINITY_DN24238_c3_g4_i16, TRINITY_DN24238_c3_g4_i4, TRINITY_DN24238_c3_g4_i6, TRINITY_DN24973_c0_g1_i2, TRINITY_DN27060_c0_g3_i1, TRINITY_DN27060_c0_g3_i4, TRIN…		BP response to red light	GO:0010114	3	95	0.0379027	0.0981071	0.988932	0.0362002	1	0.981887		BP resolution of meiotic recombination intermediates	GO:0000712	10	26	0.126342	0.0268504	3.10309e-05	0.999996	0.000841676	TRINITY_DN26272_c0_g1_i5, TRINITY_DN30055_c2_g1_i1, TRINITY_DN30607_c2_g2_i1, TRINITY_DN30607_c2_g2_i14, TRINITY_DN30607_c2_g2_i15, TRINITY_DN30607_c2_g2_i16, TRINITY_DN30607_c2_g2_i17, TRINITY_DN30607_c2_g2_i2, TRINITY_DN30607_c2_g2_i9, TRINITY_DN31733_c3_g1_i5		MF ribosome binding	GO:0043022	2	106	0.0248447	0.114414
											BP glucose metabolic process	GO:0006006	13	115	0.253017	0.118761	0.00363144	0.998715	0.097963	TRINITY_DN24755_c0_g2_i10, TRINITY_DN24755_c0_g2_i3, TRINITY_DN25299_c0_g1_i3, TRINITY_DN25299_c0_g1_i4, TRINITY_DN25299_c0_g1_i6, TRINITY_DN25399_c1_g1_i3, TRINITY_DN25399_c1_g1_i6, TRINITY_DN26836_c1_g1_i1, TRINITY_DN28613_c1_g1_i5, TRINITY_DN28613_c1_g1_i6, TRINITY_DN28613_c1_g1_i8, TRINITY_DN32433_c2_g1_i31, TRINITY_DN32433_c2_g1_i5		CC HOPS complex	GO:0030897	0	37	0	0.0382101	1	0.0368166	1	0.989798		BP negative regulation of fatty acid biosynthetic process	GO:0045717	8	17	0.101074	0.017556	3.24932e-05	0.999997	0.000878476	TRINITY_DN29726_c2_g2_i12, TRINITY_DN29726_c2_g2_i7, TRINITY_DN30530_c0_g1_i1, TRINITY_DN30530_c0_g1_i10, TRINITY_DN30530_c0_g1_i3, TRINITY_DN30530_c0_g1_i6, TRINITY_DN30530_c0_g1_i7, TRINITY_DN30530_c0_g1_i9		MF DNA-binding transcription factor activity, RNA polymerase II-specific	GO:0000981	0	59	0	0.0636833
											BP DNA integration	GO:0015074	162	2040	3.15298	2.10672	0.00363523	0.997197	0.097963	TRINITY_DN11933_c0_g1_i1, TRINITY_DN16475_c0_g1_i1, TRINITY_DN17212_c0_g2_i4, TRINITY_DN17579_c0_g1_i2, TRINITY_DN17816_c0_g1_i1, TRINITY_DN17946_c0_g1_i1, TRINITY_DN19522_c0_g1_i3, TRINITY_DN19898_c0_g1_i1, TRINITY_DN21165_c5_g1_i14, TRINITY_DN21573_c2_g1_i5, TRINITY_DN21859_c0_g1_i1, TRINITY_DN22166_c3_g1_i6, TRINITY_DN22433_c12_g1_i2, TRINITY_DN22584_c7_g1_i1, TRINITY_DN22585_c0_g1_i1, TRINITY…		BP cellular zinc ion homeostasis	GO:0006882	0	38	0	0.0392428	1	0.0368759	1	0.989798		MF single-stranded telomeric DNA binding	GO:0043047	11	32	0.138977	0.0330466	3.4087e-05	0.999995	0.000918585	TRINITY_DN23723_c0_g1_i4, TRINITY_DN23723_c0_g1_i8, TRINITY_DN26295_c0_g1_i1, TRINITY_DN26295_c0_g1_i10, TRINITY_DN26295_c0_g1_i11, TRINITY_DN26295_c0_g1_i2, TRINITY_DN26295_c0_g1_i3, TRINITY_DN26295_c0_g1_i5, TRINITY_DN26295_c0_g1_i6, TRINITY_DN26885_c0_g1_i2, TRINITY_DN7910_c0_g1_i1		CC cis-Golgi network	GO:0005801	0	54	0	0.0582864
											CC amyloplast	GO:0009501	12	103	0.233554	0.106369	0.00366846	0.998766	0.0985396	TRINITY_DN24444_c0_g1_i1, TRINITY_DN24444_c0_g1_i4, TRINITY_DN24444_c0_g1_i6, TRINITY_DN31020_c0_g1_i3, TRINITY_DN31539_c0_g1_i1, TRINITY_DN31914_c2_g4_i13, TRINITY_DN31914_c2_g4_i2, TRINITY_DN31914_c2_g4_i6, TRINITY_DN31914_c2_g4_i7, TRINITY_DN31914_c2_g4_i8, TRINITY_DN31914_c2_g4_i9, TRINITY_DN32761_c0_g1_i10		BP positive regulation of gene expression	GO:0010628	2	77	0.0252685	0.0795183	0.990948	0.0368936	1	0.989798		BP trichome branching	GO:0010091	23	109	0.290587	0.112565	3.43486e-05	0.999989	0.000922648	TRINITY_DN22502_c0_g1_i1, TRINITY_DN22502_c0_g1_i2, TRINITY_DN27265_c2_g1_i2, TRINITY_DN27265_c2_g1_i3, TRINITY_DN27265_c2_g1_i4, TRINITY_DN27265_c2_g1_i6, TRINITY_DN27341_c2_g4_i1, TRINITY_DN27341_c2_g4_i5, TRINITY_DN28004_c0_g1_i5, TRINITY_DN29736_c0_g1_i4, TRINITY_DN30438_c2_g3_i2, TRINITY_DN30438_c2_g3_i3, TRINITY_DN31454_c0_g1_i2, TRINITY_DN31454_c0_g1_i5, TRINITY_DN31454_c0_g2_i1, TRINITY_D…		BP heat acclimation	GO:0010286	2	104	0.0248447	0.112255
											BP phloem nitrate loading	GO:0090408	2	2	0.0389257	0.00206541	0.00370048	1	0.0990801	TRINITY_DN27653_c2_g1_i2, TRINITY_DN27653_c2_g1_i3		BP calcium ion transmembrane transport	GO:0070588	0	37	0	0.0382101	1	0.0369673	1	0.989798		MF beta-D-fucosidase activity	GO:0033907	4	4	0.050537	0.00413082	3.58343e-05	1	0.000956386	TRINITY_DN29539_c2_g1_i1, TRINITY_DN29539_c2_g1_i8, TRINITY_DN32638_c1_g1_i4, TRINITY_DN32638_c1_g2_i4		CC cytoplasmic stress granule	GO:0010494	3	133	0.0372671	0.143557
											BP fructose 1,6-bisphosphate metabolic process	GO:0030388	3	7	0.0583885	0.00722894	0.0038246	0.999802	0.102075	TRINITY_DN31217_c1_g2_i1, TRINITY_DN31217_c1_g2_i14, TRINITY_DN31217_c1_g2_i6		BP ribosomal small subunit biogenesis	GO:0042274	0	37	0	0.0382101	1	0.0371342	1	0.991078		MF beta-L-arabinosidase activity	GO:0047701	4	4	0.050537	0.00413082	3.58343e-05	1	0.000956386	TRINITY_DN29539_c2_g1_i1, TRINITY_DN29539_c2_g1_i8, TRINITY_DN32638_c1_g1_i4, TRINITY_DN32638_c1_g2_i4		BP protein secretion	GO:0009306	0	53	0	0.057207
											BP mitochondrial transport	GO:0006839	5	23	0.0973141	0.0237522	0.0039642	0.999425	0.105463	TRINITY_DN20151_c0_g1_i1, TRINITY_DN20151_c0_g1_i8, TRINITY_DN28007_c1_g1_i1, TRINITY_DN28007_c1_g1_i5, TRINITY_DN28826_c0_g1_i8		BP regulation of seed germination	GO:0010029	2	76	0.0252685	0.0784856	0.990825	0.0373348	1	0.993249		BP negative regulation of chromatin silencing	GO:0031936	15	56	0.189514	0.0578315	3.60306e-05	0.999992	0.000958552	TRINITY_DN25822_c1_g1_i1, TRINITY_DN25822_c1_g1_i2, TRINITY_DN26756_c1_g1_i1, TRINITY_DN26756_c1_g1_i2, TRINITY_DN26882_c0_g3_i1, TRINITY_DN26882_c0_g3_i2, TRINITY_DN26882_c0_g3_i3, TRINITY_DN26882_c0_g3_i4, TRINITY_DN28850_c1_g1_i1, TRINITY_DN28850_c1_g1_i2, TRINITY_DN29390_c0_g1_i16, TRINITY_DN30948_c2_g1_i3, TRINITY_DN32904_c1_g1_i3, TRINITY_DN32904_c1_g1_i4, TRINITY_DN32968_c1_g2_i9		MF ubiquitin-protein transferase activity	GO:0004842	56	971	0.695652	1.04808
											CC integral component of plasma membrane	GO:0005887	30	371	0.583885	0.383134	0.00402578	0.997853	0.10676	TRINITY_DN22151_c0_g2_i1, TRINITY_DN22289_c0_g1_i2, TRINITY_DN25456_c1_g1_i4, TRINITY_DN25456_c1_g1_i7, TRINITY_DN25456_c1_g2_i7, TRINITY_DN26517_c3_g1_i6, TRINITY_DN26628_c0_g2_i3, TRINITY_DN26822_c1_g1_i1, TRINITY_DN26822_c1_g1_i3, TRINITY_DN26822_c1_g2_i4, TRINITY_DN27351_c4_g2_i2, TRINITY_DN27351_c4_g2_i5, TRINITY_DN29587_c0_g1_i1, TRINITY_DN29587_c0_g1_i9, TRINITY_DN29914_c1_g3_i1, TRINITY_D…		MF protein N-terminus binding	GO:0047485	0	37	0	0.0382101	1	0.0377933	1	0.994103		BP positive regulation of development, heterochronic	GO:0045962	12	37	0.151611	0.0382101	3.62267e-05	0.999994	0.0009607	TRINITY_DN24034_c3_g4_i1, TRINITY_DN24034_c3_g4_i2, TRINITY_DN25587_c0_g2_i2, TRINITY_DN25587_c0_g4_i1, TRINITY_DN29975_c0_g1_i2, TRINITY_DN29975_c0_g2_i1, TRINITY_DN29975_c0_g2_i2, TRINITY_DN29975_c0_g2_i5, TRINITY_DN29975_c0_g2_i6, TRINITY_DN30112_c0_g1_i2, TRINITY_DN30169_c0_g2_i2, TRINITY_DN30607_c1_g1_i1		BP protein targeting to membrane	GO:0006612	1	82	0.0124224	0.0885089
											BP response to salicylic acid	GO:0009751	27	307	0.525496	0.317041	0.00407024	0.997913	0.107597	TRINITY_DN19548_c0_g1_i1, TRINITY_DN24570_c3_g1_i1, TRINITY_DN24846_c1_g3_i3, TRINITY_DN24874_c0_g1_i3, TRINITY_DN25118_c1_g3_i1, TRINITY_DN25536_c3_g1_i6, TRINITY_DN26257_c1_g2_i2, TRINITY_DN26702_c1_g1_i6, TRINITY_DN28399_c2_g2_i4, TRINITY_DN28523_c0_g2_i4, TRINITY_DN28668_c2_g1_i2, TRINITY_DN28668_c2_g1_i3, TRINITY_DN28668_c2_g1_i4, TRINITY_DN28668_c2_g1_i5, TRINITY_DN28668_c2_g2_i1, TRINITY_D…		CC trans-Golgi network transport vesicle membrane	GO:0012510	1	58	0.0126342	0.0598969	0.994032	0.037933	1	0.994103		MF transcription regulatory region DNA binding	GO:0044212	82	629	1.03601	0.649572	3.69857e-05	0.999979	0.000977714	TRINITY_DN20598_c0_g1_i1, TRINITY_DN20645_c0_g1_i2, TRINITY_DN20745_c0_g1_i1, TRINITY_DN20946_c2_g1_i2, TRINITY_DN21283_c0_g1_i1, TRINITY_DN22869_c0_g1_i2, TRINITY_DN23371_c0_g2_i1, TRINITY_DN23740_c0_g1_i1, TRINITY_DN23740_c0_g1_i4, TRINITY_DN23855_c0_g2_i1, TRINITY_DN23855_c0_g2_i3, TRINITY_DN23855_c0_g2_i5, TRINITY_DN23855_c0_g2_i7, TRINITY_DN23855_c0_g2_i9, TRINITY_DN23855_c0_g3_i1, TRINITY_D…		BP leaf vascular tissue pattern formation	GO:0010305	1	75	0.0124224	0.0809533
											MF protein phosphatase inhibitor activity	GO:0004864	7	38	0.13624	0.0392428	0.00409727	0.999116	0.107968	TRINITY_DN15494_c0_g1_i1, TRINITY_DN17920_c0_g1_i1, TRINITY_DN27101_c0_g1_i3, TRINITY_DN27101_c0_g2_i1, TRINITY_DN27101_c0_g2_i2, TRINITY_DN27101_c0_g3_i1, TRINITY_DN31814_c0_g1_i8		BP response to cadmium ion	GO:0046686	37	590	0.467467	0.609296	0.973633	0.0379987	1	0.994103		BP negative regulation of Wnt signaling pathway	GO:0030178	7	13	0.0884397	0.0134252	3.77427e-05	0.999997	0.000988312	TRINITY_DN21581_c0_g1_i6, TRINITY_DN25013_c0_g1_i1, TRINITY_DN28766_c1_g1_i1, TRINITY_DN28766_c1_g1_i2, TRINITY_DN28766_c1_g1_i4, TRINITY_DN28766_c1_g2_i1, TRINITY_DN28766_c1_g2_i4		BP response to salt	GO:1902074	0	52	0	0.0561276
											MF cysteine synthase activity	GO:0004124	7	37	0.13624	0.0382101	0.00411248	0.999114	0.108027	TRINITY_DN16702_c0_g1_i1, TRINITY_DN16702_c0_g1_i2, TRINITY_DN23892_c0_g2_i2, TRINITY_DN28015_c1_g4_i2, TRINITY_DN30052_c0_g2_i1, TRINITY_DN32318_c0_g1_i6, TRINITY_DN32318_c0_g2_i3		CC late endosome	GO:0005770	5	128	0.0631712	0.132186	0.985102	0.0380774	1	0.994103		BP protein depalmitoleylation	GO:1990697	7	13	0.0884397	0.0134252	3.77427e-05	0.999997	0.000988312	TRINITY_DN21581_c0_g1_i6, TRINITY_DN25013_c0_g1_i1, TRINITY_DN28766_c1_g1_i1, TRINITY_DN28766_c1_g1_i2, TRINITY_DN28766_c1_g1_i4, TRINITY_DN28766_c1_g2_i1, TRINITY_DN28766_c1_g2_i4		BP vesicle docking	GO:0048278	1	74	0.0124224	0.0798739
											MF 6-hydroxynicotinate 3-monooxygenase activity	GO:0043731	4	14	0.0778513	0.0144579	0.00416118	0.999574	0.1089	TRINITY_DN28646_c0_g2_i2, TRINITY_DN28646_c0_g2_i5, TRINITY_DN28646_c0_g2_i6, TRINITY_DN30776_c4_g1_i7		BP endoplasmic reticulum unfolded protein response	GO:0030968	0	37	0	0.0382101	1	0.0380882	1	0.994103		MF palmitoleyl hydrolase activity	GO:1990699	7	13	0.0884397	0.0134252	3.77427e-05	0.999997	0.000988312	TRINITY_DN21581_c0_g1_i6, TRINITY_DN25013_c0_g1_i1, TRINITY_DN28766_c1_g1_i1, TRINITY_DN28766_c1_g1_i2, TRINITY_DN28766_c1_g1_i4, TRINITY_DN28766_c1_g2_i1, TRINITY_DN28766_c1_g2_i4		BP double-strand break repair	GO:0006302	2	119	0.0248447	0.128446
											BP photoprotection	GO:0010117	6	30	0.116777	0.0309812	0.00417185	0.999235	0.1089	TRINITY_DN23576_c8_g1_i1, TRINITY_DN23723_c0_g2_i3, TRINITY_DN27202_c4_g2_i14, TRINITY_DN27202_c4_g2_i15, TRINITY_DN27539_c1_g1_i3, TRINITY_DN27539_c1_g1_i4		BP ribosomal large subunit assembly	GO:0000027	2	78	0.0252685	0.0805511	0.990579	0.0381501	1	0.994103		BP response to hormone	GO:0009725	22	102	0.277953	0.105336	4.03735e-05	0.999987	0.00105389	TRINITY_DN28128_c3_g1_i4, TRINITY_DN28128_c3_g1_i6, TRINITY_DN28920_c1_g2_i1, TRINITY_DN29675_c0_g2_i1, TRINITY_DN29675_c0_g2_i4, TRINITY_DN29780_c0_g1_i11, TRINITY_DN29780_c0_g1_i12, TRINITY_DN29780_c0_g1_i5, TRINITY_DN29850_c2_g1_i12, TRINITY_DN30142_c1_g1_i3, TRINITY_DN30142_c1_g1_i7, TRINITY_DN30142_c1_g1_i8, TRINITY_DN31910_c0_g1_i1, TRINITY_DN31910_c0_g1_i12, TRINITY_DN31910_c0_g1_i13, TRIN…		BP regulation of response to red or far red light	GO:2000030	2	94	0.0248447	0.101461
											BP floral whorl morphogenesis	GO:0048457	3	7	0.0583885	0.00722894	0.00421793	0.999773	0.109759	TRINITY_DN26145_c2_g1_i1, TRINITY_DN26145_c2_g2_i1, TRINITY_DN26145_c2_g3_i1		BP glycerol catabolic process	GO:0019563	0	37	0	0.0382101	1	0.0382944	1	0.994103		MF indolepyruvate decarboxylase activity	GO:0047434	4	4	0.050537	0.00413082	4.2209e-05	1	0.00109836	TRINITY_DN21841_c0_g1_i1, TRINITY_DN30315_c0_g1_i1, TRINITY_DN30315_c0_g2_i1, TRINITY_DN30315_c0_g2_i2		BP response to fungus	GO:0009620	8	201	0.0993789	0.216955
											MF ribulose-phosphate 3-epimerase activity	GO:0004750	4	15	0.0778513	0.0154906	0.00425437	0.999555	0.110362	TRINITY_DN27361_c5_g1_i12, TRINITY_DN27361_c5_g1_i2, TRINITY_DN27361_c5_g1_i5, TRINITY_DN27361_c5_g1_i8		BP production of miRNAs involved in gene silencing by miRNA	GO:0035196	1	57	0.0126342	0.0588642	0.993963	0.038322	1	0.994103		BP bract formation	GO:0010434	6	10	0.0758054	0.0103271	4.46386e-05	0.999998	0.00115768	TRINITY_DN20711_c0_g1_i1, TRINITY_DN20711_c0_g1_i2, TRINITY_DN25838_c1_g1_i3, TRINITY_DN25838_c1_g2_i1, TRINITY_DN25838_c1_g3_i1, TRINITY_DN25838_c1_g3_i2		CC condensed nuclear chromosome	GO:0000794	0	55	0	0.0593658
											MF aminomethyltransferase activity	GO:0004047	3	8	0.0583885	0.00826165	0.0042955	0.999753	0.111083	TRINITY_DN27695_c0_g1_i12, TRINITY_DN27695_c0_g1_i8, TRINITY_DN27695_c0_g1_i9		CC U12-type spliceosomal complex	GO:0005689	0	38	0	0.0392428	1	0.0386427	1	0.99931		MF (1->3)-beta-D-glucan binding	GO:0001872	7	14	0.0884397	0.0144579	4.47669e-05	0.999997	0.00115768	TRINITY_DN22709_c0_g1_i5, TRINITY_DN23800_c0_g1_i2, TRINITY_DN23800_c0_g1_i4, TRINITY_DN23800_c0_g1_i7, TRINITY_DN23800_c0_g1_i8, TRINITY_DN28060_c0_g1_i1, TRINITY_DN31840_c1_g2_i2		CC nuclear matrix	GO:0016363	1	84	0.0124224	0.0906677
											MF ubiquinol-cytochrome-c reductase activity	GO:0008121	5	20	0.0973141	0.0206541	0.00444451	0.999353	0.11458	TRINITY_DN25773_c0_g1_i11, TRINITY_DN25773_c0_g1_i12, TRINITY_DN25773_c0_g1_i4, TRINITY_DN25773_c0_g1_i5, TRINITY_DN25773_c0_g1_i9		CC membrane coat	GO:0030117	1	56	0.0126342	0.0578315	0.993852	0.0389286	1	1		BP negative regulation of DNA helicase activity	GO:1905775	4	4	0.050537	0.00413082	4.67504e-05	1	0.00120523	TRINITY_DN30102_c1_g1_i1, TRINITY_DN30102_c1_g1_i3, TRINITY_DN30102_c1_g2_i2, TRINITY_DN30102_c1_g2_i3		BP pseudouridine synthesis	GO:0001522	0	57	0	0.0615245
											MF oxidoreductase activity, acting on the aldehyde or oxo group of donors, NAD or NADP as acceptor	GO:0016620	7	44	0.13624	0.0454391	0.00478072	0.998923	0.121042	TRINITY_DN24755_c0_g2_i10, TRINITY_DN24755_c0_g2_i3, TRINITY_DN27330_c1_g1_i15, TRINITY_DN27330_c1_g1_i6, TRINITY_DN28613_c1_g1_i5, TRINITY_DN28613_c1_g1_i6, TRINITY_DN28613_c1_g1_i8		MF aspartic endopeptidase activity, intramembrane cleaving	GO:0042500	0	37	0	0.0382101	1	0.0400958	1	1		BP symbiont intracellular protein transport in host	GO:0030581	4	4	0.050537	0.00413082	5.34609e-05	1	0.00136555	TRINITY_DN31212_c1_g2_i2, TRINITY_DN31212_c1_g2_i4, TRINITY_DN31212_c1_g2_i5, TRINITY_DN31212_c1_g2_i6		BP regulation of growth	GO:0040008	14	320	0.173913	0.345401
											BP cellular response to light intensity	GO:0071484	3	7	0.0583885	0.00722894	0.00480673	0.999729	0.121042	TRINITY_DN27539_c1_g1_i3, TRINITY_DN27539_c1_g1_i4, TRINITY_DN29556_c3_g1_i1		CC integral component of lumenal side of endoplasmic reticulum membrane	GO:0071556	0	37	0	0.0382101	1	0.0400958	1	1		CC host cell	GO:0043657	4	4	0.050537	0.00413082	5.34609e-05	1	0.00136555	TRINITY_DN31212_c1_g2_i2, TRINITY_DN31212_c1_g2_i4, TRINITY_DN31212_c1_g2_i5, TRINITY_DN31212_c1_g2_i6		MF methyltransferase activity	GO:0008168	26	526	0.322981	0.567753
											MF chlorophyllide a oxygenase [overall] activity	GO:0010277	4	15	0.0778513	0.0154906	0.0048092	0.999479	0.121042	TRINITY_DN21796_c0_g1_i1, TRINITY_DN22738_c0_g1_i1, TRINITY_DN25421_c0_g1_i1, TRINITY_DN27665_c1_g3_i3		BP protein targeting to vacuole	GO:0006623	5	126	0.0631712	0.130121	0.984154	0.040218	1	1		BP host response to induction by symbiont of tumor, nodule or growth in host	GO:0080034	4	4	0.050537	0.00413082	5.34609e-05	1	0.00136555	TRINITY_DN31212_c1_g2_i2, TRINITY_DN31212_c1_g2_i4, TRINITY_DN31212_c1_g2_i5, TRINITY_DN31212_c1_g2_i6		BP tRNA processing	GO:0008033	2	109	0.0248447	0.117652
											MF L-ornithine transmembrane transporter activity	GO:0000064	4	15	0.0778513	0.0154906	0.00482131	0.999477	0.121042	TRINITY_DN20151_c0_g1_i1, TRINITY_DN20151_c0_g1_i8, TRINITY_DN28007_c1_g1_i1, TRINITY_DN28007_c1_g1_i5		BP response to starvation	GO:0042594	0	36	0	0.0371774	1	0.0403987	1	1		BP protein localization to nucleus	GO:0034504	10	28	0.126342	0.0289158	5.4668e-05	0.999992	0.00139211	TRINITY_DN29079_c2_g1_i3, TRINITY_DN29079_c2_g1_i5, TRINITY_DN29079_c2_g1_i6, TRINITY_DN29079_c2_g1_i8, TRINITY_DN29079_c2_g2_i3, TRINITY_DN29079_c2_g3_i6, TRINITY_DN29079_c2_g3_i9, TRINITY_DN29079_c2_g4_i1, TRINITY_DN30413_c0_g3_i3, TRINITY_DN32592_c1_g1_i9		BP anthocyanin accumulation in tissues in response to UV light	GO:0043481	0	51	0	0.0550482
											MF adenylyltransferase activity	GO:0070566	3	8	0.0583885	0.00826165	0.00482599	0.99971	0.121042	TRINITY_DN27803_c0_g1_i12, TRINITY_DN27803_c0_g1_i8, TRINITY_DN27803_c0_g1_i9		MF hydrolase activity	GO:0016787	59	866	0.74542	0.894323	0.969664	0.040484	1	1		BP regulation of phagocytosis	GO:0050764	6	10	0.0758054	0.0103271	5.4868e-05	0.999997	0.00139295	TRINITY_DN26887_c0_g1_i10, TRINITY_DN26887_c0_g1_i17, TRINITY_DN26887_c0_g1_i24, TRINITY_DN26887_c0_g1_i25, TRINITY_DN26887_c0_g1_i3, TRINITY_DN26887_c0_g1_i5		BP activation of GTPase activity	GO:0090630	0	63	0	0.0680008
											MF jasmonate-amino synthetase activity	GO:0080123	3	8	0.0583885	0.00826165	0.00482599	0.99971	0.121042	TRINITY_DN27803_c0_g1_i12, TRINITY_DN27803_c0_g1_i8, TRINITY_DN27803_c0_g1_i9		MF lanosterol synthase activity	GO:0000250	1	62	0.0126342	0.0640278	0.993475	0.0407388	1	1		BP response to gibberellin	GO:0009739	31	176	0.391661	0.181756	5.63504e-05	0.999977	0.00142623	TRINITY_DN17221_c0_g1_i2, TRINITY_DN21232_c0_g1_i2, TRINITY_DN21283_c0_g1_i1, TRINITY_DN22017_c0_g1_i1, TRINITY_DN22349_c0_g1_i1, TRINITY_DN22349_c0_g1_i4, TRINITY_DN22349_c0_g1_i6, TRINITY_DN24275_c2_g1_i1, TRINITY_DN24730_c1_g1_i2, TRINITY_DN24730_c1_g1_i3, TRINITY_DN26072_c1_g1_i2, TRINITY_DN27323_c2_g2_i2, TRINITY_DN27323_c2_g3_i1, TRINITY_DN27323_c2_g3_i2, TRINITY_DN27735_c3_g3_i3, TRINITY_D…		CC integral component of cytoplasmic side of endoplasmic reticulum membrane	GO:0071458	0	50	0	0.0539689
											MF (-)-jasmonoyl-isoleucine synthetase activity	GO:0102053	3	8	0.0583885	0.00826165	0.00482599	0.99971	0.121042	TRINITY_DN27803_c0_g1_i12, TRINITY_DN27803_c0_g1_i8, TRINITY_DN27803_c0_g1_i9		MF beta-amyrin synthase activity	GO:0042300	1	62	0.0126342	0.0640278	0.993475	0.0407388	1	1		BP DNA methylation on cytosine within a CHH sequence	GO:0010426	7	14	0.0884397	0.0144579	5.68453e-05	0.999996	0.0014344	TRINITY_DN28013_c0_g2_i11, TRINITY_DN28013_c0_g2_i2, TRINITY_DN28013_c0_g2_i3, TRINITY_DN28013_c0_g2_i4, TRINITY_DN28013_c0_g2_i6, TRINITY_DN29255_c2_g2_i1, TRINITY_DN29255_c2_g2_i2		MF proton-transporting ATPase activity, rotational mechanism	GO:0046961	0	54	0	0.0582864
											MF jasmonoyl-valine synthetase activity	GO:0102057	3	8	0.0583885	0.00826165	0.00482599	0.99971	0.121042	TRINITY_DN27803_c0_g1_i12, TRINITY_DN27803_c0_g1_i8, TRINITY_DN27803_c0_g1_i9		MF pre-mRNA 3'-splice site binding	GO:0030628	0	36	0	0.0371774	1	0.040907	1	1		BP DNA methylation on cytosine within a CNG sequence	GO:0010425	4	4	0.050537	0.00413082	5.7172e-05	1	0.00143739	TRINITY_DN29255_c2_g1_i1, TRINITY_DN29255_c2_g1_i2, TRINITY_DN29255_c2_g1_i5, TRINITY_DN29255_c2_g1_i8		BP dephosphorylation of RNA polymerase II C-terminal domain	GO:0070940	0	57	0	0.0615245
											MF jasmonoyl-leucine synthetase activity	GO:0102058	3	8	0.0583885	0.00826165	0.00482599	0.99971	0.121042	TRINITY_DN27803_c0_g1_i12, TRINITY_DN27803_c0_g1_i8, TRINITY_DN27803_c0_g1_i9		MF zinc ion transmembrane transporter activity	GO:0005385	0	36	0	0.0371774	1	0.0415105	1	1		MF sterol 24-C-methyltransferase activity	GO:0003838	7	14	0.0884397	0.0144579	5.7457e-05	0.999996	0.00143739	TRINITY_DN31959_c1_g1_i1, TRINITY_DN31959_c1_g1_i12, TRINITY_DN31959_c1_g1_i15, TRINITY_DN31959_c1_g1_i2, TRINITY_DN31959_c1_g1_i27, TRINITY_DN31959_c1_g1_i28, TRINITY_DN31959_c1_g1_i7		CC integral component of endoplasmic reticulum membrane	GO:0030176	5	162	0.0621118	0.174859
											MF homogentisate 1,2-dioxygenase activity	GO:0004411	3	8	0.0583885	0.00826165	0.00490585	0.999703	0.122676	TRINITY_DN29157_c3_g1_i10, TRINITY_DN29157_c3_g1_i12, TRINITY_DN29157_c3_g1_i13		MF poly(U) RNA binding	GO:0008266	1	58	0.0126342	0.0598969	0.993299	0.0417435	1	1		CC DNA replication preinitiation complex	GO:0031261	4	4	0.050537	0.00413082	5.80773e-05	1	0.00143739	TRINITY_DN21320_c0_g1_i1, TRINITY_DN29145_c0_g4_i10, TRINITY_DN29145_c0_g4_i11, TRINITY_DN29145_c0_g4_i15		CC core mediator complex	GO:0070847	0	48	0	0.0518101
											BP phylloquinone biosynthetic process	GO:0042372	8	52	0.155703	0.0537007	0.00495847	0.998731	0.12362	TRINITY_DN21141_c0_g1_i1, TRINITY_DN29803_c0_g1_i2, TRINITY_DN33046_c2_g1_i11, TRINITY_DN33046_c2_g1_i12, TRINITY_DN33046_c2_g1_i2, TRINITY_DN33046_c2_g1_i3, TRINITY_DN33046_c2_g1_i7, TRINITY_DN33046_c2_g1_i9		BP isopentenyl diphosphate biosynthetic process, methylerythritol 4-phosphate pathway	GO:0019288	0	36	0	0.0371774	1	0.0418219	1	1		BP positive regulation of histone H3-K9 methylation	GO:0051574	4	4	0.050537	0.00413082	5.83447e-05	1	0.00143739	TRINITY_DN30747_c2_g1_i1, TRINITY_DN30747_c2_g1_i16, TRINITY_DN30747_c2_g1_i18, TRINITY_DN30747_c2_g1_i8		CC exosome (RNase complex)	GO:0000178	0	55	0	0.0593658
											BP aromatic compound catabolic process	GO:0019439	6	31	0.116777	0.0320139	0.00501769	0.999039	0.124723	TRINITY_DN28646_c0_g2_i2, TRINITY_DN28646_c0_g2_i5, TRINITY_DN28646_c0_g2_i6, TRINITY_DN30776_c4_g1_i7, TRINITY_DN32411_c0_g2_i11, TRINITY_DN32411_c0_g3_i2		MF phosphoprotein phosphatase activity	GO:0004721	9	187	0.113708	0.193116	0.979236	0.0420584	1	1		BP negative regulation of histone H4 acetylation	GO:0090241	4	4	0.050537	0.00413082	5.83447e-05	1	0.00143739	TRINITY_DN30747_c2_g1_i1, TRINITY_DN30747_c2_g1_i16, TRINITY_DN30747_c2_g1_i18, TRINITY_DN30747_c2_g1_i8		BP maturation of SSU-rRNA from tricistronic rRNA transcript (SSU-rRNA, 5.8S rRNA, LSU-rRNA)	GO:0000462	1	85	0.0124224	0.0917471
											BP adult walking behavior	GO:0007628	3	8	0.0583885	0.00826165	0.00515749	0.999683	0.125132	TRINITY_DN32378_c0_g1_i21, TRINITY_DN32378_c0_g1_i4, TRINITY_DN32378_c0_g1_i5		MF RNA helicase activity	GO:0003724	0	37	0	0.0382101	1	0.0422049	1	1		BP spermatogonial cell division	GO:0007284	4	4	0.050537	0.00413082	5.83447e-05	1	0.00143739	TRINITY_DN31468_c0_g1_i15, TRINITY_DN31468_c0_g1_i2, TRINITY_DN31468_c0_g1_i4, TRINITY_DN31468_c0_g1_i8		CC eukaryotic translation initiation factor 3 complex	GO:0005852	0	53	0	0.057207
											BP membrane raft organization	GO:0031579	3	8	0.0583885	0.00826165	0.00515749	0.999683	0.125132	TRINITY_DN32378_c0_g1_i21, TRINITY_DN32378_c0_g1_i4, TRINITY_DN32378_c0_g1_i5		BP photosynthesis, light harvesting in photosystem I	GO:0009768	1	59	0.0126342	0.0609296	0.993038	0.0430534	1	1		BP meiotic DNA double-strand break processing involved in reciprocal meiotic recombination	GO:0010705	4	4	0.050537	0.00413082	5.83447e-05	1	0.00143739	TRINITY_DN31468_c0_g1_i15, TRINITY_DN31468_c0_g1_i2, TRINITY_DN31468_c0_g1_i4, TRINITY_DN31468_c0_g1_i8		MF transferase activity, transferring pentosyl groups	GO:0016763	0	42	0	0.0453339
											BP cholesterol efflux	GO:0033344	3	8	0.0583885	0.00826165	0.00515749	0.999683	0.125132	TRINITY_DN32378_c0_g1_i21, TRINITY_DN32378_c0_g1_i4, TRINITY_DN32378_c0_g1_i5		BP dephosphorylation of RNA polymerase II C-terminal domain	GO:0070940	1	56	0.0126342	0.0578315	0.993013	0.043266	1	1		BP double-strand break repair involved in meiotic recombination	GO:1990918	4	4	0.050537	0.00413082	5.83447e-05	1	0.00143739	TRINITY_DN31468_c0_g1_i15, TRINITY_DN31468_c0_g1_i2, TRINITY_DN31468_c0_g1_i4, TRINITY_DN31468_c0_g1_i8		BP defense response to virus	GO:0051607	7	192	0.0869565	0.20724
											BP cellular response to steroid hormone stimulus	GO:0071383	3	8	0.0583885	0.00826165	0.00515749	0.999683	0.125132	TRINITY_DN32378_c0_g1_i21, TRINITY_DN32378_c0_g1_i4, TRINITY_DN32378_c0_g1_i5		MF histone deacetylase binding	GO:0042826	1	55	0.0126342	0.0567988	0.993011	0.0433044	1	1		BP regulation of starch metabolic process	GO:2000904	6	10	0.0758054	0.0103271	5.97119e-05	0.999997	0.00146673	TRINITY_DN30983_c1_g1_i1, TRINITY_DN30983_c1_g1_i3, TRINITY_DN30983_c1_g1_i4, TRINITY_DN30983_c1_g1_i6, TRINITY_DN30983_c1_g1_i8, TRINITY_DN30983_c1_g7_i1		BP developmental process	GO:0032502	0	57	0	0.0615245
											BP cellular response to low-density lipoprotein particle stimulus	GO:0071404	3	8	0.0583885	0.00826165	0.00515749	0.999683	0.125132	TRINITY_DN32378_c0_g1_i21, TRINITY_DN32378_c0_g1_i4, TRINITY_DN32378_c0_g1_i5		BP positive regulation of GTPase activity	GO:0043547	1	55	0.0126342	0.0567988	0.992907	0.0438324	1	1		CC condensed chromosome kinetochore	GO:0000777	15	58	0.189514	0.0598969	6.40099e-05	0.999985	0.00156768	TRINITY_DN21939_c0_g1_i3, TRINITY_DN22560_c0_g1_i6, TRINITY_DN23508_c0_g1_i1, TRINITY_DN23508_c0_g1_i3, TRINITY_DN23508_c0_g1_i4, TRINITY_DN24289_c0_g1_i2, TRINITY_DN24289_c0_g1_i4, TRINITY_DN24289_c0_g1_i5, TRINITY_DN24289_c0_g1_i6, TRINITY_DN25208_c0_g1_i13, TRINITY_DN25208_c0_g1_i5, TRINITY_DN25208_c0_g1_i6, TRINITY_DN25208_c0_g1_i7, TRINITY_DN27343_c0_g5_i4, TRINITY_DN27343_c0_g5_i6		BP chaperone cofactor-dependent protein refolding	GO:0051085	1	85	0.0124224	0.0917471
											BP establishment of protein localization to membrane	GO:0090150	3	8	0.0583885	0.00826165	0.00515749	0.999683	0.125132	TRINITY_DN32378_c0_g1_i21, TRINITY_DN32378_c0_g1_i4, TRINITY_DN32378_c0_g1_i5		CC protein phosphatase type 2A complex	GO:0000159	2	75	0.0252685	0.0774529	0.988881	0.043953	1	1		BP regulation of meristem growth	GO:0010075	15	57	0.189514	0.0588642	6.60491e-05	0.999984	0.00161288	TRINITY_DN18287_c0_g1_i1, TRINITY_DN24133_c0_g1_i5, TRINITY_DN24133_c0_g1_i7, TRINITY_DN29523_c2_g2_i2, TRINITY_DN29523_c2_g2_i3, TRINITY_DN29855_c0_g1_i1, TRINITY_DN29855_c0_g1_i2, TRINITY_DN29855_c0_g1_i3, TRINITY_DN29855_c0_g1_i4, TRINITY_DN29855_c0_g1_i5, TRINITY_DN29855_c0_g1_i6, TRINITY_DN29855_c0_g4_i1, TRINITY_DN29855_c0_g4_i2, TRINITY_DN29855_c0_g4_i3, TRINITY_DN31131_c0_g3_i2		BP cellular response to auxin stimulus	GO:0071365	0	53	0	0.057207
											BP glycolate transmembrane transport	GO:0097339	2	3	0.0389257	0.00309812	0.00516938	0.999925	0.125132	TRINITY_DN24351_c0_g1_i1, TRINITY_DN24351_c0_g1_i2		BP phosphorylation of RNA polymerase II C-terminal domain	GO:0070816	0	35	0	0.0361447	1	0.0440585	1	1		BP water transport	GO:0006833	9	24	0.113708	0.0247849	6.78092e-05	0.999991	0.00165102	TRINITY_DN21941_c0_g1_i1, TRINITY_DN23254_c1_g1_i1, TRINITY_DN23254_c1_g1_i3, TRINITY_DN23254_c1_g2_i1, TRINITY_DN23254_c1_g2_i2, TRINITY_DN23254_c1_g2_i3, TRINITY_DN23321_c0_g1_i1, TRINITY_DN23321_c0_g1_i2, TRINITY_DN24915_c0_g4_i4		MF auxin binding	GO:0010011	1	66	0.0124224	0.0712389
											MF glycerate transmembrane transporter activity	GO:1901974	2	3	0.0389257	0.00309812	0.00516938	0.999925	0.125132	TRINITY_DN24351_c0_g1_i1, TRINITY_DN24351_c0_g1_i2		MF SUMO transferase activity	GO:0019789	0	35	0	0.0361447	1	0.0441151	1	1		BP gravitropism	GO:0009630	16	65	0.202148	0.0671259	7.51054e-05	0.999981	0.00182333	TRINITY_DN18985_c0_g1_i1, TRINITY_DN19742_c0_g1_i1, TRINITY_DN24935_c0_g2_i3, TRINITY_DN27219_c3_g3_i1, TRINITY_DN28376_c0_g1_i4, TRINITY_DN29037_c0_g4_i1, TRINITY_DN29475_c1_g1_i15, TRINITY_DN29475_c1_g1_i16, TRINITY_DN29475_c1_g1_i2, TRINITY_DN29475_c1_g1_i8, TRINITY_DN30983_c1_g1_i1, TRINITY_DN30983_c1_g1_i3, TRINITY_DN30983_c1_g1_i4, TRINITY_DN30983_c1_g1_i6, TRINITY_DN30983_c1_g1_i8, TRINITY…		MF 3-hydroxyisobutyryl-CoA hydrolase activity	GO:0003860	0	53	0	0.057207
											BP glycerate transmembrane transport	GO:1901975	2	3	0.0389257	0.00309812	0.00516938	0.999925	0.125132	TRINITY_DN24351_c0_g1_i1, TRINITY_DN24351_c0_g1_i2		BP chloride transport	GO:0006821	0	35	0	0.0361447	1	0.0441174	1	1		MF recombinase activity	GO:0000150	5	7	0.0631712	0.00722894	7.65585e-05	0.999998	0.00185321	TRINITY_DN21415_c0_g1_i2, TRINITY_DN30238_c0_g3_i1, TRINITY_DN30238_c0_g3_i5, TRINITY_DN30238_c0_g3_i7, TRINITY_DN8251_c0_g1_i1		MF aminoacyl-tRNA editing activity	GO:0002161	0	58	0	0.0626039
											MF all-trans-nonaprenyl-diphosphate synthase (geranylgeranyl-diphosphate specific) activity	GO:0052924	3	8	0.0583885	0.00826165	0.00520105	0.999679	0.125534	TRINITY_DN24118_c0_g1_i2, TRINITY_DN24118_c0_g1_i3, TRINITY_DN24118_c0_g1_i4		BP peptide metabolic process	GO:0006518	0	35	0	0.0361447	1	0.0446486	1	1		MF kinesin binding	GO:0019894	5	7	0.0631712	0.00722894	8.32843e-05	0.999997	0.00200922	TRINITY_DN30068_c0_g1_i1, TRINITY_DN30068_c0_g1_i13, TRINITY_DN30068_c0_g1_i3, TRINITY_DN30068_c0_g1_i4, TRINITY_DN30068_c0_g1_i5		BP DNA-templated transcription, initiation	GO:0006352	3	107	0.0372671	0.115493
											BP raffinose family oligosaccharide biosynthetic process	GO:0010325	7	48	0.13624	0.0495699	0.00523311	0.998792	0.125943	TRINITY_DN29937_c1_g2_i10, TRINITY_DN29937_c1_g2_i12, TRINITY_DN29937_c1_g2_i13, TRINITY_DN29937_c1_g2_i5, TRINITY_DN32212_c3_g1_i2, TRINITY_DN32212_c3_g1_i6, TRINITY_DN32212_c3_g1_i9		MF voltage-gated potassium channel activity	GO:0005249	0	35	0	0.0361447	1	0.0448107	1	1		MF pectinesterase activity	GO:0030599	11	35	0.138977	0.0361447	8.39568e-05	0.999985	0.00200922	TRINITY_DN18215_c0_g1_i1, TRINITY_DN23167_c0_g1_i1, TRINITY_DN25733_c0_g1_i1, TRINITY_DN25733_c0_g1_i3, TRINITY_DN26344_c0_g3_i2, TRINITY_DN27651_c2_g2_i1, TRINITY_DN27651_c2_g2_i2, TRINITY_DN29055_c0_g1_i5, TRINITY_DN29055_c0_g1_i9, TRINITY_DN32600_c2_g2_i1, TRINITY_DN32600_c2_g2_i2		BP vesicle docking involved in exocytosis	GO:0006904	0	60	0	0.0647626
											MF sucrose synthase activity	GO:0016157	7	45	0.13624	0.0464718	0.00532145	0.998774	0.1277	TRINITY_DN26463_c0_g1_i3, TRINITY_DN26463_c0_g1_i5, TRINITY_DN26463_c0_g1_i8, TRINITY_DN31284_c0_g1_i3, TRINITY_DN32006_c0_g3_i1, TRINITY_DN32006_c0_g3_i3, TRINITY_DN32006_c0_g3_i4		MF mannosyltransferase activity	GO:0000030	0	35	0	0.0361447	1	0.0451872	1	1		MF aspartyl esterase activity	GO:0045330	11	35	0.138977	0.0361447	8.39568e-05	0.999985	0.00200922	TRINITY_DN18215_c0_g1_i1, TRINITY_DN23167_c0_g1_i1, TRINITY_DN25733_c0_g1_i1, TRINITY_DN25733_c0_g1_i3, TRINITY_DN26344_c0_g3_i2, TRINITY_DN27651_c2_g2_i1, TRINITY_DN27651_c2_g2_i2, TRINITY_DN29055_c0_g1_i5, TRINITY_DN29055_c0_g1_i9, TRINITY_DN32600_c2_g2_i1, TRINITY_DN32600_c2_g2_i2		BP negative regulation of gene silencing	GO:0060969	0	51	0	0.0550482
											MF ribulose-bisphosphate carboxylase activity	GO:0016984	4	14	0.0778513	0.0144579	0.00539139	0.999406	0.129006	TRINITY_DN30563_c1_g2_i12, TRINITY_DN30563_c1_g2_i13, TRINITY_DN30563_c1_g2_i2, TRINITY_DN30563_c1_g2_i8		BP nuclear-transcribed mRNA poly(A) tail shortening	GO:0000289	0	35	0	0.0361447	1	0.0452226	1	1		CC apical plasma membrane	GO:0016324	10	29	0.126342	0.0299485	8.41702e-05	0.999987	0.00200922	TRINITY_DN13284_c0_g1_i1, TRINITY_DN27544_c0_g1_i10, TRINITY_DN27544_c0_g1_i12, TRINITY_DN27544_c0_g1_i13, TRINITY_DN27544_c0_g1_i2, TRINITY_DN27544_c0_g1_i5, TRINITY_DN28701_c1_g1_i1, TRINITY_DN31238_c0_g1_i2, TRINITY_DN31238_c0_g1_i4, TRINITY_DN31238_c0_g1_i8		CC intracellular membrane-bounded organelle	GO:0043231	19	393	0.236025	0.424195
											BP gibberellin biosynthetic process	GO:0009686	11	86	0.214091	0.0888127	0.00550022	0.998166	0.131233	TRINITY_DN29518_c0_g1_i2, TRINITY_DN29518_c0_g1_i3, TRINITY_DN29518_c0_g2_i1, TRINITY_DN31429_c0_g1_i15, TRINITY_DN31429_c0_g1_i20, TRINITY_DN33053_c2_g2_i10, TRINITY_DN33053_c2_g2_i21, TRINITY_DN33053_c2_g2_i23, TRINITY_DN33053_c2_g2_i24, TRINITY_DN33053_c2_g2_i26, TRINITY_DN33053_c2_g2_i28		BP mRNA polyadenylation	GO:0006378	4	106	0.050537	0.109467	0.983535	0.0453338	1	1		MF O-acetyltransferase activity	GO:0016413	21	100	0.265319	0.103271	8.42102e-05	0.999973	0.00200922	TRINITY_DN21563_c0_g1_i2, TRINITY_DN22032_c0_g1_i2, TRINITY_DN22032_c0_g1_i4, TRINITY_DN22673_c0_g1_i1, TRINITY_DN23459_c0_g1_i1, TRINITY_DN24224_c1_g2_i6, TRINITY_DN24934_c0_g1_i2, TRINITY_DN24934_c0_g1_i3, TRINITY_DN25252_c0_g1_i1, TRINITY_DN25252_c0_g1_i3, TRINITY_DN25252_c0_g1_i4, TRINITY_DN25303_c1_g1_i2, TRINITY_DN25303_c1_g2_i5, TRINITY_DN25649_c0_g3_i1, TRINITY_DN25662_c0_g1_i1, TRINITY_D…		BP shoot system development	GO:0048367	4	154	0.0496894	0.166224
											BP plastid translation	GO:0032544	5	24	0.0973141	0.0247849	0.00556815	0.999119	0.132474	TRINITY_DN20747_c0_g2_i3, TRINITY_DN24884_c0_g1_i6, TRINITY_DN25587_c0_g1_i15, TRINITY_DN25587_c0_g1_i22, TRINITY_DN25587_c0_g1_i5		MF amidase activity	GO:0004040	0	35	0	0.0361447	1	0.045727	1	1		BP phyllome development	GO:0048827	9	24	0.113708	0.0247849	8.47629e-05	0.999989	0.00201663	TRINITY_DN21841_c0_g1_i1, TRINITY_DN22641_c0_g1_i5, TRINITY_DN27392_c0_g1_i3, TRINITY_DN27392_c0_g1_i5, TRINITY_DN30315_c0_g1_i1, TRINITY_DN30315_c0_g2_i1, TRINITY_DN30315_c0_g2_i2, TRINITY_DN32305_c4_g3_i3, TRINITY_DN32305_c4_g4_i1		MF O-acetyltransferase activity	GO:0016413	2	103	0.0248447	0.111176
											BP pyridine nucleotide salvage	GO:0019365	3	7	0.0583885	0.00722894	0.00566912	0.999661	0.134413	TRINITY_DN25412_c1_g2_i1, TRINITY_DN27352_c0_g1_i3, TRINITY_DN27352_c0_g1_i7		BP protein localization to phagophore assembly site	GO:0034497	0	34	0	0.035112	1	0.0460266	1	1		BP seminiferous tubule development	GO:0072520	5	7	0.0631712	0.00722894	9.20487e-05	0.999997	0.00218373	TRINITY_DN29494_c1_g4_i2, TRINITY_DN31468_c0_g1_i15, TRINITY_DN31468_c0_g1_i2, TRINITY_DN31468_c0_g1_i4, TRINITY_DN31468_c0_g1_i8		MF protein self-association	GO:0043621	8	210	0.0993789	0.226669
											BP aspartate metabolic process	GO:0006531	4	15	0.0778513	0.0154906	0.00568791	0.999353	0.134413	TRINITY_DN24444_c0_g1_i1, TRINITY_DN24444_c0_g1_i4, TRINITY_DN24444_c0_g1_i6, TRINITY_DN27910_c4_g2_i2		BP pollen tube guidance	GO:0010183	2	73	0.0252685	0.0753875	0.988264	0.0460439	1	1		BP microtubule bundle formation	GO:0001578	9	24	0.113708	0.0247849	9.44126e-05	0.999987	0.00223345	TRINITY_DN27265_c2_g1_i2, TRINITY_DN27265_c2_g1_i3, TRINITY_DN27265_c2_g1_i4, TRINITY_DN27265_c2_g1_i6, TRINITY_DN29588_c0_g1_i2, TRINITY_DN29588_c0_g1_i6, TRINITY_DN31592_c3_g1_i10, TRINITY_DN31592_c3_g1_i6, TRINITY_DN31592_c3_g1_i8		BP lipid glycosylation	GO:0030259	0	59	0	0.0636833
											CC chloroplast ATP synthase complex	GO:0009544	2	2	0.0389257	0.00206541	0.00569806	1	0.134413	TRINITY_DN27423_c4_g2_i1, TRINITY_DN29340_c0_g2_i1		BP induced systemic resistance, jasmonic acid mediated signaling pathway	GO:0009864	0	35	0	0.0361447	1	0.0460494	1	1		MF acid-amino acid ligase activity	GO:0016881	9	24	0.113708	0.0247849	9.52411e-05	0.999987	0.00224054	TRINITY_DN23285_c0_g1_i1, TRINITY_DN23285_c0_g1_i2, TRINITY_DN23285_c0_g1_i3, TRINITY_DN24675_c0_g1_i1, TRINITY_DN24675_c0_g1_i2, TRINITY_DN24675_c0_g2_i2, TRINITY_DN24675_c0_g2_i3, TRINITY_DN24675_c0_g4_i1, TRINITY_DN24675_c0_g4_i2		BP cell fate commitment	GO:0045165	0	45	0	0.048572
											MF oxidoreductase activity, acting on a sulfur group of donors, disulfide as acceptor	GO:0016671	6	31	0.116777	0.0320139	0.00575585	0.998866	0.135393	TRINITY_DN21556_c0_g1_i4, TRINITY_DN21556_c0_g1_i7, TRINITY_DN22907_c0_g1_i2, TRINITY_DN25447_c0_g1_i2, TRINITY_DN27319_c0_g8_i2, TRINITY_DN31016_c0_g2_i3		CC extrinsic component of endoplasmic reticulum membrane	GO:0042406	0	34	0	0.035112	1	0.0461551	1	1		BP positive regulation of histone acetylation	GO:0035066	9	24	0.113708	0.0247849	9.52504e-05	0.999987	0.00224054	TRINITY_DN29726_c2_g2_i12, TRINITY_DN29726_c2_g2_i7, TRINITY_DN30530_c0_g1_i1, TRINITY_DN30530_c0_g1_i10, TRINITY_DN30530_c0_g1_i3, TRINITY_DN30530_c0_g1_i6, TRINITY_DN30530_c0_g1_i7, TRINITY_DN30530_c0_g1_i9, TRINITY_DN32106_c0_g2_i7		MF mismatched DNA binding	GO:0030983	0	58	0	0.0626039
											MF oxidoreductase activity, acting on the CH-OH group of donors, oxygen as acceptor	GO:0016899	3	7	0.0583885	0.00722894	0.00585139	0.999646	0.137252	TRINITY_DN21579_c0_g2_i1, TRINITY_DN21579_c1_g1_i1, TRINITY_DN21579_c1_g1_i3		BP glycolytic process	GO:0006096	16	287	0.202148	0.296387	0.972804	0.0461835	1	1		BP telomere maintenance	GO:0000723	19	86	0.240051	0.0888127	9.74613e-05	0.99997	0.00228609	TRINITY_DN23723_c0_g1_i4, TRINITY_DN23723_c0_g1_i8, TRINITY_DN26295_c0_g1_i1, TRINITY_DN26295_c0_g1_i10, TRINITY_DN26295_c0_g1_i11, TRINITY_DN26295_c0_g1_i2, TRINITY_DN26295_c0_g1_i3, TRINITY_DN26295_c0_g1_i5, TRINITY_DN26295_c0_g1_i6, TRINITY_DN26740_c0_g1_i6, TRINITY_DN26885_c0_g1_i2, TRINITY_DN28308_c3_g1_i1, TRINITY_DN28308_c3_g1_i10, TRINITY_DN28308_c3_g1_i2, TRINITY_DN28308_c3_g1_i7, TRINIT…		BP isoleucine biosynthetic process	GO:0009097	0	49	0	0.0528895
											BP viral entry into host cell	GO:0046718	7	37	0.13624	0.0382101	0.00591484	0.998637	0.138116	TRINITY_DN24987_c0_g2_i13, TRINITY_DN26235_c0_g1_i5, TRINITY_DN29792_c4_g1_i4, TRINITY_DN32378_c0_g1_i21, TRINITY_DN32378_c0_g1_i4, TRINITY_DN32378_c0_g1_i5, TRINITY_DN33167_c4_g1_i5		CC Prp19 complex	GO:0000974	0	34	0	0.035112	1	0.0464698	1	1		BP cellular response to desiccation	GO:0071465	6	11	0.0758054	0.0113598	9.92532e-05	0.999994	0.00231507	TRINITY_DN25888_c0_g1_i1, TRINITY_DN25888_c0_g1_i2, TRINITY_DN25888_c0_g1_i3, TRINITY_DN25888_c0_g1_i4, TRINITY_DN25888_c0_g1_i5, TRINITY_DN25888_c0_g1_i8		MF protein kinase regulator activity	GO:0019887	0	48	0	0.0518101
											MF phosphomannomutase activity	GO:0004615	4	17	0.0778513	0.017556	0.00592137	0.999302	0.138116	TRINITY_DN31108_c0_g1_i11, TRINITY_DN31108_c0_g1_i22, TRINITY_DN31108_c0_g1_i24, TRINITY_DN31108_c0_g1_i7		BP negative regulation of photomorphogenesis	GO:0010100	0	34	0	0.035112	1	0.0470909	1	1		BP cellular response to salt	GO:1902075	6	11	0.0758054	0.0113598	9.92532e-05	0.999994	0.00231507	TRINITY_DN25888_c0_g1_i1, TRINITY_DN25888_c0_g1_i2, TRINITY_DN25888_c0_g1_i3, TRINITY_DN25888_c0_g1_i4, TRINITY_DN25888_c0_g1_i5, TRINITY_DN25888_c0_g1_i8		MF DNA replication origin binding	GO:0003688	1	82	0.0124224	0.0885089
											BP response to red light	GO:0010114	11	95	0.214091	0.0981071	0.00603841	0.99795	0.140189	TRINITY_DN20650_c0_g1_i2, TRINITY_DN23723_c0_g2_i3, TRINITY_DN25137_c0_g2_i1, TRINITY_DN26200_c0_g3_i2, TRINITY_DN26200_c0_g3_i3, TRINITY_DN27248_c0_g2_i3, TRINITY_DN27248_c0_g2_i4, TRINITY_DN29631_c0_g2_i1, TRINITY_DN29631_c0_g2_i7, TRINITY_DN30044_c1_g3_i1, TRINITY_DN30598_c1_g2_i2		BP mitochondrion organization	GO:0007005	2	72	0.0252685	0.0743548	0.987799	0.0475981	1	1		CC spindle midzone	GO:0051233	9	25	0.113708	0.0258176	0.000102175	0.999986	0.00237656	TRINITY_DN22116_c0_g1_i1, TRINITY_DN25570_c0_g2_i1, TRINITY_DN25869_c0_g2_i1, TRINITY_DN25869_c0_g2_i4, TRINITY_DN26622_c0_g1_i7, TRINITY_DN27343_c0_g5_i4, TRINITY_DN27343_c0_g5_i6, TRINITY_DN27478_c4_g2_i2, TRINITY_DN32364_c0_g1_i12		MF phosphatidylinositol-4,5-bisphosphate 5-phosphatase activity	GO:0004439	1	80	0.0124224	0.0863502
											MF cellulose synthase (UDP-forming) activity	GO:0016760	20	199	0.389257	0.205508	0.00604391	0.99717	0.140189	TRINITY_DN22586_c1_g2_i1, TRINITY_DN24193_c0_g2_i1, TRINITY_DN24193_c0_g3_i1, TRINITY_DN24193_c0_g3_i3, TRINITY_DN27060_c0_g3_i1, TRINITY_DN27060_c0_g3_i4, TRINITY_DN31460_c0_g1_i1, TRINITY_DN31460_c0_g1_i14, TRINITY_DN32358_c0_g2_i1, TRINITY_DN32358_c0_g2_i3, TRINITY_DN32358_c0_g3_i2, TRINITY_DN32358_c1_g1_i13, TRINITY_DN32358_c1_g1_i15, TRINITY_DN32358_c1_g1_i17, TRINITY_DN32358_c1_g1_i3, TRINI…		BP jasmonic acid and ethylene-dependent systemic resistance	GO:0009861	0	36	0	0.0371774	1	0.0480632	1	1		MF protein self-association	GO:0043621	35	214	0.442198	0.220999	0.000105969	0.999953	0.00245796	TRINITY_DN20133_c0_g1_i1, TRINITY_DN21919_c0_g2_i1, TRINITY_DN22575_c0_g2_i1, TRINITY_DN23782_c0_g1_i1, TRINITY_DN23782_c0_g1_i5, TRINITY_DN24216_c0_g1_i18, TRINITY_DN25916_c1_g2_i2, TRINITY_DN25916_c1_g2_i3, TRINITY_DN25916_c1_g2_i4, TRINITY_DN25916_c1_g2_i5, TRINITY_DN27446_c0_g1_i10, TRINITY_DN27446_c0_g1_i9, TRINITY_DN28360_c0_g1_i1, TRINITY_DN29523_c2_g2_i2, TRINITY_DN29523_c2_g2_i3, TRINITY…		CC early endosome membrane	GO:0031901	1	76	0.0124224	0.0820327
											BP chloroplast accumulation movement	GO:0009904	8	59	0.155703	0.0609296	0.00609841	0.998368	0.14106	TRINITY_DN23345_c0_g1_i4, TRINITY_DN28416_c0_g2_i1, TRINITY_DN28416_c0_g2_i9, TRINITY_DN28416_c0_g3_i2, TRINITY_DN29970_c0_g2_i2, TRINITY_DN29970_c0_g2_i3, TRINITY_DN29970_c0_g2_i9, TRINITY_DN31250_c4_g1_i6		BP phosphate ion transport	GO:0006817	0	34	0	0.035112	1	0.0481761	1	1		MF terpene synthase activity	GO:0010333	17	75	0.214782	0.0774529	0.000106599	0.99997	0.0024657	TRINITY_DN27250_c1_g1_i10, TRINITY_DN27250_c1_g1_i2, TRINITY_DN27250_c1_g1_i5, TRINITY_DN27250_c1_g1_i6, TRINITY_DN29480_c2_g2_i10, TRINITY_DN29480_c2_g2_i12, TRINITY_DN29480_c2_g2_i4, TRINITY_DN29480_c2_g2_i7, TRINITY_DN31411_c0_g1_i10, TRINITY_DN31411_c0_g1_i11, TRINITY_DN31411_c0_g1_i8, TRINITY_DN31411_c0_g1_i9, TRINITY_DN32788_c0_g2_i13, TRINITY_DN32788_c0_g2_i2, TRINITY_DN32788_c0_g2_i3, TRI…		BP protein sumoylation	GO:0016925	1	72	0.0124224	0.0777152
											MF (1->3)-beta-D-glucan binding	GO:0001872	4	14	0.0778513	0.0144579	0.0061287	0.999299	0.141367	TRINITY_DN23387_c0_g2_i6, TRINITY_DN23387_c0_g2_i7, TRINITY_DN23387_c0_g2_i8, TRINITY_DN23387_c0_g2_i9		BP response to salt stress	GO:0009651	63	923	0.795957	0.953187	0.963054	0.0484223	1	1		MF sulfotransferase activity	GO:0008146	6	11	0.0758054	0.0113598	0.000116257	0.999992	0.00268164	TRINITY_DN17276_c0_g1_i1, TRINITY_DN17663_c0_g1_i2, TRINITY_DN24232_c0_g1_i1, TRINITY_DN24232_c0_g1_i2, TRINITY_DN26553_c2_g1_i14, TRINITY_DN26553_c2_g1_i16		BP phospholipid metabolic process	GO:0006644	0	50	0	0.0539689
											MF fructan beta-(2,6)-fructosidase activity	GO:0033949	2	3	0.0389257	0.00309812	0.00619743	0.999902	0.142558	TRINITY_DN27342_c0_g1_i1, TRINITY_DN27342_c0_g1_i4		BP suspensor development	GO:0010098	0	34	0	0.035112	1	0.048624	1	1		BP microtubule polymerization	GO:0046785	10	30	0.126342	0.0309812	0.000122442	0.99998	0.0028165	TRINITY_DN31451_c0_g1_i10, TRINITY_DN31451_c0_g1_i13, TRINITY_DN31451_c0_g1_i14, TRINITY_DN31451_c0_g1_i15, TRINITY_DN31451_c0_g1_i2, TRINITY_DN31451_c0_g1_i4, TRINITY_DN31451_c0_g1_i5, TRINITY_DN31451_c0_g1_i9, TRINITY_DN32931_c1_g1_i1, TRINITY_DN32931_c1_g1_i4		CC nuclear chromosome, telomeric region	GO:0000784	0	60	0	0.0647626
											BP guard cell fate commitment	GO:0010377	2	3	0.0389257	0.00309812	0.00627082	0.9999	0.143849	TRINITY_DN31695_c1_g3_i1, TRINITY_DN31695_c1_g3_i2		MF voltage-gated chloride channel activity	GO:0005247	0	34	0	0.035112	1	0.0488647	1	1		BP mitotic sister chromatid segregation	GO:0000070	11	36	0.138977	0.0371774	0.000129136	0.999976	0.0029623	TRINITY_DN21939_c0_g1_i3, TRINITY_DN29494_c1_g4_i2, TRINITY_DN31516_c0_g3_i5, TRINITY_DN31669_c0_g1_i10, TRINITY_DN31669_c0_g1_i11, TRINITY_DN31669_c0_g1_i2, TRINITY_DN31669_c0_g1_i3, TRINITY_DN31669_c0_g1_i6, TRINITY_DN32504_c2_g1_i21, TRINITY_DN32504_c2_g1_i22, TRINITY_DN32504_c2_g1_i5		MF cyclosporin A binding	GO:0016018	0	52	0	0.0561276
											MF indole-3-carbonyl nitrile 4-hydroxylase activity	GO:0106149	2	3	0.0389257	0.00309812	0.00632365	0.999899	0.144662	TRINITY_DN31434_c0_g1_i1, TRINITY_DN31434_c0_g1_i8		MF 2 iron, 2 sulfur cluster binding	GO:0051537	4	109	0.050537	0.112565	0.9819	0.0491721	1	1		BP circadian rhythm	GO:0007623	54	383	0.682249	0.395526	0.000131431	0.99993	0.00300666	TRINITY_DN21583_c0_g1_i3, TRINITY_DN21879_c0_g1_i1, TRINITY_DN21879_c0_g1_i2, TRINITY_DN21879_c0_g1_i4, TRINITY_DN23945_c0_g1_i6, TRINITY_DN24765_c5_g5_i1, TRINITY_DN24765_c5_g5_i2, TRINITY_DN26423_c2_g1_i2, TRINITY_DN26555_c0_g1_i3, TRINITY_DN26877_c0_g1_i1, TRINITY_DN26877_c0_g1_i2, TRINITY_DN26877_c0_g1_i3, TRINITY_DN26877_c0_g2_i1, TRINITY_DN27791_c0_g1_i3, TRINITY_DN28321_c1_g7_i1, TRINITY_D…		BP nucleocytoplasmic transport	GO:0006913	0	59	0	0.0636833
											MF polyamine transmembrane transporter activity	GO:0015203	4	18	0.0778513	0.0185887	0.00639756	0.999221	0.145822	TRINITY_DN28651_c0_g1_i2, TRINITY_DN30527_c0_g1_i6, TRINITY_DN30527_c0_g1_i8, TRINITY_DN30527_c0_g1_i9		BP viral entry into host cell	GO:0046718	0	37	0	0.0382101	1	0.0494161	1	1		BP regulation of developmental process	GO:0050793	8	20	0.101074	0.0206541	0.000133156	0.999984	0.00303778	TRINITY_DN26375_c0_g3_i1, TRINITY_DN26375_c0_g3_i2, TRINITY_DN26375_c0_g5_i1, TRINITY_DN26375_c0_g5_i2, TRINITY_DN26375_c0_g5_i3, TRINITY_DN27478_c4_g2_i2, TRINITY_DN27923_c0_g1_i6, TRINITY_DN32364_c0_g1_i12		BP primary root development	GO:0080022	1	73	0.0124224	0.0787946
											MF starch synthase activity	GO:0009011	6	36	0.116777	0.0371774	0.0064269	0.998683	0.145822	TRINITY_DN31020_c0_g1_i3, TRINITY_DN31539_c0_g1_i1, TRINITY_DN31914_c2_g4_i13, TRINITY_DN31914_c2_g4_i6, TRINITY_DN31914_c2_g4_i7, TRINITY_DN31914_c2_g4_i8		CC lysosome	GO:0005764	6	138	0.0758054	0.142513	0.978259	0.049843	1	1		BP negative regulation of cell proliferation	GO:0008285	26	140	0.32849	0.144579	0.000133845	0.999949	0.00304515	TRINITY_DN21267_c0_g1_i1, TRINITY_DN21454_c0_g1_i2, TRINITY_DN21800_c0_g1_i1, TRINITY_DN23740_c0_g1_i1, TRINITY_DN23740_c0_g1_i4, TRINITY_DN24105_c2_g1_i2, TRINITY_DN24105_c2_g2_i2, TRINITY_DN24105_c2_g2_i4, TRINITY_DN24105_c2_g2_i5, TRINITY_DN25579_c2_g4_i1, TRINITY_DN25579_c2_g4_i2, TRINITY_DN26982_c3_g1_i9, TRINITY_DN26982_c3_g3_i3, TRINITY_DN27686_c1_g2_i2, TRINITY_DN27866_c1_g1_i2, TRINITY_D…		BP auxin polar transport	GO:0009926	1	76	0.0124224	0.0820327
											MF alpha-1,4-glucan synthase activity	GO:0033201	6	36	0.116777	0.0371774	0.0064269	0.998683	0.145822	TRINITY_DN31020_c0_g1_i3, TRINITY_DN31539_c0_g1_i1, TRINITY_DN31914_c2_g4_i13, TRINITY_DN31914_c2_g4_i6, TRINITY_DN31914_c2_g4_i7, TRINITY_DN31914_c2_g4_i8													BP embryo sac development	GO:0009553	30	173	0.379027	0.178658	0.000142303	0.999941	0.00322876	TRINITY_DN21714_c0_g1_i1, TRINITY_DN21736_c0_g1_i2, TRINITY_DN26127_c0_g1_i3, TRINITY_DN26127_c0_g1_i5, TRINITY_DN26127_c0_g1_i8, TRINITY_DN26127_c0_g1_i9, TRINITY_DN26650_c1_g1_i1, TRINITY_DN26650_c1_g1_i3, TRINITY_DN27453_c0_g1_i10, TRINITY_DN27453_c0_g1_i5, TRINITY_DN28245_c0_g2_i11, TRINITY_DN28245_c0_g2_i14, TRINITY_DN28245_c0_g2_i4, TRINITY_DN28245_c0_g2_i6, TRINITY_DN28245_c0_g2_i8, TRINIT…		CC preprophase band	GO:0009574	0	48	0	0.0518101
											BP pentose-phosphate shunt	GO:0006098	7	49	0.13624	0.0506026	0.00646116	0.998446	0.146201	TRINITY_DN25299_c0_g1_i3, TRINITY_DN25299_c0_g1_i4, TRINITY_DN25299_c0_g1_i6, TRINITY_DN27361_c5_g1_i12, TRINITY_DN27361_c5_g1_i2, TRINITY_DN27361_c5_g1_i5, TRINITY_DN27361_c5_g1_i8													BP phloem or xylem histogenesis	GO:0010087	31	184	0.391661	0.190018	0.000150971	0.999936	0.00341614	TRINITY_DN20456_c0_g1_i1, TRINITY_DN20456_c1_g1_i1, TRINITY_DN21569_c0_g1_i2, TRINITY_DN23142_c0_g1_i1, TRINITY_DN25846_c1_g7_i1, TRINITY_DN26014_c0_g1_i1, TRINITY_DN26014_c0_g1_i2, TRINITY_DN27108_c3_g1_i1, TRINITY_DN27108_c3_g1_i5, TRINITY_DN28376_c0_g1_i4, TRINITY_DN28853_c3_g1_i11, TRINITY_DN29209_c1_g4_i1, TRINITY_DN29209_c1_g4_i3, TRINITY_DN30465_c4_g1_i3, TRINITY_DN30465_c4_g1_i8, TRINITY_…		BP cytoplasmic microtubule organization	GO:0031122	0	53	0	0.057207
											MF ATP-dependent peptidase activity	GO:0004176	21	200	0.408719	0.206541	0.00659305	0.996828	0.148781	TRINITY_DN25412_c2_g5_i1, TRINITY_DN25412_c2_g6_i1, TRINITY_DN25412_c2_g6_i3, TRINITY_DN27158_c0_g1_i1, TRINITY_DN27158_c0_g1_i10, TRINITY_DN27158_c0_g1_i7, TRINITY_DN28088_c0_g2_i3, TRINITY_DN28351_c2_g6_i2, TRINITY_DN28551_c1_g1_i10, TRINITY_DN28551_c1_g1_i8, TRINITY_DN28551_c1_g1_i9, TRINITY_DN28663_c1_g1_i14, TRINITY_DN29200_c1_g1_i3, TRINITY_DN29200_c1_g1_i4, TRINITY_DN31686_c2_g1_i3, TRINIT…													MF hydroxymethylglutaryl-CoA synthase activity	GO:0004421	5	8	0.0631712	0.00826165	0.00015429	0.999993	0.00347235	TRINITY_DN24683_c1_g1_i1, TRINITY_DN24683_c1_g1_i2, TRINITY_DN24683_c1_g1_i5, TRINITY_DN31091_c1_g2_i1, TRINITY_DN31091_c1_g7_i1		MF phospholipid binding	GO:0005543	2	98	0.0248447	0.105779
											BP vitamin E biosynthetic process	GO:0010189	7	45	0.13624	0.0464718	0.00662391	0.99841	0.149074	TRINITY_DN24957_c0_g1_i4, TRINITY_DN24957_c0_g1_i5, TRINITY_DN26592_c0_g1_i11, TRINITY_DN27307_c0_g1_i1, TRINITY_DN29156_c0_g4_i15, TRINITY_DN29156_c0_g4_i17, TRINITY_DN29828_c0_g2_i5													BP acetyl-CoA metabolic process	GO:0006084	5	8	0.0631712	0.00826165	0.00015429	0.999993	0.00347235	TRINITY_DN24683_c1_g1_i1, TRINITY_DN24683_c1_g1_i2, TRINITY_DN24683_c1_g1_i5, TRINITY_DN31091_c1_g2_i1, TRINITY_DN31091_c1_g7_i1		MF DNA-dependent ATPase activity	GO:0008094	3	133	0.0372671	0.143557
											BP monosaccharide metabolic process	GO:0005996	3	9	0.0583885	0.00929435	0.0068886	0.999507	0.154613	TRINITY_DN25587_c0_g1_i15, TRINITY_DN25587_c0_g1_i22, TRINITY_DN25587_c0_g1_i5													MF cellulose synthase (UDP-forming) activity	GO:0016760	32	199	0.404296	0.205508	0.000157828	0.999931	0.0035424	TRINITY_DN22256_c0_g1_i1, TRINITY_DN25514_c0_g1_i1, TRINITY_DN25876_c0_g4_i1, TRINITY_DN27060_c0_g1_i7, TRINITY_DN27060_c0_g3_i12, TRINITY_DN27060_c0_g3_i2, TRINITY_DN27060_c0_g3_i7, TRINITY_DN28822_c4_g1_i6, TRINITY_DN29018_c0_g3_i4, TRINITY_DN29018_c0_g3_i6, TRINITY_DN29707_c2_g1_i5, TRINITY_DN29873_c0_g1_i10, TRINITY_DN29873_c0_g1_i11, TRINITY_DN29873_c0_g1_i13, TRINITY_DN29873_c0_g1_i2, TRINI…		BP cell migration	GO:0016477	0	46	0	0.0496514
											BP bile acid metabolic process	GO:0008206	5	28	0.0973141	0.0289158	0.00691985	0.998822	0.15471	TRINITY_DN30841_c0_g1_i11, TRINITY_DN32378_c0_g1_i21, TRINITY_DN32378_c0_g1_i4, TRINITY_DN32378_c0_g1_i5, TRINITY_DN32378_c0_g1_i7													BP regulation of double-strand break repair via homologous recombination	GO:0010569	8	20	0.101074	0.0206541	0.000160353	0.99998	0.00358941	TRINITY_DN25422_c0_g1_i1, TRINITY_DN25422_c0_g1_i13, TRINITY_DN25422_c0_g1_i3, TRINITY_DN25422_c0_g1_i4, TRINITY_DN25422_c0_g1_i6, TRINITY_DN25422_c0_g1_i8, TRINITY_DN27446_c0_g1_i10, TRINITY_DN27446_c0_g1_i9		MF porin activity	GO:0015288	0	44	0	0.0474926
											MF L-alanine transmembrane transporter activity	GO:0015180	4	17	0.0778513	0.017556	0.00693008	0.999145	0.15471	TRINITY_DN23712_c0_g1_i1, TRINITY_DN28420_c0_g1_i11, TRINITY_DN28420_c0_g1_i17, TRINITY_DN28420_c0_g1_i18													BP unidimensional cell growth	GO:0009826	39	252	0.492735	0.260242	0.000160916	0.999923	0.00359236	TRINITY_DN23285_c0_g1_i1, TRINITY_DN23285_c0_g1_i3, TRINITY_DN24675_c0_g1_i1, TRINITY_DN24675_c0_g1_i2, TRINITY_DN24730_c1_g1_i2, TRINITY_DN24730_c1_g1_i3, TRINITY_DN25517_c2_g2_i1, TRINITY_DN25767_c5_g2_i1, TRINITY_DN25878_c0_g5_i1, TRINITY_DN26685_c0_g1_i4, TRINITY_DN27022_c0_g1_i2, TRINITY_DN27022_c0_g1_i4, TRINITY_DN27259_c2_g1_i2, TRINITY_DN27259_c3_g1_i1, TRINITY_DN27500_c8_g1_i1, TRINITY_D…		BP transcription by RNA polymerase III	GO:0006383	1	71	0.0124224	0.0766358
											MF endonuclease activity	GO:0004519	145	1848	2.82211	1.90844	0.00705627	0.994532	0.157106	TRINITY_DN11933_c0_g1_i1, TRINITY_DN16475_c0_g1_i1, TRINITY_DN17212_c0_g2_i4, TRINITY_DN17579_c0_g1_i2, TRINITY_DN17816_c0_g1_i1, TRINITY_DN17946_c0_g1_i1, TRINITY_DN19522_c0_g1_i3, TRINITY_DN19898_c0_g1_i1, TRINITY_DN21573_c2_g1_i5, TRINITY_DN22166_c3_g1_i6, TRINITY_DN22584_c7_g1_i1, TRINITY_DN22585_c0_g1_i1, TRINITY_DN22585_c0_g1_i3, TRINITY_DN22672_c2_g5_i1, TRINITY_DN22976_c2_g1_i2, TRINITY_D…													MF glucan exo-1,3-beta-glucosidase activity	GO:0004338	5	8	0.0631712	0.00826165	0.00017028	0.999993	0.00379124	TRINITY_DN23669_c0_g1_i4, TRINITY_DN29539_c2_g1_i1, TRINITY_DN29539_c2_g1_i8, TRINITY_DN32638_c1_g1_i4, TRINITY_DN32638_c1_g2_i4		BP amino acid transport	GO:0006865	1	76	0.0124224	0.0820327
											MF trans-octaprenyltranstransferase activity	GO:0050347	3	9	0.0583885	0.00929435	0.00727887	0.999469	0.161236	TRINITY_DN24118_c0_g1_i2, TRINITY_DN24118_c0_g1_i3, TRINITY_DN24118_c0_g1_i4													BP regulation of microtubule polymerization or depolymerization	GO:0031110	4	5	0.050537	0.00516353	0.00017735	0.999997	0.00393812	TRINITY_DN22116_c0_g1_i1, TRINITY_DN25570_c0_g2_i1, TRINITY_DN28936_c2_g1_i22, TRINITY_DN28936_c2_g1_i4		BP SRP-dependent cotranslational protein targeting to membrane	GO:0006614	0	52	0	0.0561276
											MF aspartic-type endopeptidase activity	GO:0004190	162	2117	3.15298	2.18624	0.00735169	0.994215	0.161236	TRINITY_DN11933_c0_g1_i1, TRINITY_DN16475_c0_g1_i1, TRINITY_DN17212_c0_g2_i4, TRINITY_DN17579_c0_g1_i2, TRINITY_DN17816_c0_g1_i1, TRINITY_DN17946_c0_g1_i1, TRINITY_DN19522_c0_g1_i3, TRINITY_DN19898_c0_g1_i1, TRINITY_DN21165_c5_g1_i14, TRINITY_DN21573_c2_g1_i5, TRINITY_DN21859_c0_g1_i1, TRINITY_DN22166_c3_g1_i6, TRINITY_DN22433_c12_g1_i2, TRINITY_DN22584_c7_g1_i1, TRINITY_DN22585_c0_g1_i1, TRINITY…													BP leaf formation	GO:0010338	7	16	0.0884397	0.0165233	0.000184136	0.999981	0.00407792	TRINITY_DN22017_c0_g1_i1, TRINITY_DN29037_c0_g4_i1, TRINITY_DN30072_c0_g2_i3, TRINITY_DN30072_c0_g2_i4, TRINITY_DN33128_c4_g1_i1, TRINITY_DN33128_c4_g1_i2, TRINITY_DN33128_c4_g1_i3		BP regulation of DNA endoreduplication	GO:0032875	0	42	0	0.0453339
											MF caffeate O-methyltransferase activity	GO:0047763	6	30	0.116777	0.0309812	0.00735734	0.998479	0.161236	TRINITY_DN23053_c0_g1_i2, TRINITY_DN24098_c2_g1_i2, TRINITY_DN26781_c1_g1_i3, TRINITY_DN32740_c2_g1_i13, TRINITY_DN32740_c2_g1_i16, TRINITY_DN32740_c2_g1_i6													MF anaphase-promoting complex binding	GO:0010997	7	16	0.0884397	0.0165233	0.000186793	0.999981	0.00410402	TRINITY_DN24925_c2_g1_i2, TRINITY_DN24925_c2_g1_i3, TRINITY_DN32928_c0_g1_i1, TRINITY_DN32928_c0_g1_i11, TRINITY_DN32928_c0_g1_i14, TRINITY_DN32928_c0_g1_i5, TRINITY_DN32928_c0_g1_i7		MF histone deacetylase activity	GO:0004407	0	39	0	0.0420957
											MF jasmonate O-methyltransferase activity	GO:0030795	2	3	0.0389257	0.00309812	0.00736879	0.999872	0.161236	TRINITY_DN24087_c1_g1_i5, TRINITY_DN24087_c1_g1_i7													MF ubiquitin-protein transferase activator activity	GO:0097027	7	16	0.0884397	0.0165233	0.000186793	0.999981	0.00410402	TRINITY_DN24925_c2_g1_i2, TRINITY_DN24925_c2_g1_i3, TRINITY_DN32928_c0_g1_i1, TRINITY_DN32928_c0_g1_i11, TRINITY_DN32928_c0_g1_i14, TRINITY_DN32928_c0_g1_i5, TRINITY_DN32928_c0_g1_i7		MF TBP-class protein binding	GO:0017025	1	66	0.0124224	0.0712389
											MF methyl jasmonate methylesterase activity	GO:0102078	2	3	0.0389257	0.00309812	0.00736879	0.999872	0.161236	TRINITY_DN24087_c1_g1_i5, TRINITY_DN24087_c1_g1_i7													BP positive regulation of ubiquitin protein ligase activity	GO:1904668	7	16	0.0884397	0.0165233	0.000186793	0.999981	0.00410402	TRINITY_DN24925_c2_g1_i2, TRINITY_DN24925_c2_g1_i3, TRINITY_DN32928_c0_g1_i1, TRINITY_DN32928_c0_g1_i11, TRINITY_DN32928_c0_g1_i14, TRINITY_DN32928_c0_g1_i5, TRINITY_DN32928_c0_g1_i7		CC commitment complex	GO:0000243	0	46	0	0.0496514
											MF cinnamyl-alcohol dehydrogenase activity	GO:0045551	5	24	0.0973141	0.0247849	0.0073773	0.99875	0.161236	TRINITY_DN24208_c0_g1_i9, TRINITY_DN28038_c1_g1_i1, TRINITY_DN28038_c1_g1_i10, TRINITY_DN28038_c1_g1_i5, TRINITY_DN28038_c1_g1_i7													BP antigen processing and presentation of exogenous peptide antigen via MHC class II	GO:0019886	7	16	0.0884397	0.0165233	0.000198944	0.999979	0.00435948	TRINITY_DN27343_c0_g5_i4, TRINITY_DN27343_c0_g5_i6, TRINITY_DN27391_c0_g1_i1, TRINITY_DN29494_c1_g4_i2, TRINITY_DN31578_c0_g1_i3, TRINITY_DN32164_c0_g1_i1, TRINITY_DN32164_c0_g1_i6		BP glucosinolate metabolic process	GO:0019760	0	50	0	0.0539689
											MF sinapyl alcohol dehydrogenase activity	GO:0052747	5	24	0.0973141	0.0247849	0.0073773	0.99875	0.161236	TRINITY_DN24208_c0_g1_i9, TRINITY_DN28038_c1_g1_i1, TRINITY_DN28038_c1_g1_i10, TRINITY_DN28038_c1_g1_i5, TRINITY_DN28038_c1_g1_i7													BP regulation of secondary shoot formation	GO:2000032	4	5	0.050537	0.00516353	0.000201829	0.999997	0.00441111	TRINITY_DN28196_c0_g1_i1, TRINITY_DN28196_c0_g2_i1, TRINITY_DN31850_c1_g2_i2, TRINITY_DN31850_c1_g2_i3		BP tRNA modification	GO:0006400	1	81	0.0124224	0.0874296
											BP 2-oxoglutarate metabolic process	GO:0006103	4	16	0.0778513	0.0165233	0.00756518	0.999053	0.16482	TRINITY_DN24444_c0_g1_i1, TRINITY_DN24444_c0_g1_i4, TRINITY_DN24444_c0_g1_i6, TRINITY_DN27910_c4_g2_i2													MF 3'-5' DNA helicase activity	GO:0043138	10	32	0.126342	0.0330466	0.000206386	0.999963	0.00449888	TRINITY_DN21320_c0_g1_i1, TRINITY_DN21396_c0_g1_i1, TRINITY_DN21396_c0_g1_i4, TRINITY_DN22325_c0_g1_i1, TRINITY_DN22325_c0_g1_i2, TRINITY_DN22325_c0_g1_i3, TRINITY_DN24151_c0_g1_i8, TRINITY_DN28124_c0_g1_i1, TRINITY_DN29701_c0_g3_i1, TRINITY_DN29701_c0_g3_i2		MF pyruvate kinase activity	GO:0004743	0	47	0	0.0507307
											MF diacylglycerol O-acyltransferase activity	GO:0004144	6	38	0.116777	0.0392428	0.00758089	0.998382	0.16482	TRINITY_DN26453_c0_g1_i4, TRINITY_DN27728_c1_g1_i10, TRINITY_DN27728_c1_g1_i12, TRINITY_DN27728_c1_g1_i2, TRINITY_DN27728_c1_g1_i4, TRINITY_DN27728_c1_g1_i6													BP DNA replication checkpoint	GO:0000076	8	21	0.101074	0.0216868	0.000216549	0.999971	0.00470809	TRINITY_DN22860_c0_g1_i2, TRINITY_DN22974_c0_g1_i1, TRINITY_DN27274_c0_g1_i3, TRINITY_DN27274_c0_g1_i7, TRINITY_DN27274_c0_g1_i9, TRINITY_DN27791_c0_g1_i3, TRINITY_DN28536_c2_g2_i6, TRINITY_DN28536_c2_g2_i8		MF potassium ion binding	GO:0030955	0	47	0	0.0507307
											CC beta-galactosidase complex	GO:0009341	5	30	0.0973141	0.0309812	0.00777904	0.998628	0.168688	TRINITY_DN29847_c3_g1_i1, TRINITY_DN29847_c3_g1_i15, TRINITY_DN29847_c3_g1_i7, TRINITY_DN30109_c0_g2_i1, TRINITY_DN30109_c0_g2_i2													MF 1-phosphatidylinositol-4-phosphate 5-kinase activity	GO:0016308	13	50	0.164245	0.0516353	0.000225415	0.999946	0.0048881	TRINITY_DN24882_c0_g2_i1, TRINITY_DN24882_c0_g2_i14, TRINITY_DN24882_c0_g3_i1, TRINITY_DN24882_c0_g3_i2, TRINITY_DN24915_c1_g1_i1, TRINITY_DN27544_c0_g1_i10, TRINITY_DN27544_c0_g1_i12, TRINITY_DN27544_c0_g1_i13, TRINITY_DN27544_c0_g1_i2, TRINITY_DN27544_c0_g1_i5, TRINITY_DN31672_c0_g1_i3, TRINITY_DN31672_c0_g2_i1, TRINITY_DN31672_c0_g2_i6		BP response to cycloheximide	GO:0046898	0	47	0	0.0507307
											BP ATP synthesis coupled proton transport	GO:0015986	10	83	0.194628	0.0857146	0.00791082	0.997383	0.1711	TRINITY_DN15140_c0_g1_i2, TRINITY_DN27423_c4_g2_i1, TRINITY_DN27423_c4_g3_i1, TRINITY_DN27423_c4_g3_i2, TRINITY_DN29340_c0_g2_i1, TRINITY_DN31633_c0_g3_i1, TRINITY_DN31633_c0_g3_i2, TRINITY_DN31824_c0_g4_i1, TRINITY_DN31824_c0_g4_i2, TRINITY_DN32651_c0_g6_i2													BP plant-type primary cell wall biogenesis	GO:0009833	31	195	0.391661	0.201378	0.000238788	0.999895	0.00516465	TRINITY_DN22256_c0_g1_i1, TRINITY_DN25514_c0_g1_i1, TRINITY_DN27060_c0_g1_i7, TRINITY_DN27060_c0_g3_i12, TRINITY_DN27060_c0_g3_i2, TRINITY_DN27060_c0_g3_i7, TRINITY_DN28822_c4_g1_i6, TRINITY_DN29018_c0_g3_i4, TRINITY_DN29018_c0_g3_i6, TRINITY_DN29707_c2_g1_i5, TRINITY_DN29873_c0_g1_i10, TRINITY_DN29873_c0_g1_i11, TRINITY_DN29873_c0_g1_i13, TRINITY_DN29873_c0_g1_i2, TRINITY_DN29873_c0_g1_i3, TRINI…		BP mRNA 5'-splice site recognition	GO:0000395	0	45	0	0.048572
											MF red chlorophyll catabolite reductase activity	GO:0051743	2	3	0.0389257	0.00309812	0.00806831	0.999853	0.174054	TRINITY_DN25329_c2_g2_i3, TRINITY_DN25329_c2_g2_i4													MF ATPase activity, coupled to transmembrane movement of substances	GO:0042626	54	391	0.682249	0.403788	0.000247636	0.999864	0.00534214	TRINITY_DN18701_c0_g1_i1, TRINITY_DN20041_c0_g1_i1, TRINITY_DN20041_c0_g1_i2, TRINITY_DN20041_c0_g1_i3, TRINITY_DN20743_c0_g1_i1, TRINITY_DN24364_c0_g1_i1, TRINITY_DN24364_c0_g1_i2, TRINITY_DN25519_c0_g1_i1, TRINITY_DN25519_c0_g1_i2, TRINITY_DN26949_c0_g2_i7, TRINITY_DN26949_c0_g2_i8, TRINITY_DN27321_c1_g1_i5, TRINITY_DN27854_c1_g1_i1, TRINITY_DN27854_c2_g1_i2, TRINITY_DN27854_c2_g1_i4, TRINITY_D…		BP chloroplast fission	GO:0010020	0	53	0	0.057207
											BP positive regulation of DNA-templated transcription, elongation	GO:0032786	5	27	0.0973141	0.0278831	0.00811266	0.998571	0.174558	TRINITY_DN28030_c0_g1_i3, TRINITY_DN32694_c2_g1_i1, TRINITY_DN33152_c4_g1_i10, TRINITY_DN33152_c4_g1_i3, TRINITY_DN33152_c4_g1_i5													BP floral meristem determinacy	GO:0010582	11	39	0.138977	0.0402755	0.000250201	0.999948	0.00538353	TRINITY_DN20711_c0_g1_i1, TRINITY_DN20711_c0_g1_i2, TRINITY_DN25838_c1_g1_i3, TRINITY_DN25838_c1_g2_i1, TRINITY_DN25838_c1_g3_i1, TRINITY_DN25838_c1_g3_i2, TRINITY_DN26730_c1_g1_i4, TRINITY_DN29549_c0_g1_i6, TRINITY_DN31009_c1_g2_i2, TRINITY_DN32307_c4_g1_i2, TRINITY_DN32307_c4_g1_i3		BP regulation of cell division	GO:0051302	0	51	0	0.0550482
											MF acireductone dioxygenase [iron(II)-requiring] activity	GO:0010309	3	9	0.0583885	0.00929435	0.00821663	0.999373	0.17634	TRINITY_DN26722_c0_g1_i1, TRINITY_DN26722_c0_g1_i3, TRINITY_DN26722_c0_g1_i7													MF urea transmembrane transporter activity	GO:0015204	7	17	0.0884397	0.017556	0.000257483	0.999971	0.00552592	TRINITY_DN23254_c1_g1_i1, TRINITY_DN23254_c1_g1_i3, TRINITY_DN23254_c1_g2_i1, TRINITY_DN23254_c1_g2_i2, TRINITY_DN23254_c1_g2_i3, TRINITY_DN23321_c0_g1_i1, TRINITY_DN23321_c0_g1_i2		BP apoptotic process	GO:0006915	1	77	0.0124224	0.0831121
											MF O-methyltransferase activity	GO:0008171	9	65	0.175165	0.0671259	0.00825897	0.997462	0.176793	TRINITY_DN24098_c2_g1_i2, TRINITY_DN24106_c2_g4_i1, TRINITY_DN24106_c2_g4_i2, TRINITY_DN24106_c2_g4_i3, TRINITY_DN24106_c2_g5_i1, TRINITY_DN26781_c1_g1_i3, TRINITY_DN32740_c2_g1_i13, TRINITY_DN32740_c2_g1_i16, TRINITY_DN32740_c2_g1_i6													MF phosphatidylinositol-3,4,5-trisphosphate 5-phosphatase activity	GO:0034485	14	58	0.176879	0.0598969	0.000280652	0.999926	0.00600768	TRINITY_DN19990_c0_g1_i2, TRINITY_DN30976_c10_g1_i1, TRINITY_DN30976_c10_g1_i6, TRINITY_DN30976_c10_g2_i3, TRINITY_DN30976_c10_g2_i5, TRINITY_DN31575_c1_g1_i1, TRINITY_DN31575_c1_g1_i2, TRINITY_DN31575_c1_g1_i4, TRINITY_DN31575_c1_g2_i2, TRINITY_DN31575_c1_g2_i3, TRINITY_DN31575_c1_g3_i7, TRINITY_DN31575_c1_g3_i8, TRINITY_DN31575_c1_g4_i2, TRINITY_DN31575_c1_g5_i1		MF ARF guanyl-nucleotide exchange factor activity	GO:0005086	1	73	0.0124224	0.0787946
											BP systemic acquired resistance, salicylic acid mediated signaling pathway	GO:0009862	6	37	0.116777	0.0382101	0.0085782	0.998125	0.183156	TRINITY_DN18612_c0_g1_i1, TRINITY_DN24846_c1_g3_i3, TRINITY_DN28523_c0_g2_i4, TRINITY_DN29831_c0_g1_i6, TRINITY_DN30509_c0_g1_i2, TRINITY_DN30509_c0_g1_i7													CC BRCA1-A complex	GO:0070531	8	22	0.101074	0.0227195	0.000282378	0.99996	0.00602914	TRINITY_DN29726_c2_g2_i12, TRINITY_DN29726_c2_g2_i7, TRINITY_DN30530_c0_g1_i1, TRINITY_DN30530_c0_g1_i10, TRINITY_DN30530_c0_g1_i3, TRINITY_DN30530_c0_g1_i6, TRINITY_DN30530_c0_g1_i7, TRINITY_DN30530_c0_g1_i9		BP transcription by RNA polymerase I	GO:0006360	0	43	0	0.0464132
											MF urea transmembrane transporter activity	GO:0015204	4	17	0.0778513	0.017556	0.00866003	0.99886	0.184132	TRINITY_DN23282_c0_g1_i14, TRINITY_DN23282_c0_g1_i15, TRINITY_DN23282_c0_g1_i16, TRINITY_DN23282_c0_g1_i7													BP fruit development	GO:0010154	16	73	0.202148	0.0753875	0.000308402	0.999908	0.00656794	TRINITY_DN24642_c0_g1_i2, TRINITY_DN26134_c0_g1_i1, TRINITY_DN26145_c1_g1_i1, TRINITY_DN29303_c3_g2_i1, TRINITY_DN29303_c3_g2_i10, TRINITY_DN29303_c3_g2_i12, TRINITY_DN29303_c3_g2_i2, TRINITY_DN29303_c3_g2_i5, TRINITY_DN29303_c3_g2_i6, TRINITY_DN30135_c2_g2_i2, TRINITY_DN30135_c2_g2_i3, TRINITY_DN30135_c2_g2_i4, TRINITY_DN30135_c2_g2_i7, TRINITY_DN30135_c2_g2_i9, TRINITY_DN32879_c1_g2_i2, TRINITY…		BP response to silver ion	GO:0010272	0	46	0	0.0496514
											MF nicotinamidase activity	GO:0008936	3	8	0.0583885	0.00826165	0.00866816	0.999354	0.184132	TRINITY_DN25412_c1_g2_i1, TRINITY_DN27352_c0_g1_i3, TRINITY_DN27352_c0_g1_i7													BP gibberellic acid mediated signaling pathway	GO:0009740	21	111	0.265319	0.11463	0.000315404	0.999886	0.00669992	TRINITY_DN18720_c0_g1_i1, TRINITY_DN18748_c0_g1_i1, TRINITY_DN21232_c0_g1_i2, TRINITY_DN22370_c0_g1_i9, TRINITY_DN24730_c1_g1_i3, TRINITY_DN26072_c1_g1_i2, TRINITY_DN28448_c2_g2_i10, TRINITY_DN28448_c2_g2_i11, TRINITY_DN28448_c2_g2_i2, TRINITY_DN28448_c2_g2_i3, TRINITY_DN28448_c2_g2_i7, TRINITY_DN28448_c2_g2_i8, TRINITY_DN28448_c2_g2_i9, TRINITY_DN28481_c2_g1_i3, TRINITY_DN28553_c0_g1_i1, TRINITY…		BP cellular response to external biotic stimulus	GO:0071217	0	46	0	0.0496514
											BP aging	GO:0007568	4	15	0.0778513	0.0154906	0.00879032	0.998866	0.186252	TRINITY_DN25329_c1_g1_i3, TRINITY_DN25329_c1_g1_i5, TRINITY_DN26453_c0_g1_i4, TRINITY_DN30052_c0_g2_i1													BP developmental process	GO:0032502	14	59	0.176879	0.0609296	0.000335691	0.999909	0.00711272	TRINITY_DN23579_c2_g1_i1, TRINITY_DN23579_c2_g1_i4, TRINITY_DN23633_c0_g1_i10, TRINITY_DN23633_c0_g1_i2, TRINITY_DN23633_c0_g1_i4, TRINITY_DN23633_c0_g1_i5, TRINITY_DN23633_c0_g1_i6, TRINITY_DN23633_c0_g1_i7, TRINITY_DN23633_c0_g1_i8, TRINITY_DN25103_c0_g3_i4, TRINITY_DN25103_c0_g3_i6, TRINITY_DN25700_c0_g2_i1, TRINITY_DN25700_c1_g1_i1, TRINITY_DN29851_c1_g1_i1		CC mitochondrial outer membrane	GO:0005741	4	126	0.0496894	0.136002
											BP cysteine biosynthetic process from serine	GO:0006535	7	43	0.13624	0.0444063	0.00881964	0.997773	0.186399	TRINITY_DN16702_c0_g1_i1, TRINITY_DN16702_c0_g1_i2, TRINITY_DN23892_c0_g2_i2, TRINITY_DN28015_c1_g4_i2, TRINITY_DN30052_c0_g2_i1, TRINITY_DN32318_c0_g1_i6, TRINITY_DN32318_c0_g2_i3													BP regulation of leaf formation	GO:2000025	5	9	0.0631712	0.00929435	0.000354934	0.999979	0.00750137	TRINITY_DN26648_c2_g1_i10, TRINITY_DN26648_c2_g1_i5, TRINITY_DN26648_c2_g1_i9, TRINITY_DN28144_c1_g2_i2, TRINITY_DN28144_c1_g3_i2		CC DNA replication factor C complex	GO:0005663	0	51	0	0.0550482
											BP polyamine transport	GO:0015846	4	20	0.0778513	0.0206541	0.00938864	0.998701	0.197922	TRINITY_DN28651_c0_g1_i2, TRINITY_DN30527_c0_g1_i6, TRINITY_DN30527_c0_g1_i8, TRINITY_DN30527_c0_g1_i9													BP chorismate biosynthetic process	GO:0009423	16	75	0.202148	0.0774529	0.000358853	0.999891	0.00756499	TRINITY_DN23245_c0_g2_i1, TRINITY_DN23245_c0_g2_i8, TRINITY_DN26004_c0_g2_i3, TRINITY_DN26193_c1_g1_i2, TRINITY_DN26193_c1_g1_i4, TRINITY_DN26193_c1_g1_i7, TRINITY_DN26193_c1_g1_i8, TRINITY_DN28342_c2_g6_i1, TRINITY_DN29230_c0_g2_i12, TRINITY_DN29230_c0_g2_i7, TRINITY_DN29230_c0_g3_i1, TRINITY_DN32322_c4_g1_i2, TRINITY_DN32413_c0_g1_i17, TRINITY_DN32413_c0_g1_i4, TRINITY_DN32413_c0_g1_i6, TRINITY…		MF transcription coregulator activity	GO:0003712	5	147	0.0621118	0.158668
											MF ADP-glucose-starch glucosyltransferase activity	GO:0102502	2	3	0.0389257	0.00309812	0.00949953	0.999811	0.199754	TRINITY_DN31914_c2_g4_i2, TRINITY_DN31914_c2_g4_i9													BP cellular response to cold	GO:0070417	18	89	0.227416	0.0919108	0.000366283	0.999879	0.00770212	TRINITY_DN22325_c0_g1_i1, TRINITY_DN22325_c0_g1_i2, TRINITY_DN22325_c0_g1_i3, TRINITY_DN23270_c0_g2_i3, TRINITY_DN26751_c2_g1_i10, TRINITY_DN26751_c2_g1_i2, TRINITY_DN26751_c2_g1_i5, TRINITY_DN26751_c2_g1_i6, TRINITY_DN27401_c3_g4_i1, TRINITY_DN27401_c3_g4_i2, TRINITY_DN28806_c0_g2_i1, TRINITY_DN30431_c2_g1_i2, TRINITY_DN30431_c2_g1_i3, TRINITY_DN30432_c0_g1_i3, TRINITY_DN30432_c0_g1_i4, TRINITY_…		BP protein autoubiquitination	GO:0051865	2	90	0.0248447	0.097144
											CC extrinsic component of membrane	GO:0019898	15	163	0.291942	0.168331	0.00954903	0.995877	0.200289	TRINITY_DN17950_c0_g1_i1, TRINITY_DN23626_c3_g3_i1, TRINITY_DN23626_c3_g3_i2, TRINITY_DN23656_c0_g1_i5, TRINITY_DN26547_c3_g3_i2, TRINITY_DN26547_c3_g3_i6, TRINITY_DN26977_c4_g1_i15, TRINITY_DN26977_c4_g1_i8, TRINITY_DN27047_c2_g1_i21, TRINITY_DN27047_c2_g1_i8, TRINITY_DN28314_c1_g1_i2, TRINITY_DN28371_c0_g1_i1, TRINITY_DN30999_c1_g1_i1, TRINITY_DN30999_c1_g1_i2, TRINITY_DN30999_c1_g1_i3													MF 3-oxoacyl-[acyl-carrier-protein] synthase activity	GO:0004315	13	53	0.164245	0.0547334	0.000371115	0.999905	0.00778408	TRINITY_DN24068_c0_g1_i2, TRINITY_DN25402_c0_g5_i2, TRINITY_DN25402_c0_g5_i4, TRINITY_DN25402_c0_g5_i5, TRINITY_DN25402_c0_g5_i6, TRINITY_DN25402_c0_g5_i7, TRINITY_DN26265_c1_g2_i1, TRINITY_DN26265_c1_g2_i2, TRINITY_DN26396_c0_g1_i22, TRINITY_DN26396_c0_g1_i7, TRINITY_DN27490_c0_g1_i16, TRINITY_DN27490_c0_g1_i18, TRINITY_DN27490_c0_g1_i20		BP regulation of protein stability	GO:0031647	1	65	0.0124224	0.0701595
											BP starch biosynthetic process	GO:0019252	12	116	0.233554	0.119794	0.00957864	0.996334	0.200405	TRINITY_DN29657_c0_g2_i18, TRINITY_DN29657_c0_g2_i20, TRINITY_DN29657_c0_g2_i3, TRINITY_DN29657_c0_g2_i9, TRINITY_DN31020_c0_g1_i3, TRINITY_DN31539_c0_g1_i1, TRINITY_DN31914_c2_g4_i13, TRINITY_DN31914_c2_g4_i2, TRINITY_DN31914_c2_g4_i6, TRINITY_DN31914_c2_g4_i7, TRINITY_DN31914_c2_g4_i8, TRINITY_DN31914_c2_g4_i9													BP jasmonic acid and ethylene-dependent systemic resistance, ethylene mediated signaling pathway	GO:0009871	5	9	0.0631712	0.00929435	0.000373923	0.999978	0.00782326	TRINITY_DN24409_c0_g1_i4, TRINITY_DN24409_c0_g1_i5, TRINITY_DN29442_c2_g1_i2, TRINITY_DN29442_c2_g1_i4, TRINITY_DN29442_c2_g1_i7		BP mucilage metabolic process involved in seed coat development	GO:0048359	0	45	0	0.048572
											BP glutamine metabolic process	GO:0006541	11	103	0.214091	0.106369	0.00988445	0.996393	0.205082	TRINITY_DN28903_c4_g1_i7, TRINITY_DN29810_c0_g1_i3, TRINITY_DN30260_c1_g1_i2, TRINITY_DN32684_c2_g1_i12, TRINITY_DN32684_c2_g1_i14, TRINITY_DN32684_c2_g1_i17, TRINITY_DN32684_c2_g1_i2, TRINITY_DN32684_c2_g1_i5, TRINITY_DN32684_c2_g1_i6, TRINITY_DN32684_c2_g1_i8, TRINITY_DN32761_c0_g1_i10													BP cell motility	GO:0048870	6	13	0.0758054	0.0134252	0.000377063	0.999966	0.00786919	TRINITY_DN26887_c0_g1_i10, TRINITY_DN26887_c0_g1_i17, TRINITY_DN26887_c0_g1_i24, TRINITY_DN26887_c0_g1_i25, TRINITY_DN26887_c0_g1_i3, TRINITY_DN26887_c0_g1_i5		MF polygalacturonase activity	GO:0004650	0	54	0	0.0582864
											MF galactoside 2-alpha-L-fucosyltransferase activity	GO:0008107	2	4	0.0389257	0.00413082	0.00998974	0.999714	0.205082	TRINITY_DN31941_c2_g1_i1, TRINITY_DN31941_c2_g1_i2													BP regulation of cytokinesis	GO:0032465	6	13	0.0758054	0.0134252	0.000387801	0.999965	0.00807304	TRINITY_DN19765_c0_g1_i3, TRINITY_DN19765_c0_g1_i4, TRINITY_DN25869_c0_g2_i1, TRINITY_DN25869_c0_g2_i4, TRINITY_DN29545_c0_g1_i2, TRINITY_DN29545_c0_g1_i5		BP nucleotide-excision repair	GO:0006289	3	121	0.0372671	0.130605
											BP benzoate metabolic process	GO:0018874	2	3	0.0389257	0.00309812	0.0100238	0.999795	0.205082	TRINITY_DN27505_c1_g1_i1, TRINITY_DN27505_c1_g1_i8													BP lipoprotein metabolic process	GO:0042157	8	24	0.101074	0.0247849	0.00039479	0.99994	0.00819805	TRINITY_DN12402_c0_g1_i2, TRINITY_DN21939_c0_g1_i1, TRINITY_DN22242_c0_g1_i1, TRINITY_DN22242_c0_g1_i2, TRINITY_DN30546_c0_g1_i2, TRINITY_DN30546_c0_g1_i5, TRINITY_DN32195_c4_g1_i10, TRINITY_DN32195_c4_g1_i6		MF DNA-(apurinic or apyrimidinic site) endonuclease activity	GO:0003906	1	70	0.0124224	0.0755564
											BP para-aminobenzoic acid metabolic process	GO:0046482	2	3	0.0389257	0.00309812	0.0100238	0.999795	0.205082	TRINITY_DN27505_c1_g1_i1, TRINITY_DN27505_c1_g1_i8													MF sugar transmembrane transporter activity	GO:0051119	9	29	0.113708	0.0299485	0.000396284	0.99993	0.00820861	TRINITY_DN16762_c0_g1_i1, TRINITY_DN25769_c3_g2_i6, TRINITY_DN26505_c4_g2_i1, TRINITY_DN26505_c4_g2_i3, TRINITY_DN26505_c4_g2_i4, TRINITY_DN26505_c4_g2_i5, TRINITY_DN26505_c4_g2_i6, TRINITY_DN26505_c4_g2_i7, TRINITY_DN26505_c4_g2_i8		BP root hair cell differentiation	GO:0048765	1	70	0.0124224	0.0755564
											MF salicylic acid glucosyltransferase (ester-forming) activity	GO:0052639	2	3	0.0389257	0.00309812	0.0100238	0.999795	0.205082	TRINITY_DN27505_c1_g1_i1, TRINITY_DN27505_c1_g1_i8													MF L-ascorbic acid binding	GO:0031418	20	106	0.252685	0.109467	0.000400684	0.999857	0.00827915	TRINITY_DN23803_c0_g1_i1, TRINITY_DN23803_c0_g1_i2, TRINITY_DN23803_c0_g1_i3, TRINITY_DN23803_c0_g1_i5, TRINITY_DN24309_c0_g1_i1, TRINITY_DN24309_c0_g1_i2, TRINITY_DN24309_c0_g1_i3, TRINITY_DN24619_c0_g1_i1, TRINITY_DN24619_c0_g1_i3, TRINITY_DN24619_c0_g1_i6, TRINITY_DN24619_c0_g1_i7, TRINITY_DN24619_c0_g3_i2, TRINITY_DN25652_c0_g2_i1, TRINITY_DN25652_c0_g2_i2, TRINITY_DN25652_c0_g2_i3, TRINITY_D…		BP pollen tube growth	GO:0009860	5	149	0.0621118	0.160827
											MF salicylic acid glucosyltransferase (glucoside-forming) activity	GO:0052640	2	3	0.0389257	0.00309812	0.0100238	0.999795	0.205082	TRINITY_DN27505_c1_g1_i1, TRINITY_DN27505_c1_g1_i8													BP response to symbiotic fungus	GO:0009610	7	18	0.0884397	0.0185887	0.000408684	0.99995	0.00842355	TRINITY_DN12982_c0_g1_i1, TRINITY_DN24023_c0_g1_i1, TRINITY_DN24617_c1_g1_i1, TRINITY_DN27894_c3_g1_i1, TRINITY_DN27894_c3_g2_i1, TRINITY_DN27894_c3_g2_i2, TRINITY_DN29972_c0_g4_i1		CC pore complex	GO:0046930	0	40	0	0.0431751
											MF benzoic acid glucosyltransferase activity	GO:0052641	2	3	0.0389257	0.00309812	0.0100238	0.999795	0.205082	TRINITY_DN27505_c1_g1_i1, TRINITY_DN27505_c1_g1_i8													BP secondary metabolic process	GO:0019748	10	35	0.126342	0.0361447	0.000415329	0.999917	0.00853938	TRINITY_DN25219_c0_g1_i23, TRINITY_DN25815_c0_g1_i1, TRINITY_DN25815_c0_g1_i3, TRINITY_DN25815_c0_g1_i4, TRINITY_DN27427_c0_g1_i2, TRINITY_DN27427_c0_g1_i3, TRINITY_DN27427_c0_g1_i6, TRINITY_DN27427_c0_g1_i8, TRINITY_DN27427_c0_g1_i9, TRINITY_DN27984_c1_g1_i14		BP spindle assembly	GO:0051225	0	50	0	0.0539689
											MF UDP-glucose:4-aminobenzoate acylglucosyltransferase activity	GO:0080002	2	3	0.0389257	0.00309812	0.0100238	0.999795	0.205082	TRINITY_DN27505_c1_g1_i1, TRINITY_DN27505_c1_g1_i8													BP metal ion transport	GO:0030001	22	121	0.277953	0.124957	0.000417106	0.999841	0.00855478	TRINITY_DN22027_c0_g1_i1, TRINITY_DN22027_c0_g1_i2, TRINITY_DN22582_c0_g1_i4, TRINITY_DN23294_c0_g1_i1, TRINITY_DN23294_c0_g1_i3, TRINITY_DN23294_c0_g1_i4, TRINITY_DN25272_c0_g1_i1, TRINITY_DN25272_c0_g1_i2, TRINITY_DN25272_c0_g2_i1, TRINITY_DN25834_c1_g1_i3, TRINITY_DN25834_c1_g1_i5, TRINITY_DN26265_c1_g1_i2, TRINITY_DN27363_c0_g4_i6, TRINITY_DN27663_c0_g1_i2, TRINITY_DN28300_c1_g1_i2, TRINITY_D…		BP negative regulation of apoptotic process	GO:0043066	0	53	0	0.057207
											MF nicotinate-O-glucosyltransferase activity	GO:0090704	2	3	0.0389257	0.00309812	0.0100238	0.999795	0.205082	TRINITY_DN27505_c1_g1_i1, TRINITY_DN27505_c1_g1_i8													BP microsporogenesis	GO:0009556	15	67	0.189514	0.0691913	0.000423004	0.999876	0.0086245	TRINITY_DN21933_c0_g2_i2, TRINITY_DN23781_c0_g1_i3, TRINITY_DN26889_c0_g2_i2, TRINITY_DN26889_c0_g2_i6, TRINITY_DN26929_c2_g1_i9, TRINITY_DN26929_c2_g3_i1, TRINITY_DN29521_c3_g2_i2, TRINITY_DN30268_c0_g1_i1, TRINITY_DN30268_c0_g1_i11, TRINITY_DN30268_c0_g1_i12, TRINITY_DN30949_c1_g1_i1, TRINITY_DN30949_c1_g1_i2, TRINITY_DN30949_c1_g1_i3, TRINITY_DN30949_c1_g6_i1, TRINITY_DN31618_c1_g3_i15		CC clathrin-coated vesicle	GO:0030136	2	98	0.0248447	0.105779
[truncated: 497 more rows]
[truncated: 154 more columns]

## Sheet: Table S8
Table S8. KEGG annotation of the assembled Nepenthes × ventratatranscripts
Designations: L - leaf, PP, YP and MP - early (primordial), young and mature pitcher, respectively
kegg1	kegg2	kegg3	kegg gene	transcript_id	Average cross sample normalized TPM values. L - leaf; P - pitcher primordial (P), young (Y) or mature (M)				FDR (adjusted p-value) If value <= 0.05, the difference is significant						protein_id	product
[truncated: 42,201 more rows]

## Sheet: Table S9
Table S9. KEGG enrichment in the assembled Nepenthes × ventrata transcriptomes
[truncated: 467 more rows]

[truncated: 7 more sheets: Table S10, Table S11, Table S12, Table S13, Table S14, Table S15, Table S16]
